# Supplementary material for: Genome-wide DNA methylation landscape and its association with the transcriptome reprogramming in potato in response to Phytophthora infestans infection
Source: Hortic Res. 2025 Nov 4;13(2):uhaf297. doi: 10.1093/hr/uhaf297 (PMC12923267; doi:10.1093/hr/uhaf297)
Supplement: Web_Material_uhaf297 [file web_material_uhaf297.zip]

Archive with 4 entries (4 files):
- Data S1.xlsx
- Data S2.xlsx
- Data S3.xlsx
- Supplymentary file_HR.docx
