# Supplementary material for: Genome-wide DNA methylation landscape and its association with the transcriptome reprogramming in potato in response to Phytophthora infestans infection
Source: Hortic Res. 2025 Nov 4;13(2):uhaf297. doi: 10.1093/hr/uhaf297 (PMC12923267; doi:10.1093/hr/uhaf297)
Supplement: Web_Material_uhaf297 [file web_material_uhaf297.zip › Data S1.xlsx]

## Sheet: Cluster1
GO_term	GO_annotation	gene_in_list	gene_in_background	ratio	P-value	FDR	related_gene
GO:0019774	proteasome core complex, beta-subunit complex	6	14	0.0029940119760479	0.000136698	1.771926e-02	Soltu.DM.03G003910,Soltu.DM.04G005940,Soltu.DM.05G010200,Soltu.DM.05G026860,Soltu.DM.07G006080,Soltu.DM.09G024700
GO:0042744	hydrogen peroxide catabolic process	10	39	0.00499001996007984	0.000137484	1.771926e-02	Soltu.DM.01G003410,Soltu.DM.04G037660,Soltu.DM.11G011520,Soltu.DM.11G011530,Soltu.DM.11G011560,Soltu.DM.11G011580,Soltu.DM.11G011640,Soltu.DM.11G011650,Soltu.DM.11G011740,Soltu.DM.11G014840
GO:0071949	FAD binding	17	103	0.00848303393213573	0.000308041	3.749546e-02	Soltu.DM.02G013150,Soltu.DM.02G013170,Soltu.DM.02G013200,Soltu.DM.02G013220,Soltu.DM.02G013240,Soltu.DM.02G013260,Soltu.DM.02G013290,Soltu.DM.04G035920,Soltu.DM.06G020460,Soltu.DM.06G020470,Soltu.DM.06G020480,Soltu.DM.09G028620,Soltu.DM.12G029460,Soltu.DM.12G029470,Soltu.DM.12G029530,Soltu.DM.12G029560,Soltu.DM.12G029590
GO:0008541	proteasome regulatory particle, lid subcomplex	5	11	0.00249500998003992	0.000369351	4.259197e-02	Soltu.DM.01G051260,Soltu.DM.04G008280,Soltu.DM.04G034050,Soltu.DM.05G023130,Soltu.DM.06G026520
GO:0006749	glutathione metabolic process	13	69	0.00648702594810379	0.000414557	4.541469e-02	Soltu.DM.01G029090,Soltu.DM.01G029100,Soltu.DM.03G030220,Soltu.DM.09G001290,Soltu.DM.09G001300,Soltu.DM.09G001310,Soltu.DM.09G001360,Soltu.DM.09G001370,Soltu.DM.09G001390,Soltu.DM.09G001400,Soltu.DM.09G001420,Soltu.DM.09G027940,Soltu.DM.12G017800
GO:0102313	1,8-cineole synthase activity	4	7	0.00199600798403194	0.000515699	5.380465e-02	Soltu.DM.01G045250,Soltu.DM.02G019390,Soltu.DM.02G019400,Soltu.DM.02G019460
GO:0009407	toxin catabolic process	13	72	0.00648702594810379	0.000635207	6.326089e-02	Soltu.DM.01G029090,Soltu.DM.01G029100,Soltu.DM.03G030220,Soltu.DM.09G001290,Soltu.DM.09G001300,Soltu.DM.09G001310,Soltu.DM.09G001360,Soltu.DM.09G001370,Soltu.DM.09G001390,Soltu.DM.09G001400,Soltu.DM.09G001420,Soltu.DM.09G027940,Soltu.DM.12G017800
GO:0010200	response to chitin	28	232	0.0139720558882236	0.00106949	1.018805e-01	Soltu.DM.01G000240,Soltu.DM.01G002770,Soltu.DM.01G002800,Soltu.DM.01G046560,Soltu.DM.02G009090,Soltu.DM.02G016650,Soltu.DM.02G030800,Soltu.DM.02G032550,Soltu.DM.04G003480,Soltu.DM.04G009310,Soltu.DM.05G022080,Soltu.DM.06G018840,Soltu.DM.06G024270,Soltu.DM.06G031190,Soltu.DM.07G011900,Soltu.DM.08G022190,Soltu.DM.08G028350,Soltu.DM.10G004620,Soltu.DM.11G007960,Soltu.DM.11G008300,Soltu.DM.11G022300,…
GO:0000145	exocyst	9	42	0.00449101796407186	0.00121301	1.105407e-01	Soltu.DM.03G007930,Soltu.DM.03G029230,Soltu.DM.03G037660,Soltu.DM.04G001160,Soltu.DM.06G022280,Soltu.DM.09G007280,Soltu.DM.09G007290,Soltu.DM.09G007300,Soltu.DM.11G026460
GO:0017025	TBP-class protein binding	6	20	0.0029940119760479	0.0012613	1.105407e-01	Soltu.DM.01G002340,Soltu.DM.01G015230,Soltu.DM.03G037520,Soltu.DM.06G022130,Soltu.DM.09G018520,Soltu.DM.10G028060
GO:0016887	ATPase activity	45	441	0.0224550898203593	0.00164559	1.308062e-01	Soltu.DM.01G005000,Soltu.DM.01G037450,Soltu.DM.01G039480,Soltu.DM.01G044160,Soltu.DM.01G045550,Soltu.DM.01G049080,Soltu.DM.01G049780,Soltu.DM.02G006500,Soltu.DM.02G014400,Soltu.DM.02G024220,Soltu.DM.02G032330,Soltu.DM.02G033550,Soltu.DM.03G011970,Soltu.DM.03G020800,Soltu.DM.03G026940,Soltu.DM.03G031860,Soltu.DM.03G037520,Soltu.DM.04G001330,Soltu.DM.04G007430,Soltu.DM.04G035780,Soltu.DM.05G011490,…
GO:0003841	1-acylglycerol-3-phosphate O-acyltransferase activity	4	9	0.00199600798403194	0.00167165	1.308062e-01	Soltu.DM.03G009430,Soltu.DM.04G034830,Soltu.DM.07G009920,Soltu.DM.11G020120
GO:0016099	monoterpenoid biosynthetic process	4	9	0.00199600798403194	0.00167165	1.308062e-01	Soltu.DM.01G045250,Soltu.DM.02G019390,Soltu.DM.02G019400,Soltu.DM.02G019460
GO:0051788	response to misfolded protein	3	5	0.00149700598802395	0.00242756	1.772925e-01	Soltu.DM.02G023660,Soltu.DM.03G003580,Soltu.DM.09G018520
GO:0015292	uniporter activity	3	5	0.00149700598802395	0.00242756	1.772925e-01	Soltu.DM.02G008920,Soltu.DM.02G029970,Soltu.DM.03G006310
GO:0052725	inositol-1,3,4-trisphosphate 6-kinase activity	4	10	0.00199600798403194	0.00264422	1.868866e-01	Soltu.DM.03G020270,Soltu.DM.03G020590,Soltu.DM.03G032230,Soltu.DM.04G031830
GO:0045087	innate immune response	13	84	0.00648702594810379	0.00273571	1.873105e-01	Soltu.DM.01G003970,Soltu.DM.02G029900,Soltu.DM.02G030800,Soltu.DM.07G005240,Soltu.DM.07G006510,Soltu.DM.07G006520,Soltu.DM.07G020210,Soltu.DM.08G021780,Soltu.DM.08G021800,Soltu.DM.09G018520,Soltu.DM.09G025630,Soltu.DM.09G025640,Soltu.DM.12G020750
GO:0008194	UDP-glycosyltransferase activity	27	238	0.0134730538922156	0.00316139	1.980718e-01	Soltu.DM.01G034060,Soltu.DM.01G034070,Soltu.DM.02G010110,Soltu.DM.04G003840,Soltu.DM.04G011150,Soltu.DM.07G002120,Soltu.DM.07G013900,Soltu.DM.07G013910,Soltu.DM.09G026150,Soltu.DM.09G026160,Soltu.DM.09G031020,Soltu.DM.09G031070,Soltu.DM.09G031170,Soltu.DM.10G027460,Soltu.DM.11G005440,Soltu.DM.11G005490,Soltu.DM.11G005520,Soltu.DM.11G005580,Soltu.DM.11G005690,Soltu.DM.11G005700,Soltu.DM.11G005760,…
GO:0016530	metallochaperone activity	2	2	0.000998003992015968	0.00415851	1.980718e-01	Soltu.DM.01G034630,Soltu.DM.03G022900
GO:1990457	pexophagosome	2	2	0.000998003992015968	0.00415851	1.980718e-01	Soltu.DM.06G020490,Soltu.DM.06G020500
GO:0103100	UDP-glucose: 6-methylthiohexylhydroximate S-glucosyltransferase activity	2	2	0.000998003992015968	0.00415851	1.980718e-01	Soltu.DM.05G007630,Soltu.DM.05G007640
GO:0030941	chloroplast targeting sequence binding	2	2	0.000998003992015968	0.00415851	1.980718e-01	Soltu.DM.01G043130,Soltu.DM.10G012210
GO:0102659	UDP-glucose: 4-methylthiobutylhydroximate S-glucosyltransferase activity	2	2	0.000998003992015968	0.00415851	1.980718e-01	Soltu.DM.05G007630,Soltu.DM.05G007640
GO:0048455	stamen formation	2	2	0.000998003992015968	0.00415851	1.980718e-01	Soltu.DM.02G023660,Soltu.DM.03G003580
GO:0103099	UDP-glucose:5-methylthiopentylhydroximate S-glucosyltransferase activity	2	2	0.000998003992015968	0.00415851	1.980718e-01	Soltu.DM.05G007630,Soltu.DM.05G007640
GO:0103103	UDP-glucose: 9-methylthiononylhydroximate S-glucosyltransferase activity	2	2	0.000998003992015968	0.00415851	1.980718e-01	Soltu.DM.05G007630,Soltu.DM.05G007640
GO:0047251	thiohydroximate beta-D-glucosyltransferase activity	2	2	0.000998003992015968	0.00415851	1.980718e-01	Soltu.DM.05G007630,Soltu.DM.05G007640
GO:0103102	UDP-glucose:8-methylthiooctylhydroximate S-glucosyltransferase activity	2	2	0.000998003992015968	0.00415851	1.980718e-01	Soltu.DM.05G007630,Soltu.DM.05G007640
GO:1904408	melatonin binding	2	2	0.000998003992015968	0.00415851	1.980718e-01	Soltu.DM.01G037660,Soltu.DM.06G025510
GO:0008502	melatonin receptor activity	2	2	0.000998003992015968	0.00415851	1.980718e-01	Soltu.DM.01G037660,Soltu.DM.06G025510
GO:0103101	UDP-glucose:7-methylthioheptylhydroximate S-glucosyltransferase activity	2	2	0.000998003992015968	0.00415851	1.980718e-01	Soltu.DM.05G007630,Soltu.DM.05G007640
GO:0034768	(E)-beta-ocimene synthase activity	6	25	0.0029940119760479	0.00436644	1.993098e-01	Soltu.DM.01G045250,Soltu.DM.02G019390,Soltu.DM.02G019400,Soltu.DM.02G019460,Soltu.DM.03G025750,Soltu.DM.03G025770
GO:0050551	myrcene synthase activity	6	25	0.0029940119760479	0.00436644	1.993098e-01	Soltu.DM.01G045250,Soltu.DM.02G019390,Soltu.DM.02G019400,Soltu.DM.02G019460,Soltu.DM.03G025750,Soltu.DM.03G025770
GO:0003996	acyl-CoA ligase activity	4	12	0.00199600798403194	0.00561644	2.412868e-01	Soltu.DM.01G025130,Soltu.DM.01G034860,Soltu.DM.08G029020,Soltu.DM.12G025990
GO:0102391	decanoate-CoA ligase activity	4	12	0.00199600798403194	0.00561644	2.412868e-01	Soltu.DM.01G025130,Soltu.DM.01G034860,Soltu.DM.08G029020,Soltu.DM.12G025990
GO:0006591	ornithine metabolic process	4	12	0.00199600798403194	0.00561644	2.412868e-01	Soltu.DM.08G018000,Soltu.DM.08G018010,Soltu.DM.08G018020,Soltu.DM.08G018030
GO:0031597	cytosolic proteasome complex	5	19	0.00249500998003992	0.00602475	2.490610e-01	Soltu.DM.01G049780,Soltu.DM.06G002670,Soltu.DM.06G002730,Soltu.DM.10G016260,Soltu.DM.10G016290
GO:0010227	floral organ abscission	5	19	0.00249500998003992	0.00602475	2.490610e-01	Soltu.DM.01G026640,Soltu.DM.03G002330,Soltu.DM.05G013510,Soltu.DM.07G020570,Soltu.DM.12G003800
GO:0008568	microtubule-severing ATPase activity	3	7	0.00149700598802395	0.00770199	2.678787e-01	Soltu.DM.02G033550,Soltu.DM.11G010420,Soltu.DM.11G013260
GO:0008352	katanin complex	3	7	0.00149700598802395	0.00770199	2.678787e-01	Soltu.DM.02G033550,Soltu.DM.11G010420,Soltu.DM.11G013260
GO:0071732	cellular response to nitric oxide	3	7	0.00149700598802395	0.00770199	2.678787e-01	Soltu.DM.02G032640,Soltu.DM.02G032650,Soltu.DM.07G011040
GO:1990137	plant seed peroxidase activity	3	7	0.00149700598802395	0.00770199	2.678787e-01	Soltu.DM.04G001020,Soltu.DM.04G004520,Soltu.DM.12G003380
GO:0010821	regulation of mitochondrion organization	3	7	0.00149700598802395	0.00770199	2.678787e-01	Soltu.DM.01G038480,Soltu.DM.01G038500,Soltu.DM.01G038540
GO:0042176	regulation of protein catabolic process	3	7	0.00149700598802395	0.00770199	2.678787e-01	Soltu.DM.01G051260,Soltu.DM.07G020210,Soltu.DM.09G028820
GO:0071108	protein K48-linked deubiquitination	3	7	0.00149700598802395	0.00770199	2.678787e-01	Soltu.DM.01G020050,Soltu.DM.04G013930,Soltu.DM.08G026770
GO:0051013	microtubule severing	3	7	0.00149700598802395	0.00770199	2.678787e-01	Soltu.DM.02G033550,Soltu.DM.11G010420,Soltu.DM.11G013260
GO:0034059	response to anoxia	3	7	0.00149700598802395	0.00770199	2.678787e-01	Soltu.DM.02G028930,Soltu.DM.09G008700,Soltu.DM.09G008730
GO:0004467	long-chain fatty acid-CoA ligase activity	4	13	0.00199600798403194	0.00770258	2.678787e-01	Soltu.DM.01G025130,Soltu.DM.01G034860,Soltu.DM.08G029020,Soltu.DM.12G025990
GO:0004497	monooxygenase activity	21	186	0.0104790419161677	0.00896866	3.070365e-01	Soltu.DM.03G017780,Soltu.DM.03G017800,Soltu.DM.04G001020,Soltu.DM.04G003320,Soltu.DM.04G004520,Soltu.DM.04G022640,Soltu.DM.04G022660,Soltu.DM.04G027530,Soltu.DM.07G012440,Soltu.DM.07G013650,Soltu.DM.07G021500,Soltu.DM.08G020150,Soltu.DM.10G003650,Soltu.DM.10G003660,Soltu.DM.10G015470,Soltu.DM.12G003380,Soltu.DM.12G029460,Soltu.DM.12G029470,Soltu.DM.12G029530,Soltu.DM.12G029560,Soltu.DM.12G029590
GO:0071323	cellular response to chitin	5	21	0.00249500998003992	0.00946956	3.151761e-01	Soltu.DM.02G029900,Soltu.DM.02G030800,Soltu.DM.09G025630,Soltu.DM.09G025640,Soltu.DM.12G005570
GO:0051087	chaperone binding	8	47	0.00399201596806387	0.00973575	3.151761e-01	Soltu.DM.04G037150,Soltu.DM.05G016210,Soltu.DM.06G027770,Soltu.DM.06G033460,Soltu.DM.07G020240,Soltu.DM.08G016730,Soltu.DM.10G024010,Soltu.DM.12G007350
GO:0051211	anisotropic cell growth	4	14	0.00199600798403194	0.0102399	3.151761e-01	Soltu.DM.03G012850,Soltu.DM.03G012860,Soltu.DM.03G012930,Soltu.DM.03G012940
GO:0000055	ribosomal large subunit export from nucleus	4	14	0.00199600798403194	0.0102399	3.151761e-01	Soltu.DM.07G003680,Soltu.DM.07G006510,Soltu.DM.07G006520,Soltu.DM.11G001250
GO:0005262	calcium channel activity	8	48	0.00399201596806387	0.0110387	3.151761e-01	Soltu.DM.02G008920,Soltu.DM.02G016560,Soltu.DM.02G016590,Soltu.DM.02G029970,Soltu.DM.03G006310,Soltu.DM.03G037650,Soltu.DM.06G021980,Soltu.DM.06G022000
GO:0036444	calcium import into the mitochondrion	3	8	0.00149700598802395	0.011736	3.151761e-01	Soltu.DM.02G008920,Soltu.DM.02G029970,Soltu.DM.03G006310
GO:0036402	proteasome-activating ATPase activity	3	8	0.00149700598802395	0.011736	3.151761e-01	Soltu.DM.06G002670,Soltu.DM.06G002730,Soltu.DM.09G018520
GO:0047325	inositol tetrakisphosphate 1-kinase activity	3	8	0.00149700598802395	0.011736	3.151761e-01	Soltu.DM.03G020270,Soltu.DM.03G020590,Soltu.DM.04G031830
GO:0052726	inositol-1,3,4-trisphosphate 5-kinase activity	3	8	0.00149700598802395	0.011736	3.151761e-01	Soltu.DM.03G020270,Soltu.DM.03G020590,Soltu.DM.04G031830
GO:0051560	mitochondrial calcium ion homeostasis	3	8	0.00149700598802395	0.011736	3.151761e-01	Soltu.DM.02G008920,Soltu.DM.02G029970,Soltu.DM.03G006310
GO:0009954	proximal/distal pattern formation	3	8	0.00149700598802395	0.011736	3.151761e-01	Soltu.DM.02G008260,Soltu.DM.02G008270,Soltu.DM.02G029290
GO:1990246	uniplex complex	3	8	0.00149700598802395	0.011736	3.151761e-01	Soltu.DM.02G008920,Soltu.DM.02G029970,Soltu.DM.03G006310
GO:0090070	positive regulation of ribosome biogenesis	2	3	0.000998003992015968	0.0119396	3.151761e-01	Soltu.DM.11G024760,Soltu.DM.12G003960
GO:0000506	glycosylphosphatidylinositol-N-acetylglucosaminyltransferase (GPI-GnT) complex	2	3	0.000998003992015968	0.0119396	3.151761e-01	Soltu.DM.02G021420,Soltu.DM.03G003490
GO:0042148	strand invasion	2	3	0.000998003992015968	0.0119396	3.151761e-01	Soltu.DM.07G006410,Soltu.DM.09G025170
GO:0019236	response to pheromone	2	3	0.000998003992015968	0.0119396	3.151761e-01	Soltu.DM.01G037660,Soltu.DM.06G025510
GO:0060867	fruit abscission	2	3	0.000998003992015968	0.0119396	3.151761e-01	Soltu.DM.01G026640,Soltu.DM.05G013510
GO:2000692	negative regulation of seed maturation	2	3	0.000998003992015968	0.0119396	3.151761e-01	Soltu.DM.01G026640,Soltu.DM.05G013510
GO:0000730	DNA recombinase assembly	2	3	0.000998003992015968	0.0119396	3.151761e-01	Soltu.DM.07G006410,Soltu.DM.09G025170
GO:0072593	reactive oxygen species metabolic process	6	31	0.0029940119760479	0.0130476	3.403254e-01	Soltu.DM.01G003430,Soltu.DM.01G003440,Soltu.DM.01G003450,Soltu.DM.01G003470,Soltu.DM.01G003480,Soltu.DM.03G028360
GO:0043068	positive regulation of programmed cell death	5	23	0.00249500998003992	0.0140701	3.583391e-01	Soltu.DM.01G030040,Soltu.DM.01G033220,Soltu.DM.01G044530,Soltu.DM.02G012710,Soltu.DM.06G029020
GO:0005875	microtubule associated complex	5	23	0.00249500998003992	0.0140701	3.583391e-01	Soltu.DM.01G038990,Soltu.DM.03G012850,Soltu.DM.03G012860,Soltu.DM.03G012930,Soltu.DM.03G012940
GO:0004842	ubiquitin-protein transferase activity	35	368	0.0174650698602794	0.0142289	3.583391e-01	Soltu.DM.01G000240,Soltu.DM.01G002770,Soltu.DM.01G002800,Soltu.DM.01G029970,Soltu.DM.01G033860,Soltu.DM.01G038320,Soltu.DM.02G002450,Soltu.DM.02G003440,Soltu.DM.02G009090,Soltu.DM.02G028250,Soltu.DM.02G033570,Soltu.DM.03G032440,Soltu.DM.04G003480,Soltu.DM.04G033510,Soltu.DM.05G009010,Soltu.DM.06G010080,Soltu.DM.06G026090,Soltu.DM.06G026390,Soltu.DM.06G033460,Soltu.DM.07G020440,Soltu.DM.08G001130,…
GO:0008061	chitin binding	6	32	0.0029940119760479	0.0152033	3.785279e-01	Soltu.DM.02G029900,Soltu.DM.02G030800,Soltu.DM.07G000110,Soltu.DM.07G000120,Soltu.DM.09G025630,Soltu.DM.09G025640
GO:0006887	exocytosis	8	51	0.00399201596806387	0.0157188	3.869660e-01	Soltu.DM.02G024960,Soltu.DM.03G007930,Soltu.DM.03G029230,Soltu.DM.06G022280,Soltu.DM.09G007280,Soltu.DM.09G007290,Soltu.DM.09G007300,Soltu.DM.11G026460
GO:0010037	response to carbon dioxide	3	9	0.00149700598802395	0.0167682	3.927423e-01	Soltu.DM.01G002320,Soltu.DM.01G002330,Soltu.DM.05G008530
GO:0004174	electron-transferring-flavoprotein dehydrogenase activity	3	9	0.00149700598802395	0.0167682	3.927423e-01	Soltu.DM.11G024830,Soltu.DM.11G024950,Soltu.DM.11G024970
GO:0006259	DNA metabolic process	3	9	0.00149700598802395	0.0167682	3.927423e-01	Soltu.DM.06G033340,Soltu.DM.07G006410,Soltu.DM.09G025170
GO:0071333	cellular response to glucose stimulus	3	9	0.00149700598802395	0.0167682	3.927423e-01	Soltu.DM.01G036510,Soltu.DM.04G031610,Soltu.DM.08G002700
GO:0045333	cellular respiration	5	24	0.00249500998003992	0.0168497	3.927423e-01	Soltu.DM.04G014720,Soltu.DM.04G014760,Soltu.DM.04G014840,Soltu.DM.08G020440,Soltu.DM.11G010890
GO:0009651	response to salt stress	56	652	0.0279441117764471	0.0181017	4.174812e-01	Soltu.DM.01G024540,Soltu.DM.01G025330,Soltu.DM.01G034230,Soltu.DM.01G037460,Soltu.DM.01G040540,Soltu.DM.01G040570,Soltu.DM.01G046560,Soltu.DM.01G049930,Soltu.DM.02G006140,Soltu.DM.02G013150,Soltu.DM.02G013200,Soltu.DM.02G013220,Soltu.DM.02G013240,Soltu.DM.02G013260,Soltu.DM.02G017140,Soltu.DM.02G023640,Soltu.DM.02G023660,Soltu.DM.03G003580,Soltu.DM.03G003610,Soltu.DM.03G017570,Soltu.DM.03G019640,…
GO:0007005	mitochondrion organization	7	43	0.00349301397205589	0.0191691	4.280693e-01	Soltu.DM.01G038480,Soltu.DM.01G038500,Soltu.DM.01G038540,Soltu.DM.02G006500,Soltu.DM.03G020800,Soltu.DM.05G021310,Soltu.DM.10G013030
GO:0031307	integral component of mitochondrial outer membrane	5	25	0.00249500998003992	0.0199706	4.280693e-01	Soltu.DM.01G038480,Soltu.DM.01G038500,Soltu.DM.01G038540,Soltu.DM.05G005010,Soltu.DM.05G019010
GO:0010629	negative regulation of gene expression	5	25	0.00249500998003992	0.0199706	4.280693e-01	Soltu.DM.01G026640,Soltu.DM.02G029300,Soltu.DM.03G029900,Soltu.DM.05G013510,Soltu.DM.06G034400
GO:0031305	integral component of mitochondrial inner membrane	6	34	0.0029940119760479	0.0202297	4.280693e-01	Soltu.DM.01G021720,Soltu.DM.01G039540,Soltu.DM.02G008920,Soltu.DM.02G029970,Soltu.DM.03G006310,Soltu.DM.03G019640
GO:0000422	autophagy of mitochondrion	4	17	0.00199600798403194	0.0208635	4.280693e-01	Soltu.DM.04G004450,Soltu.DM.08G018840,Soltu.DM.11G022310,Soltu.DM.12G009130
GO:0031490	chromatin DNA binding	7	44	0.00349301397205589	0.0215645	4.280693e-01	Soltu.DM.02G000380,Soltu.DM.02G022360,Soltu.DM.02G030020,Soltu.DM.04G005650,Soltu.DM.04G005990,Soltu.DM.04G006050,Soltu.DM.09G028410
GO:0010262	somatic embryogenesis	3	10	0.00149700598802395	0.0228213	4.280693e-01	Soltu.DM.01G026640,Soltu.DM.05G013510,Soltu.DM.10G028300
GO:0004805	trehalose-phosphatase activity	3	10	0.00149700598802395	0.0228213	4.280693e-01	Soltu.DM.03G015270,Soltu.DM.06G017740,Soltu.DM.08G025340
GO:0032957	inositol trisphosphate metabolic process	3	10	0.00149700598802395	0.0228213	4.280693e-01	Soltu.DM.03G020270,Soltu.DM.03G020590,Soltu.DM.04G031830
GO:0051176	positive regulation of sulfur metabolic process	2	4	0.000998003992015968	0.022859	4.280693e-01	Soltu.DM.01G034230,Soltu.DM.05G010060
GO:0044805	late nucleophagy	2	4	0.000998003992015968	0.022859	4.280693e-01	Soltu.DM.04G004450,Soltu.DM.11G022310
GO:0017050	D-erythro-sphingosine kinase activity	2	4	0.000998003992015968	0.022859	4.280693e-01	Soltu.DM.01G034100,Soltu.DM.02G018520
GO:0022821	potassium ion antiporter activity	2	4	0.000998003992015968	0.022859	4.280693e-01	Soltu.DM.01G035900,Soltu.DM.01G035910
GO:1902609	(R)-2-hydroxy-alpha-linolenic acid biosynthetic process	2	4	0.000998003992015968	0.022859	4.280693e-01	Soltu.DM.02G032640,Soltu.DM.02G032650
GO:0015350	methotrexate transmembrane transporter activity	2	4	0.000998003992015968	0.022859	4.280693e-01	Soltu.DM.06G015120,Soltu.DM.06G015130
GO:0034515	proteasome storage granule	2	4	0.000998003992015968	0.022859	4.280693e-01	Soltu.DM.07G020210,Soltu.DM.09G028820
GO:1905691	lipid droplet disassembly	2	4	0.000998003992015968	0.022859	4.280693e-01	Soltu.DM.08G004900,Soltu.DM.08G004910
GO:0043394	proteoglycan binding	2	4	0.000998003992015968	0.022859	4.280693e-01	Soltu.DM.02G011940,Soltu.DM.02G011950
GO:0015231	5-formyltetrahydrofolate transmembrane transporter activity	2	4	0.000998003992015968	0.022859	4.280693e-01	Soltu.DM.06G015120,Soltu.DM.06G015130
GO:0051958	methotrexate transport	2	4	0.000998003992015968	0.022859	4.280693e-01	Soltu.DM.06G015120,Soltu.DM.06G015130
GO:0006501	C-terminal protein lipidation	2	4	0.000998003992015968	0.022859	4.280693e-01	Soltu.DM.11G022310,Soltu.DM.12G009130
GO:0098876	vesicle-mediated transport to the plasma membrane	2	4	0.000998003992015968	0.022859	4.280693e-01	Soltu.DM.04G025950,Soltu.DM.04G025960
GO:0003954	NADH dehydrogenase activity	5	26	0.00249500998003992	0.0234466	4.353515e-01	Soltu.DM.02G018700,Soltu.DM.04G014720,Soltu.DM.04G014760,Soltu.DM.04G014840,Soltu.DM.11G010890
GO:0006970	response to osmotic stress	21	205	0.0104790419161677	0.0244648	4.504409e-01	Soltu.DM.01G023810,Soltu.DM.01G034230,Soltu.DM.01G049930,Soltu.DM.03G003610,Soltu.DM.04G008420,Soltu.DM.04G026750,Soltu.DM.04G030910,Soltu.DM.05G022990,Soltu.DM.06G018840,Soltu.DM.06G031190,Soltu.DM.07G013360,Soltu.DM.07G014620,Soltu.DM.07G028460,Soltu.DM.08G001090,Soltu.DM.08G018840,Soltu.DM.09G023280,Soltu.DM.10G000540,Soltu.DM.10G029210,Soltu.DM.10G029220,Soltu.DM.12G000640,Soltu.DM.12G002020
GO:0006955	immune response	6	36	0.0029940119760479	0.0262773	4.797792e-01	Soltu.DM.02G014850,Soltu.DM.02G019090,Soltu.DM.03G007930,Soltu.DM.03G029230,Soltu.DM.06G033690,Soltu.DM.09G017260
GO:0034620	cellular response to unfolded protein	5	27	0.00249500998003992	0.0272901	4.941536e-01	Soltu.DM.01G045550,Soltu.DM.03G031860,Soltu.DM.04G007430,Soltu.DM.06G013900,Soltu.DM.09G002330
GO:0031407	oxylipin metabolic process	3	11	0.00149700598802395	0.0299003	5.273353e-01	Soltu.DM.01G048790,Soltu.DM.11G013630,Soltu.DM.11G013650
GO:2000122	negative regulation of stomatal complex development	3	11	0.00149700598802395	0.0299003	5.273353e-01	Soltu.DM.01G002320,Soltu.DM.01G002330,Soltu.DM.05G008530
GO:0052746	inositol phosphorylation	3	11	0.00149700598802395	0.0299003	5.273353e-01	Soltu.DM.03G020270,Soltu.DM.03G020590,Soltu.DM.04G031830
GO:0051085	chaperone cofactor-dependent protein refolding	9	68	0.00449101796407186	0.0300853	5.273353e-01	Soltu.DM.01G045550,Soltu.DM.03G010300,Soltu.DM.03G031860,Soltu.DM.04G007430,Soltu.DM.06G013900,Soltu.DM.07G020240,Soltu.DM.08G016730,Soltu.DM.09G002330,Soltu.DM.12G007350
GO:0070122	isopeptidase activity	4	19	0.00199600798403194	0.0306756	5.334146e-01	Soltu.DM.01G003970,Soltu.DM.01G020050,Soltu.DM.04G013930,Soltu.DM.04G034050
GO:0016787	hydrolase activity	14	126	0.00698602794411178	0.0327414	5.422855e-01	Soltu.DM.01G021480,Soltu.DM.01G037120,Soltu.DM.01G037590,Soltu.DM.01G048130,Soltu.DM.03G034550,Soltu.DM.04G021110,Soltu.DM.04G034040,Soltu.DM.05G002810,Soltu.DM.05G003820,Soltu.DM.07G000220,Soltu.DM.09G024050,Soltu.DM.09G024060,Soltu.DM.10G016870,Soltu.DM.12G005590
GO:0043231	intracellular membrane-bounded organelle	35	393	0.0174650698602794	0.0338085	5.422855e-01	Soltu.DM.01G033910,Soltu.DM.01G034060,Soltu.DM.01G034070,Soltu.DM.01G040540,Soltu.DM.01G050350,Soltu.DM.02G018520,Soltu.DM.02G032100,Soltu.DM.02G033200,Soltu.DM.03G026940,Soltu.DM.04G027530,Soltu.DM.04G038130,Soltu.DM.06G024280,Soltu.DM.06G026050,Soltu.DM.07G001210,Soltu.DM.07G004780,Soltu.DM.09G025250,Soltu.DM.09G025290,Soltu.DM.09G025300,Soltu.DM.09G025310,Soltu.DM.09G026150,Soltu.DM.09G026160,…
GO:0009408	response to heat	26	276	0.0129740518962076	0.0343635	5.422855e-01	Soltu.DM.01G024540,Soltu.DM.01G031990,Soltu.DM.01G040570,Soltu.DM.01G043930,Soltu.DM.01G045550,Soltu.DM.02G023660,Soltu.DM.03G003580,Soltu.DM.03G003610,Soltu.DM.03G009970,Soltu.DM.03G031860,Soltu.DM.04G007430,Soltu.DM.04G009310,Soltu.DM.06G013430,Soltu.DM.06G013900,Soltu.DM.06G018840,Soltu.DM.07G011890,Soltu.DM.07G028460,Soltu.DM.08G016380,Soltu.DM.09G001190,Soltu.DM.09G002330,Soltu.DM.09G008690,…
GO:0005513	detection of calcium ion	4	20	0.00199600798403194	0.0364414	5.422855e-01	Soltu.DM.01G044870,Soltu.DM.03G000320,Soltu.DM.06G013800,Soltu.DM.07G027610
GO:0008047	enzyme activator activity	4	20	0.00199600798403194	0.0364414	5.422855e-01	Soltu.DM.01G006540,Soltu.DM.02G024520,Soltu.DM.03G032560,Soltu.DM.05G010060
GO:0016746	transferase activity, transferring acyl groups	4	20	0.00199600798403194	0.0364414	5.422855e-01	Soltu.DM.03G009430,Soltu.DM.04G034830,Soltu.DM.11G020120,Soltu.DM.12G007800
GO:0001561	fatty acid alpha-oxidation	2	5	0.000998003992015968	0.03648	5.422855e-01	Soltu.DM.02G032640,Soltu.DM.02G032650
GO:0019367	fatty acid elongation, saturated fatty acid	2	5	0.000998003992015968	0.03648	5.422855e-01	Soltu.DM.01G043230,Soltu.DM.03G006260
GO:0001727	lipid kinase activity	2	5	0.000998003992015968	0.03648	5.422855e-01	Soltu.DM.01G034100,Soltu.DM.02G018520
GO:0070536	protein K63-linked deubiquitination	2	5	0.000998003992015968	0.03648	5.422855e-01	Soltu.DM.01G020050,Soltu.DM.04G013930
GO:0008240	tripeptidyl-peptidase activity	2	5	0.000998003992015968	0.03648	5.422855e-01	Soltu.DM.01G002320,Soltu.DM.01G002330
GO:0070505	pollen coat	2	5	0.000998003992015968	0.03648	5.422855e-01	Soltu.DM.12G029340,Soltu.DM.12G029360
GO:0080040	positive regulation of cellular response to phosphate starvation	2	5	0.000998003992015968	0.03648	5.422855e-01	Soltu.DM.01G031540,Soltu.DM.08G011500
GO:0000150	recombinase activity	2	5	0.000998003992015968	0.03648	5.422855e-01	Soltu.DM.07G006410,Soltu.DM.09G025170
GO:1901656	glycoside transport	2	5	0.000998003992015968	0.03648	5.422855e-01	Soltu.DM.12G029340,Soltu.DM.12G029360
GO:0080144	amino acid homeostasis	2	5	0.000998003992015968	0.03648	5.422855e-01	Soltu.DM.09G005970,Soltu.DM.10G000600
GO:0034625	fatty acid elongation, monounsaturated fatty acid	2	5	0.000998003992015968	0.03648	5.422855e-01	Soltu.DM.01G043230,Soltu.DM.03G006260
GO:0034626	fatty acid elongation, polyunsaturated fatty acid	2	5	0.000998003992015968	0.03648	5.422855e-01	Soltu.DM.01G043230,Soltu.DM.03G006260
GO:0061630	ubiquitin protein ligase activity	28	304	0.0139720558882236	0.0371693	5.422855e-01	Soltu.DM.01G001740,Soltu.DM.01G035140,Soltu.DM.01G038320,Soltu.DM.02G008910,Soltu.DM.03G001090,Soltu.DM.03G013630,Soltu.DM.03G018160,Soltu.DM.03G032440,Soltu.DM.03G033730,Soltu.DM.03G037480,Soltu.DM.04G033430,Soltu.DM.05G010480,Soltu.DM.06G033460,Soltu.DM.08G002090,Soltu.DM.08G015850,Soltu.DM.08G017020,Soltu.DM.09G005970,Soltu.DM.09G008470,Soltu.DM.09G008510,Soltu.DM.10G015670,Soltu.DM.10G025230,…
GO:0016226	iron-sulfur cluster assembly	6	39	0.0029940119760479	0.0374131	5.422855e-01	Soltu.DM.05G010060,Soltu.DM.06G033340,Soltu.DM.08G025910,Soltu.DM.09G003750,Soltu.DM.12G003710,Soltu.DM.12G003720
GO:0050832	defense response to fungus	33	372	0.0164670658682635	0.0401694	5.422855e-01	Soltu.DM.01G000750,Soltu.DM.01G027170,Soltu.DM.01G033460,Soltu.DM.01G040540,Soltu.DM.01G045250,Soltu.DM.01G048790,Soltu.DM.02G016340,Soltu.DM.02G019390,Soltu.DM.02G019400,Soltu.DM.02G019460,Soltu.DM.02G022920,Soltu.DM.02G032640,Soltu.DM.02G032650,Soltu.DM.03G009970,Soltu.DM.03G028190,Soltu.DM.03G032450,Soltu.DM.04G004450,Soltu.DM.04G007430,Soltu.DM.05G010290,Soltu.DM.06G018840,Soltu.DM.06G024270,…
GO:0030234	enzyme regulator activity	5	30	0.00249500998003992	0.0411201	5.422855e-01	Soltu.DM.01G006540,Soltu.DM.01G051260,Soltu.DM.07G020210,Soltu.DM.09G028820,Soltu.DM.12G005710
GO:0051603	proteolysis involved in cellular protein catabolic process	9	72	0.00449101796407186	0.0414363	5.422855e-01	Soltu.DM.01G049930,Soltu.DM.02G016140,Soltu.DM.02G016320,Soltu.DM.03G003910,Soltu.DM.04G002200,Soltu.DM.05G010200,Soltu.DM.05G010290,Soltu.DM.07G006080,Soltu.DM.11G004460
GO:0019722	calcium-mediated signaling	9	72	0.00449101796407186	0.0414363	5.422855e-01	Soltu.DM.01G044870,Soltu.DM.02G016560,Soltu.DM.02G016590,Soltu.DM.03G000320,Soltu.DM.03G037650,Soltu.DM.06G021980,Soltu.DM.06G022000,Soltu.DM.08G001090,Soltu.DM.12G005710
GO:0006334	nucleosome assembly	8	61	0.00399201596806387	0.0414641	5.422855e-01	Soltu.DM.01G049090,Soltu.DM.02G027010,Soltu.DM.04G002070,Soltu.DM.04G002720,Soltu.DM.06G004360,Soltu.DM.06G022600,Soltu.DM.11G020870,Soltu.DM.11G021620
GO:0055075	potassium ion homeostasis	6	40	0.0029940119760479	0.0417025	5.422855e-01	Soltu.DM.01G029520,Soltu.DM.01G037640,Soltu.DM.06G000780,Soltu.DM.07G027610,Soltu.DM.11G001630,Soltu.DM.11G021650
GO:0006950	response to stress	14	131	0.00698602794411178	0.0433753	5.422855e-01	Soltu.DM.01G003410,Soltu.DM.01G022860,Soltu.DM.01G041280,Soltu.DM.02G025780,Soltu.DM.03G017570,Soltu.DM.05G004540,Soltu.DM.06G031190,Soltu.DM.07G027040,Soltu.DM.10G019280,Soltu.DM.11G026510,Soltu.DM.11G026530,Soltu.DM.11G026550,Soltu.DM.11G026560,Soltu.DM.11G026570
GO:0002237	response to molecule of bacterial origin	9	73	0.00449101796407186	0.0446704	5.422855e-01	Soltu.DM.01G037660,Soltu.DM.04G035780,Soltu.DM.06G024270,Soltu.DM.06G024710,Soltu.DM.06G025510,Soltu.DM.06G033690,Soltu.DM.09G017260,Soltu.DM.10G000710,Soltu.DM.11G021800
GO:0009620	response to fungus	16	156	0.00798403193612774	0.0447306	5.422855e-01	Soltu.DM.01G000750,Soltu.DM.01G006870,Soltu.DM.01G033220,Soltu.DM.01G048790,Soltu.DM.02G015990,Soltu.DM.02G016340,Soltu.DM.02G016940,Soltu.DM.02G019960,Soltu.DM.02G026480,Soltu.DM.02G027560,Soltu.DM.04G038220,Soltu.DM.05G026540,Soltu.DM.06G028410,Soltu.DM.08G021780,Soltu.DM.08G021800,Soltu.DM.12G011270
GO:0007568	aging	8	62	0.00399201596806387	0.0450255	5.422855e-01	Soltu.DM.01G037160,Soltu.DM.01G037170,Soltu.DM.02G016140,Soltu.DM.02G028330,Soltu.DM.07G020910,Soltu.DM.10G001670,Soltu.DM.11G008460,Soltu.DM.11G022310
GO:0046686	response to cadmium ion	42	497	0.0209580838323353	0.045213	5.422855e-01	Soltu.DM.01G029100,Soltu.DM.01G037160,Soltu.DM.01G037170,Soltu.DM.01G043130,Soltu.DM.01G045550,Soltu.DM.02G021520,Soltu.DM.02G022920,Soltu.DM.02G029070,Soltu.DM.04G007430,Soltu.DM.04G009800,Soltu.DM.04G012140,Soltu.DM.04G034170,Soltu.DM.05G008560,Soltu.DM.06G012240,Soltu.DM.06G013900,Soltu.DM.06G022600,Soltu.DM.07G013360,Soltu.DM.07G016410,Soltu.DM.07G026310,Soltu.DM.08G024020,Soltu.DM.08G024980,…
GO:0042773	ATP synthesis coupled electron transport	3	13	0.00149700598802395	0.0470826	5.422855e-01	Soltu.DM.03G014210,Soltu.DM.04G014720,Soltu.DM.06G007790
GO:0009267	cellular response to starvation	3	13	0.00149700598802395	0.0470826	5.422855e-01	Soltu.DM.01G036510,Soltu.DM.02G028330,Soltu.DM.06G000140
GO:0006464	cellular protein modification process	3	13	0.00149700598802395	0.0470826	5.422855e-01	Soltu.DM.09G020470,Soltu.DM.10G001670,Soltu.DM.11G008460
GO:0010264	myo-inositol hexakisphosphate biosynthetic process	3	13	0.00149700598802395	0.0470826	5.422855e-01	Soltu.DM.03G020270,Soltu.DM.03G020590,Soltu.DM.03G032230
GO:0071249	cellular response to nitrate	3	13	0.00149700598802395	0.0470826	5.422855e-01	Soltu.DM.02G010460,Soltu.DM.04G031370,Soltu.DM.11G023240
GO:0010193	response to ozone	9	74	0.00449101796407186	0.0480687	5.422855e-01	Soltu.DM.01G003430,Soltu.DM.01G003440,Soltu.DM.01G003450,Soltu.DM.01G003470,Soltu.DM.01G003480,Soltu.DM.03G002790,Soltu.DM.06G013430,Soltu.DM.08G016380,Soltu.DM.12G005710
GO:0038023	signaling receptor activity	8	63	0.00399201596806387	0.0487818	5.422855e-01	Soltu.DM.02G016560,Soltu.DM.02G016590,Soltu.DM.02G027550,Soltu.DM.03G037650,Soltu.DM.06G021980,Soltu.DM.06G022000,Soltu.DM.08G013560,Soltu.DM.12G004400
GO:0042026	protein refolding	6	42	0.0029940119760479	0.0511761	5.422855e-01	Soltu.DM.01G045550,Soltu.DM.03G010300,Soltu.DM.03G031860,Soltu.DM.04G007430,Soltu.DM.06G013900,Soltu.DM.09G002330
GO:0008219	cell death	9	75	0.00449101796407186	0.0516338	5.422855e-01	Soltu.DM.02G014850,Soltu.DM.02G029070,Soltu.DM.02G032640,Soltu.DM.02G032650,Soltu.DM.04G034170,Soltu.DM.04G035780,Soltu.DM.04G037660,Soltu.DM.06G019850,Soltu.DM.07G011890
GO:0016567	protein ubiquitination	72	920	0.0359281437125748	0.0518204	5.422855e-01	Soltu.DM.01G000240,Soltu.DM.01G001740,Soltu.DM.01G002620,Soltu.DM.01G002770,Soltu.DM.01G002800,Soltu.DM.01G021980,Soltu.DM.01G021990,Soltu.DM.01G023810,Soltu.DM.01G025090,Soltu.DM.01G029970,Soltu.DM.01G033460,Soltu.DM.01G035140,Soltu.DM.01G038320,Soltu.DM.01G044840,Soltu.DM.02G002450,Soltu.DM.02G005060,Soltu.DM.02G023200,Soltu.DM.02G025240,Soltu.DM.02G028250,Soltu.DM.02G032790,Soltu.DM.03G018160,…
GO:0009916	alternative oxidase activity	2	6	0.000998003992015968	0.0524089	5.422855e-01	Soltu.DM.02G018700,Soltu.DM.08G020440
GO:0015081	sodium ion transmembrane transporter activity	2	6	0.000998003992015968	0.0524089	5.422855e-01	Soltu.DM.01G037640,Soltu.DM.06G000780
GO:0030775	glucuronoxylan 4-O-methyltransferase activity	2	6	0.000998003992015968	0.0524089	5.422855e-01	Soltu.DM.05G011880,Soltu.DM.05G011890
GO:0006497	protein lipidation	2	6	0.000998003992015968	0.0524089	5.422855e-01	Soltu.DM.08G018840,Soltu.DM.11G022310
GO:0048827	phyllome development	2	6	0.000998003992015968	0.0524089	5.422855e-01	Soltu.DM.08G018860,Soltu.DM.09G018520
GO:0032541	cortical endoplasmic reticulum	2	6	0.000998003992015968	0.0524089	5.422855e-01	Soltu.DM.10G027290,Soltu.DM.12G005170
GO:0031262	Ndc80 complex	2	6	0.000998003992015968	0.0524089	5.422855e-01	Soltu.DM.01G043660,Soltu.DM.01G043670
GO:0051315	attachment of mitotic spindle microtubules to kinetochore	2	6	0.000998003992015968	0.0524089	5.422855e-01	Soltu.DM.01G043660,Soltu.DM.01G043670
GO:0070192	chromosome organization involved in meiotic cell cycle	2	6	0.000998003992015968	0.0524089	5.422855e-01	Soltu.DM.07G006410,Soltu.DM.09G025170
GO:0071805	potassium ion transmembrane transport	7	53	0.00349301397205589	0.0528214	5.422855e-01	Soltu.DM.01G037640,Soltu.DM.02G003540,Soltu.DM.02G014160,Soltu.DM.03G019580,Soltu.DM.04G012990,Soltu.DM.06G000780,Soltu.DM.11G001630
GO:0090332	stomatal closure	6	43	0.0029940119760479	0.0563664	5.422855e-01	Soltu.DM.01G005870,Soltu.DM.04G007430,Soltu.DM.06G013430,Soltu.DM.08G016380,Soltu.DM.09G006680,Soltu.DM.10G010390
GO:2000280	regulation of root development	8	65	0.00399201596806387	0.0568891	5.422855e-01	Soltu.DM.01G041280,Soltu.DM.02G028930,Soltu.DM.03G003610,Soltu.DM.11G026510,Soltu.DM.11G026530,Soltu.DM.11G026550,Soltu.DM.11G026560,Soltu.DM.11G026570
GO:0031359	integral component of chloroplast outer membrane	3	14	0.00149700598802395	0.0571306	5.422855e-01	Soltu.DM.01G019890,Soltu.DM.01G043130,Soltu.DM.10G012210
GO:0010555	response to mannitol	4	23	0.00199600798403194	0.0572189	5.422855e-01	Soltu.DM.07G013360,Soltu.DM.08G027370,Soltu.DM.09G031820,Soltu.DM.11G010020
GO:0016711	flavonoid 3'-monooxygenase activity	4	23	0.00199600798403194	0.0572189	5.422855e-01	Soltu.DM.04G027470,Soltu.DM.04G027480,Soltu.DM.04G027510,Soltu.DM.04G027540
GO:0051026	chiasma assembly	4	23	0.00199600798403194	0.0572189	5.422855e-01	Soltu.DM.02G033190,Soltu.DM.04G002200,Soltu.DM.08G006360,Soltu.DM.09G025170
GO:0008066	glutamate receptor activity	5	33	0.00249500998003992	0.0585185	5.422855e-01	Soltu.DM.02G016560,Soltu.DM.02G016590,Soltu.DM.03G037650,Soltu.DM.06G021980,Soltu.DM.06G022000
GO:0005217	intracellular ligand-gated ion channel activity	5	33	0.00249500998003992	0.0585185	5.422855e-01	Soltu.DM.02G016560,Soltu.DM.02G016590,Soltu.DM.03G037650,Soltu.DM.06G021980,Soltu.DM.06G022000
GO:0015276	ligand-gated ion channel activity	5	33	0.00249500998003992	0.0585185	5.422855e-01	Soltu.DM.02G016560,Soltu.DM.02G016590,Soltu.DM.03G037650,Soltu.DM.06G021980,Soltu.DM.06G022000
GO:0044183	protein folding chaperone	5	33	0.00249500998003992	0.0585185	5.422855e-01	Soltu.DM.01G045550,Soltu.DM.03G031860,Soltu.DM.04G007430,Soltu.DM.06G013900,Soltu.DM.09G002330
GO:0080090	regulation of primary metabolic process	1	1	0.000499001996007984	0.0645016	5.422855e-01	Soltu.DM.10G004620
GO:0046109	uridine biosynthetic process	1	1	0.000499001996007984	0.0645016	5.422855e-01	Soltu.DM.05G004580
GO:0102867	molybdenum cofactor sulfurtransferase activity	1	1	0.000499001996007984	0.0645016	5.422855e-01	Soltu.DM.07G028460
GO:1903424	fluoride transmembrane transport	1	1	0.000499001996007984	0.0645016	5.422855e-01	Soltu.DM.11G010940
GO:0010009	cytoplasmic side of endosome membrane	1	1	0.000499001996007984	0.0645016	5.422855e-01	Soltu.DM.11G004290
GO:0072587	DNA topoisomerase (ATP-hydrolyzing) activator activity	1	1	0.000499001996007984	0.0645016	5.422855e-01	Soltu.DM.07G016980
GO:1903533	regulation of protein targeting	1	1	0.000499001996007984	0.0645016	5.422855e-01	Soltu.DM.03G029230
GO:0019725	cellular homeostasis	1	1	0.000499001996007984	0.0645016	5.422855e-01	Soltu.DM.10G010390
GO:0030964	NADH dehydrogenase complex	1	1	0.000499001996007984	0.0645016	5.422855e-01	Soltu.DM.04G014720
GO:0016651	oxidoreductase activity, acting on NAD(P)H	1	1	0.000499001996007984	0.0645016	5.422855e-01	Soltu.DM.02G025690
GO:1901799	negative regulation of proteasomal protein catabolic process	1	1	0.000499001996007984	0.0645016	5.422855e-01	Soltu.DM.09G001470
GO:0046321	positive regulation of fatty acid oxidation	1	1	0.000499001996007984	0.0645016	5.422855e-01	Soltu.DM.02G004460
GO:0010981	regulation of cell wall macromolecule metabolic process	1	1	0.000499001996007984	0.0645016	5.422855e-01	Soltu.DM.01G033220
GO:0034705	potassium channel complex	1	1	0.000499001996007984	0.0645016	5.422855e-01	Soltu.DM.02G014160
GO:0000417	HIR complex	1	1	0.000499001996007984	0.0645016	5.422855e-01	Soltu.DM.11G021620
GO:0051351	positive regulation of ligase activity	1	1	0.000499001996007984	0.0645016	5.422855e-01	Soltu.DM.06G014780
GO:0044547	DNA topoisomerase binding	1	1	0.000499001996007984	0.0645016	5.422855e-01	Soltu.DM.07G016980
GO:0016480	negative regulation of transcription by RNA polymerase III	1	1	0.000499001996007984	0.0645016	5.422855e-01	Soltu.DM.05G004540
GO:0090701	specification of plant organ identity	1	1	0.000499001996007984	0.0645016	5.422855e-01	Soltu.DM.02G029300
GO:0070328	triglyceride homeostasis	1	1	0.000499001996007984	0.0645016	5.422855e-01	Soltu.DM.07G009920
GO:0004698	calcium-dependent protein kinase C activity	1	1	0.000499001996007984	0.0645016	5.422855e-01	Soltu.DM.10G028320
GO:1990426	mitotic recombination-dependent replication fork processing	1	1	0.000499001996007984	0.0645016	5.422855e-01	Soltu.DM.07G006410
GO:1903578	regulation of ATP metabolic process	1	1	0.000499001996007984	0.0645016	5.422855e-01	Soltu.DM.03G009920
GO:0080013	(E,E)-geranyllinalool synthase activity	1	1	0.000499001996007984	0.0645016	5.422855e-01	Soltu.DM.03G002240
GO:0070274	RES complex	1	1	0.000499001996007984	0.0645016	5.422855e-01	Soltu.DM.03G004120
GO:2000058	regulation of ubiquitin-dependent protein catabolic process	1	1	0.000499001996007984	0.0645016	5.422855e-01	Soltu.DM.07G002780
GO:0080091	regulation of raffinose metabolic process	1	1	0.000499001996007984	0.0645016	5.422855e-01	Soltu.DM.10G004620
GO:0062052	starch granule initiation	1	1	0.000499001996007984	0.0645016	5.422855e-01	Soltu.DM.02G027020
GO:2001294	malonyl-CoA catabolic process	1	1	0.000499001996007984	0.0645016	5.422855e-01	Soltu.DM.02G004460
GO:0035514	DNA demethylase activity	1	1	0.000499001996007984	0.0645016	5.422855e-01	Soltu.DM.04G010040
GO:0050080	malonyl-CoA decarboxylase activity	1	1	0.000499001996007984	0.0645016	5.422855e-01	Soltu.DM.02G004460
GO:1903425	fluoride transmembrane transporter activity	1	1	0.000499001996007984	0.0645016	5.422855e-01	Soltu.DM.11G010940
GO:0046460	neutral lipid biosynthetic process	1	1	0.000499001996007984	0.0645016	5.422855e-01	Soltu.DM.02G011030
GO:0019778	Atg12 activating enzyme activity	1	1	0.000499001996007984	0.0645016	5.422855e-01	Soltu.DM.11G022310
GO:0045022	early endosome to late endosome transport	1	1	0.000499001996007984	0.0645016	5.422855e-01	Soltu.DM.11G004290
GO:0035825	homologous recombination	1	1	0.000499001996007984	0.0645016	5.422855e-01	Soltu.DM.08G006360
GO:0099086	synaptonemal structure	1	1	0.000499001996007984	0.0645016	5.422855e-01	Soltu.DM.02G017710
GO:0048449	floral organ formation	1	1	0.000499001996007984	0.0645016	5.422855e-01	Soltu.DM.02G029300
GO:0042171	lysophosphatidic acid acyltransferase activity	1	1	0.000499001996007984	0.0645016	5.422855e-01	Soltu.DM.07G009920
GO:0006778	porphyrin-containing compound metabolic process	1	1	0.000499001996007984	0.0645016	5.422855e-01	Soltu.DM.09G023280
GO:0047974	guanosine deaminase activity	1	1	0.000499001996007984	0.0645016	5.422855e-01	Soltu.DM.01G037120
GO:0043734	DNA-N1-methyladenine dioxygenase activity	1	1	0.000499001996007984	0.0645016	5.422855e-01	Soltu.DM.04G010040
GO:0031396	regulation of protein ubiquitination	1	1	0.000499001996007984	0.0645016	5.422855e-01	Soltu.DM.05G022990
GO:0000994	RNA polymerase III core binding	1	1	0.000499001996007984	0.0645016	5.422855e-01	Soltu.DM.05G004540
GO:0055089	fatty acid homeostasis	1	1	0.000499001996007984	0.0645016	5.422855e-01	Soltu.DM.07G009920
GO:0018025	calmodulin-lysine N-methyltransferase activity	1	1	0.000499001996007984	0.0645016	5.422855e-01	Soltu.DM.03G003610
GO:0010186	positive regulation of cellular defense response	1	1	0.000499001996007984	0.0645016	5.422855e-01	Soltu.DM.10G010390
GO:0005958	DNA-dependent protein kinase-DNA ligase 4 complex	1	1	0.000499001996007984	0.0645016	5.422855e-01	Soltu.DM.06G014780
GO:0000773	phosphatidyl-N-methylethanolamine N-methyltransferase activity	1	1	0.000499001996007984	0.0645016	5.422855e-01	Soltu.DM.06G024280
GO:0090316	positive regulation of intracellular protein transport	1	1	0.000499001996007984	0.0645016	5.422855e-01	Soltu.DM.01G020050
GO:0051861	glycolipid binding	1	1	0.000499001996007984	0.0645016	5.422855e-01	Soltu.DM.01G043130
GO:0004371	glycerone kinase activity	1	1	0.000499001996007984	0.0645016	5.422855e-01	Soltu.DM.06G027650
GO:0006671	phytosphingosine metabolic process	1	1	0.000499001996007984	0.0645016	5.422855e-01	Soltu.DM.01G034100
GO:0061578	Lys63-specific deubiquitinase activity	1	1	0.000499001996007984	0.0645016	5.422855e-01	Soltu.DM.04G034050
GO:1903553	positive regulation of extracellular exosome assembly	1	1	0.000499001996007984	0.0645016	5.422855e-01	Soltu.DM.03G029230
GO:0010822	positive regulation of mitochondrion organization	1	1	0.000499001996007984	0.0645016	5.422855e-01	Soltu.DM.05G000360
GO:0030245	cellulose catabolic process	1	1	0.000499001996007984	0.0645016	5.422855e-01	Soltu.DM.11G003920
GO:0072708	response to sorbitol	1	1	0.000499001996007984	0.0645016	5.422855e-01	Soltu.DM.07G013360
GO:0035511	oxidative DNA demethylation	1	1	0.000499001996007984	0.0645016	5.422855e-01	Soltu.DM.04G010040
GO:0103053	1-ethyladenine demethylase activity	1	1	0.000499001996007984	0.0645016	5.422855e-01	Soltu.DM.04G010040
GO:2000488	positive regulation of brassinosteroid biosynthetic process	1	1	0.000499001996007984	0.0645016	5.422855e-01	Soltu.DM.04G002160
GO:0034721	histone H3-K4 demethylation, trimethyl-H3-K4-specific	1	1	0.000499001996007984	0.0645016	5.422855e-01	Soltu.DM.08G027760
GO:0031351	integral component of plastid membrane	1	1	0.000499001996007984	0.0645016	5.422855e-01	Soltu.DM.02G023340
GO:0080101	phosphatidyl-N-dimethylethanolamine N-methyltransferase activity	1	1	0.000499001996007984	0.0645016	5.422855e-01	Soltu.DM.06G024280
GO:0010488	UDP-galactose:N-glycan beta-1,3-galactosyltransferase activity	1	1	0.000499001996007984	0.0645016	5.422855e-01	Soltu.DM.05G005090
GO:0016807	cysteine-type carboxypeptidase activity	1	1	0.000499001996007984	0.0645016	5.422855e-01	Soltu.DM.08G026770
GO:0051787	misfolded protein binding	5	34	0.00249500998003992	0.06512	5.422855e-01	Soltu.DM.01G045550,Soltu.DM.03G031860,Soltu.DM.04G007430,Soltu.DM.06G013900,Soltu.DM.09G002330
GO:0008134	transcription factor binding	5	34	0.00249500998003992	0.06512	5.422855e-01	Soltu.DM.01G031070,Soltu.DM.01G045500,Soltu.DM.01G045600,Soltu.DM.04G031370,Soltu.DM.04G031390
GO:0008283	cell population proliferation	4	24	0.00199600798403194	0.0652927	5.422855e-01	Soltu.DM.02G027440,Soltu.DM.04G032300,Soltu.DM.06G022600,Soltu.DM.10G024810
GO:0071712	ER-associated misfolded protein catabolic process	4	24	0.00199600798403194	0.0652927	5.422855e-01	Soltu.DM.01G050260,Soltu.DM.02G008910,Soltu.DM.07G016180,Soltu.DM.12G028180
GO:0005347	ATP transmembrane transporter activity	6	45	0.0029940119760479	0.0676617	5.422855e-01	Soltu.DM.01G034630,Soltu.DM.05G003710,Soltu.DM.06G023230,Soltu.DM.07G010860,Soltu.DM.08G013170,Soltu.DM.08G013180
GO:0030433	ubiquitin-dependent ERAD pathway	6	45	0.0029940119760479	0.0676617	5.422855e-01	Soltu.DM.01G049780,Soltu.DM.01G050260,Soltu.DM.06G013900,Soltu.DM.07G016180,Soltu.DM.10G016260,Soltu.DM.10G016290
GO:0031122	cytoplasmic microtubule organization	3	15	0.00149700598802395	0.0680979	5.422855e-01	Soltu.DM.02G033550,Soltu.DM.11G010420,Soltu.DM.11G013260
GO:0005992	trehalose biosynthetic process	3	15	0.00149700598802395	0.0680979	5.422855e-01	Soltu.DM.03G015270,Soltu.DM.06G017740,Soltu.DM.08G025340
GO:0033617	mitochondrial respiratory chain complex IV assembly	3	15	0.00149700598802395	0.0680979	5.422855e-01	Soltu.DM.01G021720,Soltu.DM.01G039540,Soltu.DM.04G021530
GO:0047631	ADP-ribose diphosphatase activity	3	15	0.00149700598802395	0.0680979	5.422855e-01	Soltu.DM.03G025650,Soltu.DM.07G015210,Soltu.DM.07G015220
GO:0004089	carbonate dehydratase activity	3	15	0.00149700598802395	0.0680979	5.422855e-01	Soltu.DM.05G008530,Soltu.DM.11G022830,Soltu.DM.11G022840
GO:0006611	protein export from nucleus	3	15	0.00149700598802395	0.0680979	5.422855e-01	Soltu.DM.07G006510,Soltu.DM.07G006520,Soltu.DM.11G001250
GO:0016836	hydro-lyase activity	3	15	0.00149700598802395	0.0680979	5.422855e-01	Soltu.DM.01G048790,Soltu.DM.11G022830,Soltu.DM.11G022840
GO:1901562	response to paraquat	2	7	0.000998003992015968	0.0702917	5.422855e-01	Soltu.DM.01G034630,Soltu.DM.03G022900
GO:0004435	phosphatidylinositol phospholipase C activity	2	7	0.000998003992015968	0.0702917	5.422855e-01	Soltu.DM.06G009260,Soltu.DM.06G032310
GO:2000083	negative regulation of L-ascorbic acid biosynthetic process	2	7	0.000998003992015968	0.0702917	5.422855e-01	Soltu.DM.04G018860,Soltu.DM.04G037590
GO:1901982	maltose binding	2	7	0.000998003992015968	0.0702917	5.422855e-01	Soltu.DM.06G006490,Soltu.DM.11G023210
GO:0006479	protein methylation	2	7	0.000998003992015968	0.0702917	5.422855e-01	Soltu.DM.05G011880,Soltu.DM.05G011890
GO:0070072	vacuolar proton-transporting V-type ATPase complex assembly	2	7	0.000998003992015968	0.0702917	5.422855e-01	Soltu.DM.08G022550,Soltu.DM.11G019670
GO:0005746	mitochondrial respirasome	2	7	0.000998003992015968	0.0702917	5.422855e-01	Soltu.DM.01G021720,Soltu.DM.01G039540
GO:0051014	actin filament severing	2	7	0.000998003992015968	0.0702917	5.422855e-01	Soltu.DM.10G027240,Soltu.DM.10G028020
GO:1990544	mitochondrial ATP transmembrane transport	2	7	0.000998003992015968	0.0702917	5.422855e-01	Soltu.DM.08G013170,Soltu.DM.08G013180
GO:0034614	cellular response to reactive oxygen species	2	7	0.000998003992015968	0.0702917	5.422855e-01	Soltu.DM.02G032640,Soltu.DM.02G032650
GO:0008517	folic acid transmembrane transporter activity	2	7	0.000998003992015968	0.0702917	5.422855e-01	Soltu.DM.06G015120,Soltu.DM.06G015130
GO:0060862	negative regulation of floral organ abscission	2	7	0.000998003992015968	0.0702917	5.422855e-01	Soltu.DM.01G026640,Soltu.DM.05G013510
GO:0002020	protease binding	2	7	0.000998003992015968	0.0702917	5.422855e-01	Soltu.DM.04G007430,Soltu.DM.11G023730
GO:0050062	long-chain-fatty-acyl-CoA reductase activity	2	7	0.000998003992015968	0.0702917	5.422855e-01	Soltu.DM.11G021590,Soltu.DM.11G021600
GO:0071446	cellular response to salicylic acid stimulus	2	7	0.000998003992015968	0.0702917	5.422855e-01	Soltu.DM.02G032640,Soltu.DM.02G032650
GO:0140021	mitochondrial ADP transmembrane transport	2	7	0.000998003992015968	0.0702917	5.422855e-01	Soltu.DM.08G013170,Soltu.DM.08G013180
GO:0052542	defense response by callose deposition	2	7	0.000998003992015968	0.0702917	5.422855e-01	Soltu.DM.03G007930,Soltu.DM.03G029230
GO:0015248	sterol transporter activity	2	7	0.000998003992015968	0.0702917	5.422855e-01	Soltu.DM.07G001210,Soltu.DM.07G004780
GO:0009931	calcium-dependent protein serine/threonine kinase activity	8	68	0.00399201596806387	0.0705647	5.424815e-01	Soltu.DM.01G004570,Soltu.DM.02G004090,Soltu.DM.02G004100,Soltu.DM.03G027300,Soltu.DM.04G008420,Soltu.DM.10G028320,Soltu.DM.11G011370,Soltu.DM.11G018970
GO:1902074	response to salt	6	46	0.0029940119760479	0.0737668	5.585200e-01	Soltu.DM.03G002400,Soltu.DM.03G003610,Soltu.DM.05G023310,Soltu.DM.06G031190,Soltu.DM.11G006750,Soltu.DM.12G001820
GO:0016881	acid-amino acid ligase activity	4	25	0.00199600798403194	0.0739255	5.585200e-01	Soltu.DM.01G046770,Soltu.DM.02G028070,Soltu.DM.07G025190,Soltu.DM.12G022190
GO:0102483	scopolin beta-glucosidase activity	4	25	0.00199600798403194	0.0739255	5.585200e-01	Soltu.DM.02G019890,Soltu.DM.02G019900,Soltu.DM.03G002800,Soltu.DM.11G003920
GO:0031593	polyubiquitin modification-dependent protein binding	4	25	0.00199600798403194	0.0739255	5.585200e-01	Soltu.DM.01G050260,Soltu.DM.02G023660,Soltu.DM.03G003580,Soltu.DM.07G016180
GO:0048038	quinone binding	4	25	0.00199600798403194	0.0739255	5.585200e-01	Soltu.DM.04G014840,Soltu.DM.08G005930,Soltu.DM.09G024260,Soltu.DM.09G024270
GO:0043622	cortical microtubule organization	8	69	0.00399201596806387	0.0755316	5.686936e-01	Soltu.DM.02G033550,Soltu.DM.03G011970,Soltu.DM.03G012850,Soltu.DM.03G012860,Soltu.DM.03G012930,Soltu.DM.03G012940,Soltu.DM.11G010420,Soltu.DM.11G013260
GO:0090333	regulation of stomatal closure	9	81	0.00449101796407186	0.0766235	5.749385e-01	Soltu.DM.01G035900,Soltu.DM.01G035910,Soltu.DM.01G037640,Soltu.DM.01G037660,Soltu.DM.04G008420,Soltu.DM.04G009110,Soltu.DM.06G000780,Soltu.DM.06G025510,Soltu.DM.12G024710
GO:0015630	microtubule cytoskeleton	5	36	0.00249500998003992	0.0795138	5.874056e-01	Soltu.DM.02G033550,Soltu.DM.05G021300,Soltu.DM.11G010420,Soltu.DM.11G013260,Soltu.DM.11G023550
GO:0004029	aldehyde dehydrogenase (NAD) activity	3	16	0.00149700598802395	0.0799371	5.874056e-01	Soltu.DM.02G032770,Soltu.DM.05G008100,Soltu.DM.05G008110
GO:0043878	glyceraldehyde-3-phosphate dehydrogenase (NAD+) (non-phosphorylating) activity	3	16	0.00149700598802395	0.0799371	5.874056e-01	Soltu.DM.02G032770,Soltu.DM.05G008100,Soltu.DM.05G008110
GO:0009612	response to mechanical stimulus	3	16	0.00149700598802395	0.0799371	5.874056e-01	Soltu.DM.01G044870,Soltu.DM.08G004500,Soltu.DM.12G005170
GO:1902584	positive regulation of response to water deprivation	3	16	0.00149700598802395	0.0799371	5.874056e-01	Soltu.DM.02G010050,Soltu.DM.06G031190,Soltu.DM.07G020910
GO:0002679	respiratory burst involved in defense response	3	16	0.00149700598802395	0.0799371	5.874056e-01	Soltu.DM.01G002770,Soltu.DM.01G002800,Soltu.DM.11G022300
GO:0006457	protein folding	18	195	0.00898203592814371	0.0801617	5.874056e-01	Soltu.DM.01G043130,Soltu.DM.01G045550,Soltu.DM.02G024220,Soltu.DM.03G010300,Soltu.DM.03G031860,Soltu.DM.04G007430,Soltu.DM.04G037150,Soltu.DM.05G016210,Soltu.DM.06G013900,Soltu.DM.06G027770,Soltu.DM.08G012880,Soltu.DM.08G016730,Soltu.DM.09G001190,Soltu.DM.09G002330,Soltu.DM.09G017090,Soltu.DM.10G024010,Soltu.DM.11G024690,Soltu.DM.12G007350
GO:0006979	response to oxidative stress	40	494	0.0199600798403194	0.0825856	6.009234e-01	Soltu.DM.01G003410,Soltu.DM.01G022860,Soltu.DM.01G040570,Soltu.DM.01G046560,Soltu.DM.02G019020,Soltu.DM.02G025780,Soltu.DM.02G032380,Soltu.DM.02G032640,Soltu.DM.02G032650,Soltu.DM.02G034250,Soltu.DM.03G003070,Soltu.DM.03G018030,Soltu.DM.03G020450,Soltu.DM.04G037660,Soltu.DM.05G011940,Soltu.DM.06G018610,Soltu.DM.06G018620,Soltu.DM.07G003310,Soltu.DM.07G008910,Soltu.DM.07G015210,Soltu.DM.07G015220,…
GO:0006303	double-strand break repair via nonhomologous end joining	4	26	0.00199600798403194	0.0831035	6.009234e-01	Soltu.DM.01G031990,Soltu.DM.06G014780,Soltu.DM.08G019390,Soltu.DM.11G007980
GO:0006352	DNA-templated transcription, initiation	4	26	0.00199600798403194	0.0831035	6.009234e-01	Soltu.DM.01G002340,Soltu.DM.01G009350,Soltu.DM.01G015230,Soltu.DM.10G028060
GO:0019748	secondary metabolic process	4	26	0.00199600798403194	0.0831035	6.009234e-01	Soltu.DM.04G032350,Soltu.DM.04G032370,Soltu.DM.11G003920,Soltu.DM.12G006270
GO:0080092	regulation of pollen tube growth	7	59	0.00349301397205589	0.0843132	6.076653e-01	Soltu.DM.01G049810,Soltu.DM.03G030040,Soltu.DM.03G035350,Soltu.DM.05G008560,Soltu.DM.07G018180,Soltu.DM.11G011370,Soltu.DM.11G018970
GO:0071230	cellular response to amino acid stimulus	5	37	0.00249500998003992	0.0872961	6.160692e-01	Soltu.DM.02G016560,Soltu.DM.02G016590,Soltu.DM.03G037650,Soltu.DM.06G021980,Soltu.DM.06G022000
GO:0015786	UDP-glucose transmembrane transport	2	8	0.000998003992015968	0.0898102	6.160692e-01	Soltu.DM.12G028670,Soltu.DM.12G028690
GO:0051782	negative regulation of cell division	2	8	0.000998003992015968	0.0898102	6.160692e-01	Soltu.DM.05G021310,Soltu.DM.05G023840
GO:0034098	VCP-NPL4-UFD1 AAA ATPase complex	2	8	0.000998003992015968	0.0898102	6.160692e-01	Soltu.DM.01G050260,Soltu.DM.07G016180
GO:0030875	rDNA protrusion	2	8	0.000998003992015968	0.0898102	6.160692e-01	Soltu.DM.04G030170,Soltu.DM.11G021620
GO:0006228	UTP biosynthetic process	2	8	0.000998003992015968	0.0898102	6.160692e-01	Soltu.DM.08G029250,Soltu.DM.12G008420
GO:0001671	ATPase activator activity	2	8	0.000998003992015968	0.0898102	6.160692e-01	Soltu.DM.05G016210,Soltu.DM.06G027580
GO:0034051	negative regulation of plant-type hypersensitive response	2	8	0.000998003992015968	0.0898102	6.160692e-01	Soltu.DM.06G033690,Soltu.DM.09G017260
GO:0010112	regulation of systemic acquired resistance	2	8	0.000998003992015968	0.0898102	6.160692e-01	Soltu.DM.05G012690,Soltu.DM.07G011890
GO:0010279	indole-3-acetic acid amido synthetase activity	2	8	0.000998003992015968	0.0898102	6.160692e-01	Soltu.DM.07G025190,Soltu.DM.12G022190
GO:0005751	mitochondrial respiratory chain complex IV	2	8	0.000998003992015968	0.0898102	6.160692e-01	Soltu.DM.03G014210,Soltu.DM.06G007790
GO:0048531	beta-1,3-galactosyltransferase activity	2	8	0.000998003992015968	0.0898102	6.160692e-01	Soltu.DM.04G010260,Soltu.DM.06G005050
GO:0007131	reciprocal meiotic recombination	7	60	0.00349301397205589	0.0904176	6.160692e-01	Soltu.DM.01G049080,Soltu.DM.02G017710,Soltu.DM.02G033190,Soltu.DM.04G029680,Soltu.DM.07G006410,Soltu.DM.08G006360,Soltu.DM.09G025170
GO:0004683	calmodulin-dependent protein kinase activity	7	60	0.00349301397205589	0.0904176	6.160692e-01	Soltu.DM.01G004570,Soltu.DM.02G004090,Soltu.DM.02G004100,Soltu.DM.03G027300,Soltu.DM.10G028320,Soltu.DM.11G011370,Soltu.DM.11G018970
GO:0005905	clathrin-coated pit	3	17	0.00149700598802395	0.0925957	6.160692e-01	Soltu.DM.01G044110,Soltu.DM.04G030380,Soltu.DM.12G020570
GO:0005795	Golgi stack	3	17	0.00149700598802395	0.0925957	6.160692e-01	Soltu.DM.01G044160,Soltu.DM.02G030620,Soltu.DM.09G023280
GO:0005545	1-phosphatidylinositol binding	3	17	0.00149700598802395	0.0925957	6.160692e-01	Soltu.DM.01G044110,Soltu.DM.04G030380,Soltu.DM.12G020570
GO:0045723	positive regulation of fatty acid biosynthetic process	3	17	0.00149700598802395	0.0925957	6.160692e-01	Soltu.DM.04G005990,Soltu.DM.04G006050,Soltu.DM.09G028410
GO:1900425	negative regulation of defense response to bacterium	4	27	0.00199600798403194	0.0928102	6.160692e-01	Soltu.DM.01G002320,Soltu.DM.01G002330,Soltu.DM.06G024710,Soltu.DM.11G010260
GO:0015385	sodium:proton antiporter activity	4	27	0.00199600798403194	0.0928102	6.160692e-01	Soltu.DM.01G037640,Soltu.DM.06G000400,Soltu.DM.06G000780,Soltu.DM.08G028560
GO:0004724	magnesium-dependent protein serine/threonine phosphatase activity	5	38	0.00249500998003992	0.0954597	6.160692e-01	Soltu.DM.01G025330,Soltu.DM.04G017540,Soltu.DM.05G023280,Soltu.DM.07G024120,Soltu.DM.09G002210
GO:0005516	calmodulin binding	27	321	0.0134730538922156	0.096186	6.160692e-01	Soltu.DM.01G002120,Soltu.DM.01G002130,Soltu.DM.01G004570,Soltu.DM.01G011140,Soltu.DM.01G039480,Soltu.DM.02G004090,Soltu.DM.02G004100,Soltu.DM.02G015220,Soltu.DM.02G019090,Soltu.DM.03G011970,Soltu.DM.03G025100,Soltu.DM.03G027300,Soltu.DM.03G036560,Soltu.DM.06G009020,Soltu.DM.07G005240,Soltu.DM.07G011900,Soltu.DM.07G025310,Soltu.DM.08G011310,Soltu.DM.08G018380,Soltu.DM.08G021780,Soltu.DM.08G021800,…
GO:0004601	peroxidase activity	16	174	0.00798403193612774	0.0971236	6.160692e-01	Soltu.DM.01G003410,Soltu.DM.01G022860,Soltu.DM.02G019020,Soltu.DM.02G025780,Soltu.DM.02G034250,Soltu.DM.03G018030,Soltu.DM.08G001100,Soltu.DM.11G003510,Soltu.DM.11G011520,Soltu.DM.11G011530,Soltu.DM.11G011560,Soltu.DM.11G011580,Soltu.DM.11G011640,Soltu.DM.11G011650,Soltu.DM.11G011740,Soltu.DM.11G014840
GO:0000027	ribosomal large subunit assembly	6	50	0.0029940119760479	0.101193	6.160692e-01	Soltu.DM.06G002630,Soltu.DM.06G002700,Soltu.DM.06G032170,Soltu.DM.06G032940,Soltu.DM.07G003680,Soltu.DM.12G017380
GO:0008327	methyl-CpG binding	4	28	0.00199600798403194	0.103027	6.160692e-01	Soltu.DM.03G030740,Soltu.DM.03G032440,Soltu.DM.06G023830,Soltu.DM.07G003600
GO:0071365	cellular response to auxin stimulus	4	28	0.00199600798403194	0.103027	6.160692e-01	Soltu.DM.01G026640,Soltu.DM.05G013510,Soltu.DM.06G018450,Soltu.DM.09G001470
GO:0009411	response to UV	8	74	0.00399201596806387	0.103429	6.160692e-01	Soltu.DM.01G035150,Soltu.DM.01G038940,Soltu.DM.04G027470,Soltu.DM.04G027480,Soltu.DM.04G027510,Soltu.DM.04G027540,Soltu.DM.04G035780,Soltu.DM.12G011270
GO:0005985	sucrose metabolic process	5	39	0.00249500998003992	0.103996	6.160692e-01	Soltu.DM.04G008420,Soltu.DM.04G031670,Soltu.DM.07G013360,Soltu.DM.09G031820,Soltu.DM.12G024030
GO:0052593	tryptamine:oxygen oxidoreductase (deaminating) activity	3	18	0.00149700598802395	0.106018	6.160692e-01	Soltu.DM.08G005930,Soltu.DM.09G024260,Soltu.DM.09G024270
GO:0010208	pollen wall assembly	3	18	0.00149700598802395	0.106018	6.160692e-01	Soltu.DM.05G025440,Soltu.DM.12G029340,Soltu.DM.12G029360
GO:0052596	phenethylamine:oxygen oxidoreductase (deaminating) activity	3	18	0.00149700598802395	0.106018	6.160692e-01	Soltu.DM.08G005930,Soltu.DM.09G024260,Soltu.DM.09G024270
GO:0052595	aliphatic-amine oxidase activity	3	18	0.00149700598802395	0.106018	6.160692e-01	Soltu.DM.08G005930,Soltu.DM.09G024260,Soltu.DM.09G024270
GO:0016620	oxidoreductase activity, acting on the aldehyde or oxo group of donors, NAD or NADP as acceptor	3	18	0.00149700598802395	0.106018	6.160692e-01	Soltu.DM.02G032770,Soltu.DM.05G008100,Soltu.DM.05G008110
GO:0016024	CDP-diacylglycerol biosynthetic process	3	18	0.00149700598802395	0.106018	6.160692e-01	Soltu.DM.03G009430,Soltu.DM.04G034830,Soltu.DM.11G020120
GO:0052594	aminoacetone:oxygen oxidoreductase(deaminating) activity	3	18	0.00149700598802395	0.106018	6.160692e-01	Soltu.DM.08G005930,Soltu.DM.09G024260,Soltu.DM.09G024270
GO:0031072	heat shock protein binding	6	51	0.0029940119760479	0.108783	6.160692e-01	Soltu.DM.01G045550,Soltu.DM.03G031860,Soltu.DM.04G007430,Soltu.DM.06G013900,Soltu.DM.09G002330,Soltu.DM.11G024690
GO:0005764	lysosome	6	51	0.0029940119760479	0.108783	6.160692e-01	Soltu.DM.01G049930,Soltu.DM.02G016140,Soltu.DM.02G016320,Soltu.DM.04G002200,Soltu.DM.05G010290,Soltu.DM.11G004460
GO:0015271	outward rectifier potassium channel activity	2	9	0.000998003992015968	0.110679	6.160692e-01	Soltu.DM.02G014160,Soltu.DM.11G001630
GO:0004737	pyruvate decarboxylase activity	2	9	0.000998003992015968	0.110679	6.160692e-01	Soltu.DM.09G008700,Soltu.DM.09G008730
GO:0006665	sphingolipid metabolic process	2	9	0.000998003992015968	0.110679	6.160692e-01	Soltu.DM.01G034100,Soltu.DM.02G018520
GO:0006538	glutamate catabolic process	2	9	0.000998003992015968	0.110679	6.160692e-01	Soltu.DM.06G012240,Soltu.DM.S000060
GO:1901527	abscisic acid-activated signaling pathway involved in stomatal movement	2	9	0.000998003992015968	0.110679	6.160692e-01	Soltu.DM.02G028880,Soltu.DM.09G005970
GO:0048577	negative regulation of short-day photoperiodism, flowering	2	9	0.000998003992015968	0.110679	6.160692e-01	Soltu.DM.01G026640,Soltu.DM.05G013510
GO:0044804	autophagy of nucleus	2	9	0.000998003992015968	0.110679	6.160692e-01	Soltu.DM.08G018840,Soltu.DM.12G009130
GO:0006183	GTP biosynthetic process	2	9	0.000998003992015968	0.110679	6.160692e-01	Soltu.DM.08G029250,Soltu.DM.12G008420
GO:0034045	phagophore assembly site membrane	2	9	0.000998003992015968	0.110679	6.160692e-01	Soltu.DM.08G018840,Soltu.DM.12G009130
GO:0000056	ribosomal small subunit export from nucleus	2	9	0.000998003992015968	0.110679	6.160692e-01	Soltu.DM.07G006510,Soltu.DM.07G006520
GO:0000054	ribosomal subunit export from nucleus	2	9	0.000998003992015968	0.110679	6.160692e-01	Soltu.DM.02G022310,Soltu.DM.08G020210
GO:0090351	seedling development	5	40	0.00249500998003992	0.112895	6.160692e-01	Soltu.DM.06G019850,Soltu.DM.07G026310,Soltu.DM.09G018520,Soltu.DM.10G002110,Soltu.DM.10G007630
GO:0016554	cytidine to uridine editing	4	29	0.00199600798403194	0.113732	6.160692e-01	Soltu.DM.03G016230,Soltu.DM.06G018830,Soltu.DM.07G027520,Soltu.DM.09G029710
GO:0015112	nitrate transmembrane transporter activity	4	29	0.00199600798403194	0.113732	6.160692e-01	Soltu.DM.01G029520,Soltu.DM.02G010460,Soltu.DM.03G025650,Soltu.DM.11G023240
GO:0005388	calcium-transporting ATPase activity	4	29	0.00199600798403194	0.113732	6.160692e-01	Soltu.DM.09G025250,Soltu.DM.09G025290,Soltu.DM.09G025300,Soltu.DM.09G025310
GO:0010333	terpene synthase activity	6	52	0.0029940119760479	0.116655	6.160692e-01	Soltu.DM.01G045250,Soltu.DM.02G019390,Soltu.DM.02G019400,Soltu.DM.02G019460,Soltu.DM.03G002240,Soltu.DM.03G025750
GO:0043130	ubiquitin binding	7	64	0.00349301397205589	0.117222	6.160692e-01	Soltu.DM.02G005690,Soltu.DM.03G025860,Soltu.DM.05G017980,Soltu.DM.07G020210,Soltu.DM.08G004900,Soltu.DM.08G004910,Soltu.DM.09G021430
GO:0009744	response to sucrose	11	114	0.00548902195608782	0.117814	6.160692e-01	Soltu.DM.02G016140,Soltu.DM.02G023660,Soltu.DM.02G027550,Soltu.DM.03G003580,Soltu.DM.06G006490,Soltu.DM.06G016260,Soltu.DM.06G018820,Soltu.DM.07G003310,Soltu.DM.07G013360,Soltu.DM.11G023210,Soltu.DM.12G020230
GO:0006885	regulation of pH	3	19	0.00149700598802395	0.120144	6.160692e-01	Soltu.DM.05G022390,Soltu.DM.06G000400,Soltu.DM.08G028560
GO:0016629	12-oxophytodienoate reductase activity	3	19	0.00149700598802395	0.120144	6.160692e-01	Soltu.DM.09G031530,Soltu.DM.11G013630,Soltu.DM.11G013650
GO:0009308	amine metabolic process	3	19	0.00149700598802395	0.120144	6.160692e-01	Soltu.DM.08G005930,Soltu.DM.09G024260,Soltu.DM.09G024270
GO:0005451	monovalent cation:proton antiporter activity	3	19	0.00149700598802395	0.120144	6.160692e-01	Soltu.DM.05G022390,Soltu.DM.06G000400,Soltu.DM.08G028560
GO:0015672	monovalent inorganic cation transport	3	19	0.00149700598802395	0.120144	6.160692e-01	Soltu.DM.05G022390,Soltu.DM.06G000400,Soltu.DM.08G028560
GO:0048441	petal development	3	19	0.00149700598802395	0.120144	6.160692e-01	Soltu.DM.02G008260,Soltu.DM.02G008270,Soltu.DM.02G029290
GO:0035556	intracellular signal transduction	16	180	0.00798403193612774	0.120724	6.160692e-01	Soltu.DM.01G003660,Soltu.DM.01G004570,Soltu.DM.01G008980,Soltu.DM.02G004090,Soltu.DM.02G004100,Soltu.DM.02G030800,Soltu.DM.03G025710,Soltu.DM.03G027300,Soltu.DM.04G008420,Soltu.DM.04G035120,Soltu.DM.06G032310,Soltu.DM.07G026950,Soltu.DM.10G028320,Soltu.DM.11G011370,Soltu.DM.11G018970,Soltu.DM.12G002020
GO:0008080	N-acetyltransferase activity	6	53	0.0029940119760479	0.124804	6.160692e-01	Soltu.DM.06G019850,Soltu.DM.08G018000,Soltu.DM.08G018010,Soltu.DM.08G018020,Soltu.DM.08G018030,Soltu.DM.09G024630
GO:0008309	double-stranded DNA exodeoxyribonuclease activity	1	2	0.000499001996007984	0.124845	6.160692e-01	Soltu.DM.02G018270
GO:0060586	multicellular organismal iron ion homeostasis	1	2	0.000499001996007984	0.124845	6.160692e-01	Soltu.DM.03G033730
GO:0008481	sphinganine kinase activity	1	2	0.000499001996007984	0.124845	6.160692e-01	Soltu.DM.02G018520
GO:0004452	isopentenyl-diphosphate delta-isomerase activity	1	2	0.000499001996007984	0.124845	6.160692e-01	Soltu.DM.04G021110
GO:0010888	negative regulation of lipid storage	1	2	0.000499001996007984	0.124845	6.160692e-01	Soltu.DM.12G003380
GO:0010318	pyrophosphate-dependent phosphofructokinase complex, beta-subunit complex	1	2	0.000499001996007984	0.124845	6.160692e-01	Soltu.DM.07G016410
GO:0090697	post-embryonic plant organ morphogenesis	1	2	0.000499001996007984	0.124845	6.160692e-01	Soltu.DM.08G024350
GO:0016843	amine-lyase activity	1	2	0.000499001996007984	0.124845	6.160692e-01	Soltu.DM.03G034640
GO:0097427	microtubule bundle	1	2	0.000499001996007984	0.124845	6.160692e-01	Soltu.DM.08G002090
GO:0032587	ruffle membrane	1	2	0.000499001996007984	0.124845	6.160692e-01	Soltu.DM.07G006370
GO:0140268	endoplasmic reticulum-plasma membrane contact site	1	2	0.000499001996007984	0.124845	6.160692e-01	Soltu.DM.12G005170
GO:0032008	positive regulation of TOR signaling	1	2	0.000499001996007984	0.124845	6.160692e-01	Soltu.DM.01G001640
GO:0009000	selenocysteine lyase activity	1	2	0.000499001996007984	0.124845	6.160692e-01	Soltu.DM.07G028460
GO:0033528	S-methylmethionine cycle	1	2	0.000499001996007984	0.124845	6.160692e-01	Soltu.DM.09G024840
GO:0052858	peptidyl-lysine acetyltransferase activity	1	2	0.000499001996007984	0.124845	6.160692e-01	Soltu.DM.06G019850
GO:0030795	jasmonate O-methyltransferase activity	1	2	0.000499001996007984	0.124845	6.160692e-01	Soltu.DM.04G035750
GO:0090239	regulation of histone H4 acetylation	1	2	0.000499001996007984	0.124845	6.160692e-01	Soltu.DM.02G023990
GO:0051747	cytosine C-5 DNA demethylase activity	1	2	0.000499001996007984	0.124845	6.160692e-01	Soltu.DM.04G010040
GO:0033194	response to hydroperoxide	1	2	0.000499001996007984	0.124845	6.160692e-01	Soltu.DM.05G004540
GO:0102078	methyl jasmonate methylesterase activity	1	2	0.000499001996007984	0.124845	6.160692e-01	Soltu.DM.04G035750
GO:0061929	gamma-glutamylaminecyclotransferase activity	1	2	0.000499001996007984	0.124845	6.160692e-01	Soltu.DM.03G020490
GO:0031595	nuclear proteasome complex	1	2	0.000499001996007984	0.124845	6.160692e-01	Soltu.DM.04G008280
GO:0051766	inositol trisphosphate kinase activity	1	2	0.000499001996007984	0.124845	6.160692e-01	Soltu.DM.03G032230
GO:0008898	S-adenosylmethionine-homocysteine S-methyltransferase activity	1	2	0.000499001996007984	0.124845	6.160692e-01	Soltu.DM.09G024840
GO:0015977	carbon fixation	1	2	0.000499001996007984	0.124845	6.160692e-01	Soltu.DM.04G009800
GO:0044090	positive regulation of vacuole organization	1	2	0.000499001996007984	0.124845	6.160692e-01	Soltu.DM.01G020050
GO:0000824	inositol tetrakisphosphate 3-kinase activity	1	2	0.000499001996007984	0.124845	6.160692e-01	Soltu.DM.03G032230
GO:0043564	Ku70:Ku80 complex	1	2	0.000499001996007984	0.124845	6.160692e-01	Soltu.DM.01G031990
GO:0000818	nuclear MIS12/MIND complex	1	2	0.000499001996007984	0.124845	6.160692e-01	Soltu.DM.12G004220
GO:0071614	linoleic acid epoxygenase activity	1	2	0.000499001996007984	0.124845	6.160692e-01	Soltu.DM.12G003380
GO:0010493	Lewis a epitope biosynthetic process	1	2	0.000499001996007984	0.124845	6.160692e-01	Soltu.DM.05G005090
GO:0016701	oxidoreductase activity, acting on single donors with incorporation of molecular oxygen	1	2	0.000499001996007984	0.124845	6.160692e-01	Soltu.DM.11G025840
GO:0103007	indole-3-acetate carboxyl methyltransferase activity	1	2	0.000499001996007984	0.124845	6.160692e-01	Soltu.DM.12G021420
GO:0015854	guanine transport	1	2	0.000499001996007984	0.124845	6.160692e-01	Soltu.DM.06G010890
GO:0001778	plasma membrane repair	1	2	0.000499001996007984	0.124845	6.160692e-01	Soltu.DM.12G005170
GO:0043765	T/G mismatch-specific endonuclease activity	1	2	0.000499001996007984	0.124845	6.160692e-01	Soltu.DM.02G018270
GO:0097250	mitochondrial respirasome assembly	1	2	0.000499001996007984	0.124845	6.160692e-01	Soltu.DM.06G028370
GO:0003868	4-hydroxyphenylpyruvate dioxygenase activity	1	2	0.000499001996007984	0.124845	6.160692e-01	Soltu.DM.05G016460
GO:0010847	regulation of chromatin assembly	1	2	0.000499001996007984	0.124845	6.160692e-01	Soltu.DM.02G027010
GO:0047734	CDP-glycerol diphosphatase activity	1	2	0.000499001996007984	0.124845	6.160692e-01	Soltu.DM.03G025650
GO:0019478	D-amino acid catabolic process	1	2	0.000499001996007984	0.124845	6.160692e-01	Soltu.DM.04G000290
GO:0019673	GDP-mannose metabolic process	1	2	0.000499001996007984	0.124845	6.160692e-01	Soltu.DM.02G024120
GO:0005476	carnitine:acyl carnitine antiporter activity	1	2	0.000499001996007984	0.124845	6.160692e-01	Soltu.DM.06G023230
GO:0047326	inositol tetrakisphosphate 5-kinase activity	1	2	0.000499001996007984	0.124845	6.160692e-01	Soltu.DM.03G032230
GO:0051765	inositol tetrakisphosphate kinase activity	1	2	0.000499001996007984	0.124845	6.160692e-01	Soltu.DM.03G032230
GO:0090567	reproductive shoot system development	1	2	0.000499001996007984	0.124845	6.160692e-01	Soltu.DM.04G036300
GO:0000823	inositol-1,4,5-trisphosphate 6-kinase activity	1	2	0.000499001996007984	0.124845	6.160692e-01	Soltu.DM.03G032230
GO:0047150	betaine-homocysteine S-methyltransferase activity	1	2	0.000499001996007984	0.124845	6.160692e-01	Soltu.DM.09G024840
GO:0090056	regulation of chlorophyll metabolic process	1	2	0.000499001996007984	0.124845	6.160692e-01	Soltu.DM.04G023370
GO:0006725	cellular aromatic compound metabolic process	1	2	0.000499001996007984	0.124845	6.160692e-01	Soltu.DM.11G025840
GO:0005838	proteasome regulatory particle	1	2	0.000499001996007984	0.124845	6.160692e-01	Soltu.DM.01G003970
GO:0000271	polysaccharide biosynthetic process	1	2	0.000499001996007984	0.124845	6.160692e-01	Soltu.DM.08G027650
GO:0006659	phosphatidylserine biosynthetic process	1	2	0.000499001996007984	0.124845	6.160692e-01	Soltu.DM.05G004340
GO:0010094	specification of carpel identity	1	2	0.000499001996007984	0.124845	6.160692e-01	Soltu.DM.01G040260
GO:0008440	inositol-1,4,5-trisphosphate 3-kinase activity	1	2	0.000499001996007984	0.124845	6.160692e-01	Soltu.DM.03G032230
GO:0003882	CDP-diacylglycerol-serine O-phosphatidyltransferase activity	1	2	0.000499001996007984	0.124845	6.160692e-01	Soltu.DM.05G004340
GO:1990050	phosphatidic acid transporter activity	1	2	0.000499001996007984	0.124845	6.160692e-01	Soltu.DM.11G017990
GO:0071481	cellular response to X-ray	1	2	0.000499001996007984	0.124845	6.160692e-01	Soltu.DM.01G031990
GO:0052745	inositol phosphate phosphatase activity	1	2	0.000499001996007984	0.124845	6.160692e-01	Soltu.DM.05G022500
GO:0015074	DNA integration	1	2	0.000499001996007984	0.124845	6.160692e-01	Soltu.DM.01G031990
GO:0008126	acetylesterase activity	1	2	0.000499001996007984	0.124845	6.160692e-01	Soltu.DM.05G010470
GO:1900027	regulation of ruffle assembly	1	2	0.000499001996007984	0.124845	6.160692e-01	Soltu.DM.07G006370
GO:0015853	adenine transport	1	2	0.000499001996007984	0.124845	6.160692e-01	Soltu.DM.06G010890
GO:0031990	mRNA export from nucleus in response to heat stress	1	2	0.000499001996007984	0.124845	6.160692e-01	Soltu.DM.06G029270
GO:0061086	negative regulation of histone H3-K27 methylation	1	2	0.000499001996007984	0.124845	6.160692e-01	Soltu.DM.05G023840
GO:0007292	female gamete generation	1	2	0.000499001996007984	0.124845	6.160692e-01	Soltu.DM.09G018520
GO:0045862	positive regulation of proteolysis	1	2	0.000499001996007984	0.124845	6.160692e-01	Soltu.DM.06G033460
GO:0102732	myo-inositol-1,2,3,4,6-heptakisphosphate 5-kinase activity	1	2	0.000499001996007984	0.124845	6.160692e-01	Soltu.DM.03G032230
GO:2000469	negative regulation of peroxidase activity	1	2	0.000499001996007984	0.124845	6.160692e-01	Soltu.DM.08G024350
GO:0005267	potassium channel activity	1	2	0.000499001996007984	0.124845	6.160692e-01	Soltu.DM.02G014160
GO:0009240	isopentenyl diphosphate biosynthetic process	1	2	0.000499001996007984	0.124845	6.160692e-01	Soltu.DM.04G021110
GO:0008663	2',3'-cyclic-nucleotide 2'-phosphodiesterase activity	1	2	0.000499001996007984	0.124845	6.160692e-01	Soltu.DM.03G025650
GO:0008446	GDP-mannose 4,6-dehydratase activity	1	2	0.000499001996007984	0.124845	6.160692e-01	Soltu.DM.02G024120
GO:0004797	thymidine kinase activity	1	2	0.000499001996007984	0.124845	6.160692e-01	Soltu.DM.12G023700
GO:0051749	indole acetic acid carboxyl methyltransferase activity	1	2	0.000499001996007984	0.124845	6.160692e-01	Soltu.DM.12G021420
GO:0061522	1,4-dihydroxy-2-naphthoyl-CoA thioesterase activity	1	2	0.000499001996007984	0.124845	6.160692e-01	Soltu.DM.03G002090
GO:0016035	zeta DNA polymerase complex	1	2	0.000499001996007984	0.124845	6.160692e-01	Soltu.DM.01G038940
GO:0006302	double-strand break repair	5	42	0.00249500998003992	0.131737	6.276950e-01	Soltu.DM.01G031990,Soltu.DM.03G032190,Soltu.DM.07G006410,Soltu.DM.08G019390,Soltu.DM.12G023700
GO:0009627	systemic acquired resistance	9	91	0.00449101796407186	0.132187	6.276950e-01	Soltu.DM.02G008440,Soltu.DM.02G008450,Soltu.DM.02G032640,Soltu.DM.02G032650,Soltu.DM.06G018840,Soltu.DM.07G006510,Soltu.DM.07G006520,Soltu.DM.07G011890,Soltu.DM.07G013270
GO:0015297	antiporter activity	14	156	0.00698602794411178	0.132223	6.276950e-01	Soltu.DM.02G026390,Soltu.DM.03G018200,Soltu.DM.03G018210,Soltu.DM.03G033380,Soltu.DM.05G004410,Soltu.DM.05G022810,Soltu.DM.08G000040,Soltu.DM.10G003000,Soltu.DM.10G003010,Soltu.DM.11G003270,Soltu.DM.11G019120,Soltu.DM.12G023240,Soltu.DM.12G028670,Soltu.DM.12G028690
GO:2000038	regulation of stomatal complex development	2	10	0.000998003992015968	0.132644	6.276950e-01	Soltu.DM.01G002320,Soltu.DM.01G002330
GO:0009786	regulation of asymmetric cell division	2	10	0.000998003992015968	0.132644	6.276950e-01	Soltu.DM.05G001400,Soltu.DM.09G000310
GO:0005471	ATP:ADP antiporter activity	2	10	0.000998003992015968	0.132644	6.276950e-01	Soltu.DM.08G013170,Soltu.DM.08G013180
GO:0090059	protoxylem development	2	10	0.000998003992015968	0.132644	6.276950e-01	Soltu.DM.09G024260,Soltu.DM.09G024270
GO:0032934	sterol binding	2	10	0.000998003992015968	0.132644	6.276950e-01	Soltu.DM.07G001210,Soltu.DM.07G004780
GO:0004129	cytochrome-c oxidase activity	2	10	0.000998003992015968	0.132644	6.276950e-01	Soltu.DM.03G014210,Soltu.DM.06G007790
GO:0010508	positive regulation of autophagy	2	10	0.000998003992015968	0.132644	6.276950e-01	Soltu.DM.06G018840,Soltu.DM.08G018840
GO:0098719	sodium ion import across plasma membrane	2	10	0.000998003992015968	0.132644	6.276950e-01	Soltu.DM.01G037640,Soltu.DM.06G000780
GO:0034497	protein localization to phagophore assembly site	2	10	0.000998003992015968	0.132644	6.276950e-01	Soltu.DM.04G004450,Soltu.DM.08G018840
GO:0006383	transcription by RNA polymerase III	2	10	0.000998003992015968	0.132644	6.276950e-01	Soltu.DM.01G002340,Soltu.DM.02G022490
GO:0000276	mitochondrial proton-transporting ATP synthase complex, coupling factor F(o)	2	10	0.000998003992015968	0.132644	6.276950e-01	Soltu.DM.05G009960,Soltu.DM.12G017610
GO:0004867	serine-type endopeptidase inhibitor activity	2	10	0.000998003992015968	0.132644	6.276950e-01	Soltu.DM.04G034400,Soltu.DM.06G028360
GO:0010212	response to ionizing radiation	2	10	0.000998003992015968	0.132644	6.276950e-01	Soltu.DM.07G006410,Soltu.DM.09G025170
GO:0009569	chloroplast starch grain	2	10	0.000998003992015968	0.132644	6.276950e-01	Soltu.DM.06G006490,Soltu.DM.11G023210
GO:0010230	alternative respiration	2	10	0.000998003992015968	0.132644	6.276950e-01	Soltu.DM.02G018700,Soltu.DM.08G020440
GO:0015203	polyamine transmembrane transporter activity	2	10	0.000998003992015968	0.132644	6.276950e-01	Soltu.DM.01G001450,Soltu.DM.10G013460
GO:0006874	cellular calcium ion homeostasis	6	54	0.0029940119760479	0.133222	6.290734e-01	Soltu.DM.02G016560,Soltu.DM.02G016590,Soltu.DM.03G037650,Soltu.DM.06G021980,Soltu.DM.06G022000,Soltu.DM.12G029930
GO:0008131	primary amine oxidase activity	3	20	0.00149700598802395	0.134915	6.316232e-01	Soltu.DM.08G005930,Soltu.DM.09G024260,Soltu.DM.09G024270
GO:0019953	sexual reproduction	3	20	0.00149700598802395	0.134915	6.316232e-01	Soltu.DM.06G012350,Soltu.DM.08G023860,Soltu.DM.08G024140
GO:0022904	respiratory electron transport chain	3	20	0.00149700598802395	0.134915	6.316232e-01	Soltu.DM.02G033740,Soltu.DM.03G014210,Soltu.DM.06G007790
GO:0003950	NAD+ ADP-ribosyltransferase activity	3	20	0.00149700598802395	0.134915	6.316232e-01	Soltu.DM.03G028360,Soltu.DM.05G008850,Soltu.DM.08G019390
GO:0052689	carboxylic ester hydrolase activity	4	31	0.00199600798403194	0.136515	6.363937e-01	Soltu.DM.02G024320,Soltu.DM.04G035570,Soltu.DM.07G009920,Soltu.DM.10G016870
GO:0006900	vesicle budding from membrane	4	31	0.00199600798403194	0.136515	6.363937e-01	Soltu.DM.01G044110,Soltu.DM.04G030380,Soltu.DM.08G011430,Soltu.DM.12G020570
GO:0009567	double fertilization forming a zygote and endosperm	5	43	0.00249500998003992	0.141654	6.589449e-01	Soltu.DM.01G037160,Soltu.DM.01G037170,Soltu.DM.02G015290,Soltu.DM.09G025650,Soltu.DM.10G007630
GO:0009749	response to glucose	8	80	0.00399201596806387	0.143438	6.644238e-01	Soltu.DM.01G033460,Soltu.DM.01G040540,Soltu.DM.02G016140,Soltu.DM.03G032230,Soltu.DM.07G013360,Soltu.DM.07G016410,Soltu.DM.07G028460,Soltu.DM.12G020230
GO:0031408	oxylipin biosynthetic process	8	80	0.00399201596806387	0.143438	6.644238e-01	Soltu.DM.01G048790,Soltu.DM.02G029070,Soltu.DM.04G034170,Soltu.DM.04G035750,Soltu.DM.09G031530,Soltu.DM.11G013630,Soltu.DM.11G013650,Soltu.DM.12G003380
GO:0046777	protein autophosphorylation	27	337	0.0134730538922156	0.144613	6.684524e-01	Soltu.DM.01G003430,Soltu.DM.01G003440,Soltu.DM.01G003450,Soltu.DM.01G003470,Soltu.DM.01G003480,Soltu.DM.01G004570,Soltu.DM.01G049810,Soltu.DM.02G004090,Soltu.DM.02G004100,Soltu.DM.02G014980,Soltu.DM.02G015220,Soltu.DM.02G025250,Soltu.DM.02G030800,Soltu.DM.03G025610,Soltu.DM.03G027300,Soltu.DM.04G008420,Soltu.DM.04G009110,Soltu.DM.05G009360,Soltu.DM.05G020170,Soltu.DM.08G011310,Soltu.DM.09G016790,…
GO:0042910	xenobiotic transmembrane transporter activity	10	106	0.00499001996007984	0.14596	6.686078e-01	Soltu.DM.02G026390,Soltu.DM.03G018200,Soltu.DM.03G018210,Soltu.DM.03G033380,Soltu.DM.05G004410,Soltu.DM.08G000040,Soltu.DM.10G003000,Soltu.DM.10G003010,Soltu.DM.11G003270,Soltu.DM.12G023240
GO:0052747	sinapyl alcohol dehydrogenase activity	4	32	0.00199600798403194	0.148544	6.686078e-01	Soltu.DM.03G011790,Soltu.DM.11G002050,Soltu.DM.11G002220,Soltu.DM.11G002260
GO:0006406	mRNA export from nucleus	4	32	0.00199600798403194	0.148544	6.686078e-01	Soltu.DM.05G012890,Soltu.DM.06G026520,Soltu.DM.07G006510,Soltu.DM.07G006520
GO:0043693	monoterpene biosynthetic process	3	21	0.00149700598802395	0.15027	6.686078e-01	Soltu.DM.03G025770,Soltu.DM.04G034910,Soltu.DM.07G026340
GO:0003951	NAD+ kinase activity	3	21	0.00149700598802395	0.15027	6.686078e-01	Soltu.DM.01G034100,Soltu.DM.02G018520,Soltu.DM.12G022300
GO:0042177	negative regulation of protein catabolic process	3	21	0.00149700598802395	0.15027	6.686078e-01	Soltu.DM.01G021980,Soltu.DM.01G021990,Soltu.DM.03G023790
GO:0032050	clathrin heavy chain binding	3	21	0.00149700598802395	0.15027	6.686078e-01	Soltu.DM.01G044110,Soltu.DM.04G030380,Soltu.DM.12G020570
GO:0010369	chromocenter	3	21	0.00149700598802395	0.15027	6.686078e-01	Soltu.DM.01G021410,Soltu.DM.04G038160,Soltu.DM.10G025600
GO:0009832	plant-type cell wall biogenesis	6	56	0.0029940119760479	0.150834	6.686078e-01	Soltu.DM.02G014670,Soltu.DM.02G030620,Soltu.DM.02G033550,Soltu.DM.11G010420,Soltu.DM.11G013260,Soltu.DM.12G023990
GO:0055028	cortical microtubule	6	56	0.0029940119760479	0.150834	6.686078e-01	Soltu.DM.01G032030,Soltu.DM.03G011970,Soltu.DM.03G012850,Soltu.DM.03G012860,Soltu.DM.03G012930,Soltu.DM.03G012940
GO:0080030	methyl indole-3-acetate esterase activity	9	94	0.00449101796407186	0.15212	6.686078e-01	Soltu.DM.01G048130,Soltu.DM.02G008440,Soltu.DM.02G008450,Soltu.DM.04G034040,Soltu.DM.05G000890,Soltu.DM.05G002810,Soltu.DM.09G024050,Soltu.DM.09G024060,Soltu.DM.10G016870
GO:0000210	NAD+ diphosphatase activity	2	11	0.000998003992015968	0.155476	6.686078e-01	Soltu.DM.07G015210,Soltu.DM.07G015220
GO:0006646	phosphatidylethanolamine biosynthetic process	2	11	0.000998003992015968	0.155476	6.686078e-01	Soltu.DM.05G004340,Soltu.DM.05G019010
GO:0032452	histone demethylase activity	2	11	0.000998003992015968	0.155476	6.686078e-01	Soltu.DM.08G022190,Soltu.DM.08G027760
GO:0006165	nucleoside diphosphate phosphorylation	2	11	0.000998003992015968	0.155476	6.686078e-01	Soltu.DM.08G029250,Soltu.DM.12G008420
GO:0035097	histone methyltransferase complex	2	11	0.000998003992015968	0.155476	6.686078e-01	Soltu.DM.08G022190,Soltu.DM.08G027760
GO:0016157	sucrose synthase activity	2	11	0.000998003992015968	0.155476	6.686078e-01	Soltu.DM.07G013360,Soltu.DM.09G031820
GO:2001022	positive regulation of response to DNA damage stimulus	2	11	0.000998003992015968	0.155476	6.686078e-01	Soltu.DM.01G002020,Soltu.DM.06G033340
GO:0031935	regulation of chromatin silencing	2	11	0.000998003992015968	0.155476	6.686078e-01	Soltu.DM.10G025600,Soltu.DM.11G021620
GO:0097550	transcriptional preinitiation complex	2	11	0.000998003992015968	0.155476	6.686078e-01	Soltu.DM.01G002340,Soltu.DM.10G028060
GO:0034647	histone demethylase activity (H3-trimethyl-K4 specific)	2	11	0.000998003992015968	0.155476	6.686078e-01	Soltu.DM.08G022190,Soltu.DM.08G027760
GO:0034389	lipid droplet organization	2	11	0.000998003992015968	0.155476	6.686078e-01	Soltu.DM.02G011030,Soltu.DM.12G003380
GO:0015035	protein disulfide oxidoreductase activity	9	95	0.00449101796407186	0.159076	6.686078e-01	Soltu.DM.01G002600,Soltu.DM.01G003660,Soltu.DM.02G024520,Soltu.DM.02G030560,Soltu.DM.03G011710,Soltu.DM.04G007930,Soltu.DM.04G007950,Soltu.DM.06G004540,Soltu.DM.09G003170
GO:0009556	microsporogenesis	7	70	0.00349301397205589	0.164161	6.686078e-01	Soltu.DM.01G051340,Soltu.DM.02G011180,Soltu.DM.03G031000,Soltu.DM.05G004340,Soltu.DM.06G031110,Soltu.DM.06G032310,Soltu.DM.09G000310
GO:0003713	transcription coactivator activity	7	70	0.00349301397205589	0.164161	6.686078e-01	Soltu.DM.01G043930,Soltu.DM.02G000380,Soltu.DM.02G030020,Soltu.DM.04G005650,Soltu.DM.04G005990,Soltu.DM.04G006050,Soltu.DM.09G028410
GO:0000045	autophagosome assembly	3	22	0.00149700598802395	0.166147	6.686078e-01	Soltu.DM.05G017980,Soltu.DM.11G022310,Soltu.DM.12G009130
GO:0019829	cation-transporting ATPase activity	4	34	0.00199600798403194	0.17374	6.686078e-01	Soltu.DM.09G025250,Soltu.DM.09G025290,Soltu.DM.09G025300,Soltu.DM.09G025310
GO:0030150	protein import into mitochondrial matrix	4	34	0.00199600798403194	0.17374	6.686078e-01	Soltu.DM.04G037150,Soltu.DM.06G024710,Soltu.DM.06G027580,Soltu.DM.11G019220
GO:0005509	calcium ion binding	26	331	0.0129740518962076	0.173919	6.686078e-01	Soltu.DM.01G004570,Soltu.DM.01G038480,Soltu.DM.01G038500,Soltu.DM.01G038540,Soltu.DM.01G044870,Soltu.DM.02G004090,Soltu.DM.02G004100,Soltu.DM.02G018700,Soltu.DM.02G028880,Soltu.DM.03G000320,Soltu.DM.03G027300,Soltu.DM.04G001020,Soltu.DM.04G003370,Soltu.DM.04G004520,Soltu.DM.04G024930,Soltu.DM.06G013800,Soltu.DM.06G029230,Soltu.DM.07G027610,Soltu.DM.08G001090,Soltu.DM.10G028320,Soltu.DM.11G011370,…
GO:1900458	negative regulation of brassinosteroid mediated signaling pathway	2	12	0.000998003992015968	0.178972	6.686078e-01	Soltu.DM.04G025950,Soltu.DM.04G025960
GO:0140110	transcription regulator activity	2	12	0.000998003992015968	0.178972	6.686078e-01	Soltu.DM.01G026640,Soltu.DM.05G013510
GO:0004161	dimethylallyltranstransferase activity	2	12	0.000998003992015968	0.178972	6.686078e-01	Soltu.DM.04G034910,Soltu.DM.07G026340
GO:0016847	1-aminocyclopropane-1-carboxylate synthase activity	2	12	0.000998003992015968	0.178972	6.686078e-01	Soltu.DM.02G027270,Soltu.DM.08G004500
GO:0030497	fatty acid elongation	2	12	0.000998003992015968	0.178972	6.686078e-01	Soltu.DM.03G006260,Soltu.DM.05G010900
GO:0008843	endochitinase activity	2	12	0.000998003992015968	0.178972	6.686078e-01	Soltu.DM.07G000110,Soltu.DM.07G000120
GO:0010274	hydrotropism	2	12	0.000998003992015968	0.178972	6.686078e-01	Soltu.DM.03G028410,Soltu.DM.10G027290
GO:0035885	exochitinase activity	2	12	0.000998003992015968	0.178972	6.686078e-01	Soltu.DM.07G000110,Soltu.DM.07G000120
GO:0004596	peptide alpha-N-acetyltransferase activity	2	12	0.000998003992015968	0.178972	6.686078e-01	Soltu.DM.02G028510,Soltu.DM.06G019850
GO:0000407	phagophore assembly site	2	12	0.000998003992015968	0.178972	6.686078e-01	Soltu.DM.04G004450,Soltu.DM.11G022310
GO:0043023	ribosomal large subunit binding	2	12	0.000998003992015968	0.178972	6.686078e-01	Soltu.DM.02G022310,Soltu.DM.11G001250
GO:0030261	chromosome condensation	2	12	0.000998003992015968	0.178972	6.686078e-01	Soltu.DM.04G002070,Soltu.DM.04G002720
GO:0031492	nucleosomal DNA binding	2	12	0.000998003992015968	0.178972	6.686078e-01	Soltu.DM.04G002070,Soltu.DM.04G002720
GO:0006536	glutamate metabolic process	2	12	0.000998003992015968	0.178972	6.686078e-01	Soltu.DM.12G024030,Soltu.DM.S000060
GO:0000813	ESCRT I complex	2	12	0.000998003992015968	0.178972	6.686078e-01	Soltu.DM.02G005690,Soltu.DM.10G021500
GO:0000290	deadenylation-dependent decapping of nuclear-transcribed mRNA	2	12	0.000998003992015968	0.178972	6.686078e-01	Soltu.DM.01G006540,Soltu.DM.12G020750
GO:1902395	regulation of 1-deoxy-D-xylulose-5-phosphate synthase activity	1	3	0.000499001996007984	0.181297	6.686078e-01	Soltu.DM.05G023930
GO:0032781	positive regulation of ATPase activity	1	3	0.000499001996007984	0.181297	6.686078e-01	Soltu.DM.05G016210
GO:0009559	embryo sac central cell differentiation	1	3	0.000499001996007984	0.181297	6.686078e-01	Soltu.DM.01G034120
GO:0055091	phospholipid homeostasis	1	3	0.000499001996007984	0.181297	6.686078e-01	Soltu.DM.07G009920
GO:0006307	DNA dealkylation involved in DNA repair	1	3	0.000499001996007984	0.181297	6.686078e-01	Soltu.DM.04G010040
GO:0008615	pyridoxine biosynthetic process	1	3	0.000499001996007984	0.181297	6.686078e-01	Soltu.DM.03G034640
GO:0033365	protein localization to organelle	1	3	0.000499001996007984	0.181297	6.686078e-01	Soltu.DM.11G022070
GO:0052862	glucan endo-1,4-beta-glucanase activity, C-3 substituted reducing group	1	3	0.000499001996007984	0.181297	6.686078e-01	Soltu.DM.02G030070
GO:0042351	'de novo' GDP-L-fucose biosynthetic process	1	3	0.000499001996007984	0.181297	6.686078e-01	Soltu.DM.02G024120
GO:0046443	FAD metabolic process	1	3	0.000499001996007984	0.181297	6.686078e-01	Soltu.DM.01G025280
GO:0034243	regulation of transcription elongation from RNA polymerase II promoter	1	3	0.000499001996007984	0.181297	6.686078e-01	Soltu.DM.05G022230
GO:0050992	dimethylallyl diphosphate biosynthetic process	1	3	0.000499001996007984	0.181297	6.686078e-01	Soltu.DM.04G021110
GO:0004103	choline kinase activity	1	3	0.000499001996007984	0.181297	6.686078e-01	Soltu.DM.04G027800
GO:0080045	quercetin 3'-O-glucosyltransferase activity	1	3	0.000499001996007984	0.181297	6.686078e-01	Soltu.DM.02G031260
GO:2000785	regulation of autophagosome assembly	1	3	0.000499001996007984	0.181297	6.686078e-01	Soltu.DM.01G001740
GO:0010377	guard cell fate commitment	1	3	0.000499001996007984	0.181297	6.686078e-01	Soltu.DM.05G023840
GO:0008686	3,4-dihydroxy-2-butanone-4-phosphate synthase activity	1	3	0.000499001996007984	0.181297	6.686078e-01	Soltu.DM.01G044760
GO:0071452	cellular response to singlet oxygen	1	3	0.000499001996007984	0.181297	6.686078e-01	Soltu.DM.04G021150
GO:1990428	miRNA transport	1	3	0.000499001996007984	0.181297	6.686078e-01	Soltu.DM.05G012890
GO:0047184	1-acylglycerophosphocholine O-acyltransferase activity	1	3	0.000499001996007984	0.181297	6.686078e-01	Soltu.DM.12G007800
GO:0004306	ethanolamine-phosphate cytidylyltransferase activity	1	3	0.000499001996007984	0.181297	6.686078e-01	Soltu.DM.05G019010
GO:0017005	3'-tyrosyl-DNA phosphodiesterase activity	1	3	0.000499001996007984	0.181297	6.686078e-01	Soltu.DM.03G032190
GO:0030258	lipid modification	1	3	0.000499001996007984	0.181297	6.686078e-01	Soltu.DM.12G007800
GO:0035308	negative regulation of protein dephosphorylation	1	3	0.000499001996007984	0.181297	6.686078e-01	Soltu.DM.05G005270
GO:0051724	NAD transmembrane transporter activity	1	3	0.000499001996007984	0.181297	6.686078e-01	Soltu.DM.05G003710
GO:0035352	NAD transmembrane transport	1	3	0.000499001996007984	0.181297	6.686078e-01	Soltu.DM.05G003710
GO:0000995	RNA polymerase III general transcription initiation factor activity	1	3	0.000499001996007984	0.181297	6.686078e-01	Soltu.DM.01G002340
GO:0006844	acyl carnitine transport	1	3	0.000499001996007984	0.181297	6.686078e-01	Soltu.DM.06G023230
GO:0019985	translesion synthesis	1	3	0.000499001996007984	0.181297	6.686078e-01	Soltu.DM.01G038940
GO:2000121	regulation of removal of superoxide radicals	1	3	0.000499001996007984	0.181297	6.686078e-01	Soltu.DM.02G012710
GO:0034402	recruitment of 3'-end processing factors to RNA polymerase II holoenzyme complex	1	3	0.000499001996007984	0.181297	6.686078e-01	Soltu.DM.06G029270
GO:0036258	multivesicular body assembly	1	3	0.000499001996007984	0.181297	6.686078e-01	Soltu.DM.02G005690
GO:0019779	Atg8 activating enzyme activity	1	3	0.000499001996007984	0.181297	6.686078e-01	Soltu.DM.11G022310
GO:0010373	negative regulation of gibberellin biosynthetic process	1	3	0.000499001996007984	0.181297	6.686078e-01	Soltu.DM.03G033800
GO:0007099	centriole replication	1	3	0.000499001996007984	0.181297	6.686078e-01	Soltu.DM.02G028880
GO:1901981	phosphatidylinositol phosphate binding	1	3	0.000499001996007984	0.181297	6.686078e-01	Soltu.DM.12G005170
GO:0061629	RNA polymerase II-specific DNA-binding transcription factor binding	1	3	0.000499001996007984	0.181297	6.686078e-01	Soltu.DM.10G002110
GO:0031957	very long-chain fatty acid-CoA ligase activity	1	3	0.000499001996007984	0.181297	6.686078e-01	Soltu.DM.01G025130
GO:0072718	response to cisplatin	1	3	0.000499001996007984	0.181297	6.686078e-01	Soltu.DM.05G004540
GO:0071163	DNA replication preinitiation complex assembly	1	3	0.000499001996007984	0.181297	6.686078e-01	Soltu.DM.03G023820
GO:0052635	C-20 gibberellin 2-beta-dioxygenase activity	1	3	0.000499001996007984	0.181297	6.686078e-01	Soltu.DM.10G000440
GO:0004298	threonine-type endopeptidase activity	1	3	0.000499001996007984	0.181297	6.686078e-01	Soltu.DM.05G010200
GO:0052096	formation by symbiont of syncytium involving giant cell for nutrient acquisition from host	1	3	0.000499001996007984	0.181297	6.686078e-01	Soltu.DM.01G032030
GO:2000693	positive regulation of seed maturation	1	3	0.000499001996007984	0.181297	6.686078e-01	Soltu.DM.06G000140
GO:0072702	response to methyl methanesulfonate	1	3	0.000499001996007984	0.181297	6.686078e-01	Soltu.DM.05G004540
GO:0008703	5-amino-6-(5-phosphoribosylamino)uracil reductase activity	1	3	0.000499001996007984	0.181297	6.686078e-01	Soltu.DM.01G025280
GO:0009268	response to pH	1	3	0.000499001996007984	0.181297	6.686078e-01	Soltu.DM.06G032750
GO:0051499	D-aminoacyl-tRNA deacylase activity	1	3	0.000499001996007984	0.181297	6.686078e-01	Soltu.DM.04G000290
GO:0048629	trichome patterning	1	3	0.000499001996007984	0.181297	6.686078e-01	Soltu.DM.03G011970
GO:0046104	thymidine metabolic process	1	3	0.000499001996007984	0.181297	6.686078e-01	Soltu.DM.12G023700
GO:0003958	NADPH-hemoprotein reductase activity	1	3	0.000499001996007984	0.181297	6.686078e-01	Soltu.DM.02G025690
GO:0006471	protein ADP-ribosylation	1	3	0.000499001996007984	0.181297	6.686078e-01	Soltu.DM.08G019390
GO:0008265	Mo-molybdopterin cofactor sulfurase activity	1	3	0.000499001996007984	0.181297	6.686078e-01	Soltu.DM.07G028460
GO:0005991	trehalose metabolic process	1	3	0.000499001996007984	0.181297	6.686078e-01	Soltu.DM.02G014670
GO:0006747	FAD biosynthetic process	1	3	0.000499001996007984	0.181297	6.686078e-01	Soltu.DM.10G024420
GO:0045436	lycopene beta cyclase activity	1	3	0.000499001996007984	0.181297	6.686078e-01	Soltu.DM.06G029640
GO:0003825	alpha,alpha-trehalose-phosphate synthase (UDP-forming) activity	1	3	0.000499001996007984	0.181297	6.686078e-01	Soltu.DM.02G014670
GO:0006971	hypotonic response	1	3	0.000499001996007984	0.181297	6.686078e-01	Soltu.DM.06G000140
GO:0008506	sucrose:proton symporter activity	1	3	0.000499001996007984	0.181297	6.686078e-01	Soltu.DM.04G031670
GO:0090547	response to low humidity	1	3	0.000499001996007984	0.181297	6.686078e-01	Soltu.DM.05G023840
GO:0005814	centriole	1	3	0.000499001996007984	0.181297	6.686078e-01	Soltu.DM.02G028880
GO:0035303	regulation of dephosphorylation	1	3	0.000499001996007984	0.181297	6.686078e-01	Soltu.DM.01G001640
GO:0009314	response to radiation	1	3	0.000499001996007984	0.181297	6.686078e-01	Soltu.DM.07G006410
GO:0071731	response to nitric oxide	1	3	0.000499001996007984	0.181297	6.686078e-01	Soltu.DM.05G021310
GO:0010906	regulation of glucose metabolic process	1	3	0.000499001996007984	0.181297	6.686078e-01	Soltu.DM.05G020150
GO:0018315	molybdenum incorporation into molybdenum-molybdopterin complex	1	3	0.000499001996007984	0.181297	6.686078e-01	Soltu.DM.07G028460
GO:1900034	regulation of cellular response to heat	1	3	0.000499001996007984	0.181297	6.686078e-01	Soltu.DM.09G023780
GO:0052861	glucan endo-1,3-beta-glucanase activity, C-3 substituted reducing group	1	3	0.000499001996007984	0.181297	6.686078e-01	Soltu.DM.02G030070
GO:0034274	Atg12-Atg5-Atg16 complex	1	3	0.000499001996007984	0.181297	6.686078e-01	Soltu.DM.12G009130
GO:0060858	vesicle-mediated transport involved in floral organ abscission	1	3	0.000499001996007984	0.181297	6.686078e-01	Soltu.DM.03G002330
GO:0042823	pyridoxal phosphate biosynthetic process	1	3	0.000499001996007984	0.181297	6.686078e-01	Soltu.DM.03G034640
GO:0052544	defense response by callose deposition in cell wall	7	72	0.00349301397205589	0.181429	6.686078e-01	Soltu.DM.02G003500,Soltu.DM.04G009040,Soltu.DM.05G007630,Soltu.DM.05G007640,Soltu.DM.06G003580,Soltu.DM.09G030160,Soltu.DM.09G030230
GO:0102965	alcohol-forming fatty acyl-CoA reductase activity	3	23	0.00149700598802395	0.182486	6.686078e-01	Soltu.DM.11G021590,Soltu.DM.11G021600,Soltu.DM.11G021610
GO:0035336	long-chain fatty-acyl-CoA metabolic process	3	23	0.00149700598802395	0.182486	6.686078e-01	Soltu.DM.11G021590,Soltu.DM.11G021600,Soltu.DM.11G021610
GO:0005801	cis-Golgi network	3	23	0.00149700598802395	0.182486	6.686078e-01	Soltu.DM.04G031670,Soltu.DM.12G028670,Soltu.DM.12G028690
GO:0007064	mitotic sister chromatid cohesion	3	23	0.00149700598802395	0.182486	6.686078e-01	Soltu.DM.03G031000,Soltu.DM.06G019850,Soltu.DM.06G024190
GO:0071219	cellular response to molecule of bacterial origin	3	23	0.00149700598802395	0.182486	6.686078e-01	Soltu.DM.02G029900,Soltu.DM.02G030800,Soltu.DM.09G025630
GO:0051453	regulation of intracellular pH	3	23	0.00149700598802395	0.182486	6.686078e-01	Soltu.DM.01G037640,Soltu.DM.06G000780,Soltu.DM.07G006650
GO:0080019	fatty-acyl-CoA reductase (alcohol-forming) activity	3	23	0.00149700598802395	0.182486	6.686078e-01	Soltu.DM.11G021590,Soltu.DM.11G021600,Soltu.DM.11G021610
GO:0004712	protein serine/threonine/tyrosine kinase activity	7	73	0.00349301397205589	0.190336	6.903567e-01	Soltu.DM.02G017560,Soltu.DM.03G025610,Soltu.DM.03G028160,Soltu.DM.04G009110,Soltu.DM.04G013390,Soltu.DM.07G028620,Soltu.DM.12G026450
GO:0004190	aspartic-type endopeptidase activity	7	73	0.00349301397205589	0.190336	6.903567e-01	Soltu.DM.01G024100,Soltu.DM.01G024170,Soltu.DM.01G024190,Soltu.DM.01G024260,Soltu.DM.03G029200,Soltu.DM.09G019440,Soltu.DM.11G021030
GO:0017096	acetylserotonin O-methyltransferase activity	5	48	0.00249500998003992	0.195625	6.903567e-01	Soltu.DM.03G019770,Soltu.DM.03G019820,Soltu.DM.03G019880,Soltu.DM.03G019900,Soltu.DM.03G019910
GO:0016114	terpenoid biosynthetic process	5	48	0.00249500998003992	0.195625	6.903567e-01	Soltu.DM.01G045250,Soltu.DM.02G019390,Soltu.DM.02G019400,Soltu.DM.02G019460,Soltu.DM.03G025770
GO:0043067	regulation of programmed cell death	3	24	0.00149700598802395	0.199228	6.903567e-01	Soltu.DM.02G003440,Soltu.DM.09G024260,Soltu.DM.09G024270
GO:0015386	potassium:proton antiporter activity	3	24	0.00149700598802395	0.199228	6.903567e-01	Soltu.DM.01G029520,Soltu.DM.01G037640,Soltu.DM.06G000780
GO:0000786	nucleosome	3	24	0.00149700598802395	0.199228	6.903567e-01	Soltu.DM.01G049090,Soltu.DM.04G002070,Soltu.DM.04G002720
GO:0010047	fruit dehiscence	3	24	0.00149700598802395	0.199228	6.903567e-01	Soltu.DM.01G026640,Soltu.DM.01G027350,Soltu.DM.05G013510
GO:0005694	chromosome	7	74	0.00349301397205589	0.199416	6.903567e-01	Soltu.DM.01G035150,Soltu.DM.01G039160,Soltu.DM.01G039200,Soltu.DM.01G049080,Soltu.DM.04G002200,Soltu.DM.07G006410,Soltu.DM.08G006360
GO:0045551	cinnamyl-alcohol dehydrogenase activity	4	36	0.00199600798403194	0.200269	6.903567e-01	Soltu.DM.03G011790,Soltu.DM.11G002050,Soltu.DM.11G002220,Soltu.DM.11G002260
GO:0034485	phosphatidylinositol-3,4,5-trisphosphate 5-phosphatase activity	2	13	0.000998003992015968	0.202952	6.903567e-01	Soltu.DM.04G021700,Soltu.DM.04G034770
GO:0030976	thiamine pyrophosphate binding	2	13	0.000998003992015968	0.202952	6.903567e-01	Soltu.DM.09G008700,Soltu.DM.09G008730
GO:0031369	translation initiation factor binding	2	13	0.000998003992015968	0.202952	6.903567e-01	Soltu.DM.06G029270,Soltu.DM.06G032880
GO:0006366	transcription by RNA polymerase II	2	13	0.000998003992015968	0.202952	6.903567e-01	Soltu.DM.02G017720,Soltu.DM.06G029270
GO:0009690	cytokinin metabolic process	2	13	0.000998003992015968	0.202952	6.903567e-01	Soltu.DM.02G033570,Soltu.DM.04G035920
GO:0004550	nucleoside diphosphate kinase activity	2	13	0.000998003992015968	0.202952	6.903567e-01	Soltu.DM.08G029250,Soltu.DM.12G008420
GO:0004659	prenyltransferase activity	2	13	0.000998003992015968	0.202952	6.903567e-01	Soltu.DM.04G034910,Soltu.DM.07G026340
GO:0007029	endoplasmic reticulum organization	2	13	0.000998003992015968	0.202952	6.903567e-01	Soltu.DM.11G001250,Soltu.DM.12G005170
GO:0008272	sulfate transport	2	13	0.000998003992015968	0.202952	6.903567e-01	Soltu.DM.04G026750,Soltu.DM.09G020160
GO:0004869	cysteine-type endopeptidase inhibitor activity	2	13	0.000998003992015968	0.202952	6.903567e-01	Soltu.DM.03G020450,Soltu.DM.04G034400
GO:0030187	melatonin biosynthetic process	5	49	0.00249500998003992	0.207186	6.903567e-01	Soltu.DM.03G019770,Soltu.DM.03G019820,Soltu.DM.03G019880,Soltu.DM.03G019900,Soltu.DM.03G019910
GO:0048510	regulation of timing of transition from vegetative to reproductive phase	5	49	0.00249500998003992	0.207186	6.903567e-01	Soltu.DM.01G018690,Soltu.DM.02G023990,Soltu.DM.04G027450,Soltu.DM.06G022250,Soltu.DM.10G028300
GO:0000977	RNA polymerase II regulatory region sequence-specific DNA binding	6	62	0.0029940119760479	0.209201	6.903567e-01	Soltu.DM.01G045500,Soltu.DM.03G028190,Soltu.DM.04G031370,Soltu.DM.04G031390,Soltu.DM.10G029660,Soltu.DM.12G027970
GO:0031348	negative regulation of defense response	6	62	0.0029940119760479	0.209201	6.903567e-01	Soltu.DM.01G021980,Soltu.DM.01G021990,Soltu.DM.02G016940,Soltu.DM.03G023790,Soltu.DM.06G024710,Soltu.DM.07G011890
GO:0080043	quercetin 3-O-glucosyltransferase activity	16	198	0.00798403193612774	0.209454	6.903567e-01	Soltu.DM.01G047230,Soltu.DM.02G031260,Soltu.DM.03G011910,Soltu.DM.04G011150,Soltu.DM.04G038120,Soltu.DM.05G007630,Soltu.DM.05G007640,Soltu.DM.07G002120,Soltu.DM.09G029810,Soltu.DM.10G027460,Soltu.DM.11G005490,Soltu.DM.11G005500,Soltu.DM.12G006980,Soltu.DM.12G007000,Soltu.DM.12G027210,Soltu.DM.12G029830
GO:0006914	autophagy	4	37	0.00199600798403194	0.213963	6.903567e-01	Soltu.DM.04G004450,Soltu.DM.08G018840,Soltu.DM.11G022310,Soltu.DM.12G009130
GO:0009751	response to salicylic acid	18	227	0.00898203592814371	0.214405	6.903567e-01	Soltu.DM.01G029090,Soltu.DM.01G029100,Soltu.DM.02G032640,Soltu.DM.02G032650,Soltu.DM.03G025100,Soltu.DM.04G005990,Soltu.DM.04G006050,Soltu.DM.06G013430,Soltu.DM.06G024270,Soltu.DM.06G028410,Soltu.DM.07G020210,Soltu.DM.08G016380,Soltu.DM.09G028410,Soltu.DM.10G001670,Soltu.DM.11G006750,Soltu.DM.11G008460,Soltu.DM.11G013630,Soltu.DM.11G013650
GO:0009625	response to insect	8	89	0.00399201596806387	0.215266	6.903567e-01	Soltu.DM.02G011940,Soltu.DM.02G011950,Soltu.DM.03G018690,Soltu.DM.03G025750,Soltu.DM.07G011890,Soltu.DM.09G030160,Soltu.DM.09G030230,Soltu.DM.10G000710
GO:0016607	nuclear speck	7	76	0.00349301397205589	0.218062	6.903567e-01	Soltu.DM.01G001350,Soltu.DM.01G039520,Soltu.DM.03G013900,Soltu.DM.03G013920,Soltu.DM.03G021660,Soltu.DM.05G012800,Soltu.DM.05G012890
GO:0042631	cellular response to water deprivation	7	76	0.00349301397205589	0.218062	6.903567e-01	Soltu.DM.01G023810,Soltu.DM.03G037480,Soltu.DM.04G038120,Soltu.DM.06G013430,Soltu.DM.06G031190,Soltu.DM.08G016380,Soltu.DM.12G001640
GO:0070588	calcium ion transmembrane transport	5	50	0.00249500998003992	0.218963	6.903567e-01	Soltu.DM.09G025250,Soltu.DM.09G025290,Soltu.DM.09G025300,Soltu.DM.09G025310,Soltu.DM.12G029930
GO:0006813	potassium ion transport	5	50	0.00249500998003992	0.218963	6.903567e-01	Soltu.DM.02G003540,Soltu.DM.03G019580,Soltu.DM.04G012990,Soltu.DM.11G001630,Soltu.DM.12G024710
GO:0016021	integral component of membrane	15	187	0.00748502994011976	0.227014	6.903567e-01	Soltu.DM.01G020050,Soltu.DM.02G014400,Soltu.DM.02G024960,Soltu.DM.02G032330,Soltu.DM.03G000980,Soltu.DM.03G018070,Soltu.DM.04G025950,Soltu.DM.04G025960,Soltu.DM.06G000380,Soltu.DM.07G006650,Soltu.DM.09G023280,Soltu.DM.10G004350,Soltu.DM.10G025730,Soltu.DM.12G003380,Soltu.DM.12G009320
GO:0006032	chitin catabolic process	2	14	0.000998003992015968	0.227255	6.903567e-01	Soltu.DM.07G000110,Soltu.DM.07G000120
GO:0006312	mitotic recombination	2	14	0.000998003992015968	0.227255	6.903567e-01	Soltu.DM.07G006410,Soltu.DM.09G025170
GO:0007186	G protein-coupled receptor signaling pathway	2	14	0.000998003992015968	0.227255	6.903567e-01	Soltu.DM.01G037660,Soltu.DM.06G025510
GO:0000993	RNA polymerase II complex binding	2	14	0.000998003992015968	0.227255	6.903567e-01	Soltu.DM.01G035150,Soltu.DM.10G024800
GO:0030125	clathrin vesicle coat	2	14	0.000998003992015968	0.227255	6.903567e-01	Soltu.DM.01G050350,Soltu.DM.11G023730
GO:2000032	regulation of secondary shoot formation	2	14	0.000998003992015968	0.227255	6.903567e-01	Soltu.DM.02G009190,Soltu.DM.03G034300
GO:0009231	riboflavin biosynthetic process	2	14	0.000998003992015968	0.227255	6.903567e-01	Soltu.DM.01G025280,Soltu.DM.01G044760
GO:0072659	protein localization to plasma membrane	2	14	0.000998003992015968	0.227255	6.903567e-01	Soltu.DM.01G044110,Soltu.DM.11G023730
GO:0001653	peptide receptor activity	2	14	0.000998003992015968	0.227255	6.903567e-01	Soltu.DM.02G023660,Soltu.DM.03G003580
GO:0030308	negative regulation of cell growth	2	14	0.000998003992015968	0.227255	6.903567e-01	Soltu.DM.03G002330,Soltu.DM.05G000360
GO:0019897	extrinsic component of plasma membrane	2	14	0.000998003992015968	0.227255	6.903567e-01	Soltu.DM.06G033690,Soltu.DM.09G017260
GO:0009970	cellular response to sulfate starvation	2	14	0.000998003992015968	0.227255	6.903567e-01	Soltu.DM.04G026750,Soltu.DM.04G037660
GO:0008198	ferrous iron binding	2	14	0.000998003992015968	0.227255	6.903567e-01	Soltu.DM.04G010040,Soltu.DM.11G025840
GO:0032259	methylation	9	104	0.00449101796407186	0.227967	6.903567e-01	Soltu.DM.03G003610,Soltu.DM.03G019770,Soltu.DM.03G019820,Soltu.DM.03G019880,Soltu.DM.03G019900,Soltu.DM.03G019910,Soltu.DM.04G035750,Soltu.DM.06G024280,Soltu.DM.12G021420
GO:0006499	N-terminal protein myristoylation	5	51	0.00249500998003992	0.230939	6.903567e-01	Soltu.DM.01G047770,Soltu.DM.02G028230,Soltu.DM.06G013800,Soltu.DM.09G018520,Soltu.DM.11G004290
GO:0006629	lipid metabolic process	12	146	0.00598802395209581	0.233153	6.903567e-01	Soltu.DM.02G004190,Soltu.DM.02G011030,Soltu.DM.02G011860,Soltu.DM.02G029070,Soltu.DM.02G032640,Soltu.DM.02G032650,Soltu.DM.04G034170,Soltu.DM.06G018820,Soltu.DM.09G016710,Soltu.DM.11G013630,Soltu.DM.11G013650,Soltu.DM.12G005750
GO:0005753	mitochondrial proton-transporting ATP synthase complex	3	26	0.00149700598802395	0.23369	6.903567e-01	Soltu.DM.05G009960,Soltu.DM.07G008910,Soltu.DM.12G017610
GO:0009688	abscisic acid biosynthetic process	3	26	0.00149700598802395	0.23369	6.903567e-01	Soltu.DM.05G023590,Soltu.DM.07G028460,Soltu.DM.12G007580
GO:0005216	ion channel activity	3	26	0.00149700598802395	0.23369	6.903567e-01	Soltu.DM.03G028050,Soltu.DM.04G030910,Soltu.DM.12G024710
GO:0036002	pre-mRNA binding	1	4	0.000499001996007984	0.23411	6.903567e-01	Soltu.DM.11G010020
GO:0000280	nuclear division	1	4	0.000499001996007984	0.23411	6.903567e-01	Soltu.DM.01G032030
GO:0102132	3-oxo-pimeloyl-[acp] methyl ester reductase activity	1	4	0.000499001996007984	0.23411	6.903567e-01	Soltu.DM.05G010900
GO:0048211	Golgi vesicle docking	1	4	0.000499001996007984	0.23411	6.903567e-01	Soltu.DM.01G044160
GO:0034387	4-aminobutyrate:pyruvate transaminase activity	1	4	0.000499001996007984	0.23411	6.903567e-01	Soltu.DM.12G024030
GO:0001006	RNA polymerase III type 3 promoter sequence-specific DNA binding	1	4	0.000499001996007984	0.23411	6.903567e-01	Soltu.DM.01G002340
GO:0004392	heme oxygenase (decyclizing) activity	1	4	0.000499001996007984	0.23411	6.903567e-01	Soltu.DM.12G003380
GO:0047334	diphosphate-fructose-6-phosphate 1-phosphotransferase activity	1	4	0.000499001996007984	0.23411	6.903567e-01	Soltu.DM.07G016410
GO:0000126	transcription factor TFIIIB complex	1	4	0.000499001996007984	0.23411	6.903567e-01	Soltu.DM.01G002340
GO:0004723	calcium-dependent protein serine/threonine phosphatase activity	1	4	0.000499001996007984	0.23411	6.903567e-01	Soltu.DM.06G013800
GO:0045263	proton-transporting ATP synthase complex, coupling factor F(o)	1	4	0.000499001996007984	0.23411	6.903567e-01	Soltu.DM.12G017610
GO:0090058	metaxylem development	1	4	0.000499001996007984	0.23411	6.903567e-01	Soltu.DM.01G033220
GO:0043162	ubiquitin-dependent protein catabolic process via the multivesicular body sorting pathway	1	4	0.000499001996007984	0.23411	6.903567e-01	Soltu.DM.10G021500
GO:0045017	glycerolipid biosynthetic process	1	4	0.000499001996007984	0.23411	6.903567e-01	Soltu.DM.12G007800
GO:1990112	RQC complex	1	4	0.000499001996007984	0.23411	6.903567e-01	Soltu.DM.08G006530
GO:0097623	potassium ion export across plasma membrane	1	4	0.000499001996007984	0.23411	6.903567e-01	Soltu.DM.02G014160
GO:0047216	inositol 3-alpha-galactosyltransferase activity	1	4	0.000499001996007984	0.23411	6.903567e-01	Soltu.DM.01G040570
GO:1990380	Lys48-specific deubiquitinase activity	1	4	0.000499001996007984	0.23411	6.903567e-01	Soltu.DM.08G026770
GO:0010424	DNA methylation on cytosine within a CG sequence	1	4	0.000499001996007984	0.23411	6.903567e-01	Soltu.DM.03G032440
GO:0140223	general transcription initiation factor activity	1	4	0.000499001996007984	0.23411	6.903567e-01	Soltu.DM.01G015230
GO:0018171	peptidyl-cysteine oxidation	1	4	0.000499001996007984	0.23411	6.903567e-01	Soltu.DM.03G027010
GO:1990559	mitochondrial coenzyme A transmembrane transport	1	4	0.000499001996007984	0.23411	6.903567e-01	Soltu.DM.07G010860
GO:0006641	triglyceride metabolic process	1	4	0.000499001996007984	0.23411	6.903567e-01	Soltu.DM.10G027610
GO:0006308	DNA catabolic process	1	4	0.000499001996007984	0.23411	6.903567e-01	Soltu.DM.02G018270
GO:0016531	copper chaperone activity	1	4	0.000499001996007984	0.23411	6.903567e-01	Soltu.DM.07G024330
GO:0097237	cellular response to toxic substance	1	4	0.000499001996007984	0.23411	6.903567e-01	Soltu.DM.10G019650
GO:1900049	regulation of histone exchange	1	4	0.000499001996007984	0.23411	6.903567e-01	Soltu.DM.04G019490
GO:0051669	fructan beta-fructosidase activity	1	4	0.000499001996007984	0.23411	6.903567e-01	Soltu.DM.06G021110
GO:0071617	lysophospholipid acyltransferase activity	1	4	0.000499001996007984	0.23411	6.903567e-01	Soltu.DM.12G007800
GO:0010226	response to lithium ion	1	4	0.000499001996007984	0.23411	6.903567e-01	Soltu.DM.09G024470
GO:0070897	transcription preinitiation complex assembly	1	4	0.000499001996007984	0.23411	6.903567e-01	Soltu.DM.01G002340
GO:0010498	proteasomal protein catabolic process	1	4	0.000499001996007984	0.23411	6.903567e-01	Soltu.DM.01G039480
GO:0008835	diaminohydroxyphosphoribosylaminopyrimidine deaminase activity	1	4	0.000499001996007984	0.23411	6.903567e-01	Soltu.DM.01G025280
GO:0031468	nuclear envelope reassembly	1	4	0.000499001996007984	0.23411	6.903567e-01	Soltu.DM.05G017980
GO:0004352	glutamate dehydrogenase (NAD+) activity	1	4	0.000499001996007984	0.23411	6.903567e-01	Soltu.DM.06G012240
GO:0102351	gamma-aminobutyrate transaminase (glyoxylate dependent) activity	1	4	0.000499001996007984	0.23411	6.903567e-01	Soltu.DM.12G024030
GO:0006435	threonyl-tRNA aminoacylation	1	4	0.000499001996007984	0.23411	6.903567e-01	Soltu.DM.07G026420
GO:0043001	Golgi to plasma membrane protein transport	1	4	0.000499001996007984	0.23411	6.903567e-01	Soltu.DM.01G044160
GO:0048655	anther wall tapetum morphogenesis	1	4	0.000499001996007984	0.23411	6.903567e-01	Soltu.DM.06G029020
GO:0005458	GDP-mannose transmembrane transporter activity	1	4	0.000499001996007984	0.23411	6.903567e-01	Soltu.DM.11G019120
GO:0003844	1,4-alpha-glucan branching enzyme activity	1	4	0.000499001996007984	0.23411	6.903567e-01	Soltu.DM.04G037620
GO:0008443	phosphofructokinase activity	1	4	0.000499001996007984	0.23411	6.903567e-01	Soltu.DM.07G016410
GO:0009830	cell wall modification involved in abscission	1	4	0.000499001996007984	0.23411	6.903567e-01	Soltu.DM.01G027350
GO:0050113	inositol oxygenase activity	1	4	0.000499001996007984	0.23411	6.903567e-01	Soltu.DM.06G022900
GO:0010295	(+)-abscisic acid 8'-hydroxylase activity	1	4	0.000499001996007984	0.23411	6.903567e-01	Soltu.DM.08G020150
GO:0102752	1,4-alpha-glucan branching enzyme activity (using a glucosylated glycogenin as primer for glycogen synthesis)	1	4	0.000499001996007984	0.23411	6.903567e-01	Soltu.DM.04G037620
GO:0004829	threonine-tRNA ligase activity	1	4	0.000499001996007984	0.23411	6.903567e-01	Soltu.DM.07G026420
GO:0019484	beta-alanine catabolic process	1	4	0.000499001996007984	0.23411	6.903567e-01	Soltu.DM.12G024030
GO:0048530	fruit morphogenesis	1	4	0.000499001996007984	0.23411	6.903567e-01	Soltu.DM.10G003800
GO:0006283	transcription-coupled nucleotide-excision repair	1	4	0.000499001996007984	0.23411	6.903567e-01	Soltu.DM.01G035150
GO:0015185	gamma-aminobutyric acid transmembrane transporter activity	1	4	0.000499001996007984	0.23411	6.903567e-01	Soltu.DM.11G021200
GO:0015812	gamma-aminobutyric acid transport	1	4	0.000499001996007984	0.23411	6.903567e-01	Soltu.DM.11G021200
GO:0031219	levanase activity	1	4	0.000499001996007984	0.23411	6.903567e-01	Soltu.DM.06G021110
GO:1902009	positive regulation of toxin transport	1	4	0.000499001996007984	0.23411	6.903567e-01	Soltu.DM.06G024710
GO:0004751	ribose-5-phosphate isomerase activity	1	4	0.000499001996007984	0.23411	6.903567e-01	Soltu.DM.05G004580
GO:0071763	nuclear membrane organization	1	4	0.000499001996007984	0.23411	6.903567e-01	Soltu.DM.11G007590
GO:0019310	inositol catabolic process	1	4	0.000499001996007984	0.23411	6.903567e-01	Soltu.DM.06G022900
GO:0004353	glutamate dehydrogenase [NAD(P)+] activity	1	4	0.000499001996007984	0.23411	6.903567e-01	Soltu.DM.06G012240
GO:0019433	triglyceride catabolic process	1	4	0.000499001996007984	0.23411	6.903567e-01	Soltu.DM.10G027610
GO:0015228	coenzyme A transmembrane transporter activity	1	4	0.000499001996007984	0.23411	6.903567e-01	Soltu.DM.07G010860
GO:0019216	regulation of lipid metabolic process	1	4	0.000499001996007984	0.23411	6.903567e-01	Soltu.DM.10G004790
GO:0015293	symporter activity	1	4	0.000499001996007984	0.23411	6.903567e-01	Soltu.DM.01G028640
GO:0045836	positive regulation of meiotic nuclear division	1	4	0.000499001996007984	0.23411	6.903567e-01	Soltu.DM.05G012800
GO:0015783	GDP-fucose transmembrane transport	1	4	0.000499001996007984	0.23411	6.903567e-01	Soltu.DM.11G019120
GO:0035266	meristem growth	1	4	0.000499001996007984	0.23411	6.903567e-01	Soltu.DM.09G018520
GO:0009448	gamma-aminobutyric acid metabolic process	1	4	0.000499001996007984	0.23411	6.903567e-01	Soltu.DM.12G024030
GO:0047381	dodecanoyl-[acyl-carrier-protein] hydrolase activity	1	4	0.000499001996007984	0.23411	6.903567e-01	Soltu.DM.04G002110
GO:0004324	ferredoxin-NADP+ reductase activity	1	4	0.000499001996007984	0.23411	6.903567e-01	Soltu.DM.02G003120
GO:0034090	maintenance of meiotic sister chromatid cohesion	1	4	0.000499001996007984	0.23411	6.903567e-01	Soltu.DM.11G020740
GO:1901979	regulation of inward rectifier potassium channel activity	1	4	0.000499001996007984	0.23411	6.903567e-01	Soltu.DM.11G011370
GO:0043090	amino acid import	1	4	0.000499001996007984	0.23411	6.903567e-01	Soltu.DM.02G033950
GO:0045596	negative regulation of cell differentiation	1	4	0.000499001996007984	0.23411	6.903567e-01	Soltu.DM.04G026750
GO:0006110	regulation of glycolytic process	1	4	0.000499001996007984	0.23411	6.903567e-01	Soltu.DM.06G018820
GO:1990570	GDP-mannose transmembrane transport	1	4	0.000499001996007984	0.23411	6.903567e-01	Soltu.DM.11G019120
GO:0006105	succinate metabolic process	1	4	0.000499001996007984	0.23411	6.903567e-01	Soltu.DM.12G024030
GO:0004354	glutamate dehydrogenase (NADP+) activity	1	4	0.000499001996007984	0.23411	6.903567e-01	Soltu.DM.06G012240
GO:0071480	cellular response to gamma radiation	1	4	0.000499001996007984	0.23411	6.903567e-01	Soltu.DM.01G031990
GO:2000378	negative regulation of reactive oxygen species metabolic process	1	4	0.000499001996007984	0.23411	6.903567e-01	Soltu.DM.06G024710
GO:0007584	response to nutrient	1	4	0.000499001996007984	0.23411	6.903567e-01	Soltu.DM.04G031370
GO:0045281	succinate dehydrogenase complex	1	4	0.000499001996007984	0.23411	6.903567e-01	Soltu.DM.02G033740
GO:0071257	cellular response to electrical stimulus	1	4	0.000499001996007984	0.23411	6.903567e-01	Soltu.DM.02G014160
GO:0005290	L-histidine transmembrane transporter activity	1	4	0.000499001996007984	0.23411	6.903567e-01	Soltu.DM.06G023230
GO:1902457	negative regulation of stomatal opening	1	4	0.000499001996007984	0.23411	6.903567e-01	Soltu.DM.12G001640
GO:2000039	regulation of trichome morphogenesis	1	4	0.000499001996007984	0.23411	6.903567e-01	Soltu.DM.02G022360
GO:0102131	3-oxo-glutaryl-[acp] methyl ester reductase activity	1	4	0.000499001996007984	0.23411	6.903567e-01	Soltu.DM.05G010900
GO:0031314	extrinsic component of mitochondrial inner membrane	1	4	0.000499001996007984	0.23411	6.903567e-01	Soltu.DM.02G018700
GO:0004316	3-oxoacyl-[acyl-carrier-protein] reductase (NADPH) activity	1	4	0.000499001996007984	0.23411	6.903567e-01	Soltu.DM.05G010900
GO:0071702	organic substance transport	1	4	0.000499001996007984	0.23411	6.903567e-01	Soltu.DM.01G028640
GO:0106035	protein maturation by [4Fe-4S] cluster transfer	1	4	0.000499001996007984	0.23411	6.903567e-01	Soltu.DM.06G033340
GO:0010322	regulation of isopentenyl diphosphate biosynthetic process, methylerythritol 4-phosphate pathway	1	4	0.000499001996007984	0.23411	6.903567e-01	Soltu.DM.05G023930
GO:0005955	calcineurin complex	1	4	0.000499001996007984	0.23411	6.903567e-01	Soltu.DM.06G013800
GO:0008053	mitochondrial fusion	1	4	0.000499001996007984	0.23411	6.903567e-01	Soltu.DM.10G020450
GO:0048838	release of seed from dormancy	1	4	0.000499001996007984	0.23411	6.903567e-01	Soltu.DM.08G020150
GO:0004197	cysteine-type endopeptidase activity	9	105	0.00449101796407186	0.236237	6.956940e-01	Soltu.DM.01G030040,Soltu.DM.01G044520,Soltu.DM.01G044530,Soltu.DM.01G049930,Soltu.DM.02G016140,Soltu.DM.02G016320,Soltu.DM.04G002200,Soltu.DM.05G010290,Soltu.DM.11G004460
GO:0003678	DNA helicase activity	6	65	0.0029940119760479	0.240969	7.086747e-01	Soltu.DM.01G024540,Soltu.DM.01G031990,Soltu.DM.01G039160,Soltu.DM.01G039200,Soltu.DM.02G033190,Soltu.DM.06G000510
GO:0030674	protein binding, bridging	4	39	0.00199600798403194	0.242065	7.099934e-01	Soltu.DM.04G004280,Soltu.DM.08G004900,Soltu.DM.08G004910,Soltu.DM.08G028790
GO:0010015	root morphogenesis	4	39	0.00199600798403194	0.242065	7.099934e-01	Soltu.DM.01G037660,Soltu.DM.03G033800,Soltu.DM.06G025510,Soltu.DM.09G018520
GO:0071215	cellular response to abscisic acid stimulus	5	52	0.00249500998003992	0.243097	7.101674e-01	Soltu.DM.01G036510,Soltu.DM.02G018520,Soltu.DM.02G022310,Soltu.DM.03G006260,Soltu.DM.04G038120
GO:0051865	protein autoubiquitination	5	52	0.00249500998003992	0.243097	7.101674e-01	Soltu.DM.01G002770,Soltu.DM.01G002800,Soltu.DM.08G002090,Soltu.DM.11G022300,Soltu.DM.12G000640
GO:0051321	meiotic cell cycle	5	52	0.00249500998003992	0.243097	7.101674e-01	Soltu.DM.06G031110,Soltu.DM.07G007860,Soltu.DM.08G006360,Soltu.DM.09G025170,Soltu.DM.12G020050
GO:0006281	DNA repair	16	205	0.00798403193612774	0.250341	7.194727e-01	Soltu.DM.01G002020,Soltu.DM.01G031990,Soltu.DM.01G038940,Soltu.DM.01G039160,Soltu.DM.01G039200,Soltu.DM.02G002450,Soltu.DM.03G031000,Soltu.DM.03G032190,Soltu.DM.04G010040,Soltu.DM.06G022600,Soltu.DM.06G024190,Soltu.DM.06G026090,Soltu.DM.07G007860,Soltu.DM.09G025170,Soltu.DM.11G020730,Soltu.DM.12G020050
GO:0019941	modification-dependent protein catabolic process	3	27	0.00149700598802395	0.2513	7.194727e-01	Soltu.DM.10G001660,Soltu.DM.10G001670,Soltu.DM.11G008460
GO:0048317	seed morphogenesis	3	27	0.00149700598802395	0.2513	7.194727e-01	Soltu.DM.05G018890,Soltu.DM.07G018190,Soltu.DM.07G024720
GO:0006995	cellular response to nitrogen starvation	3	27	0.00149700598802395	0.2513	7.194727e-01	Soltu.DM.03G002690,Soltu.DM.04G037660,Soltu.DM.11G022310
GO:0035529	NADH pyrophosphatase activity	2	15	0.000998003992015968	0.251741	7.194727e-01	Soltu.DM.07G015210,Soltu.DM.07G015220
GO:0015846	polyamine transport	2	15	0.000998003992015968	0.251741	7.194727e-01	Soltu.DM.01G001450,Soltu.DM.10G013460
GO:0016682	oxidoreductase activity, acting on diphenols and related substances as donors, oxygen as acceptor	2	15	0.000998003992015968	0.251741	7.194727e-01	Soltu.DM.02G014460,Soltu.DM.02G014490
GO:0016251	RNA polymerase II general transcription initiation factor activity	2	15	0.000998003992015968	0.251741	7.194727e-01	Soltu.DM.01G009350,Soltu.DM.01G015230
GO:0009648	photoperiodism	2	15	0.000998003992015968	0.251741	7.194727e-01	Soltu.DM.04G037660,Soltu.DM.12G009160
GO:0010597	green leaf volatile biosynthetic process	2	15	0.000998003992015968	0.251741	7.194727e-01	Soltu.DM.11G002050,Soltu.DM.11G002220
GO:0010344	seed oilbody biogenesis	2	15	0.000998003992015968	0.251741	7.194727e-01	Soltu.DM.03G026070,Soltu.DM.06G012350
GO:0044390	ubiquitin-like protein conjugating enzyme binding	2	15	0.000998003992015968	0.251741	7.194727e-01	Soltu.DM.02G008910,Soltu.DM.12G028180
GO:0097526	spliceosomal tri-snRNP complex	2	15	0.000998003992015968	0.251741	7.194727e-01	Soltu.DM.07G025470,Soltu.DM.09G020750
GO:0009922	fatty acid elongase activity	2	15	0.000998003992015968	0.251741	7.194727e-01	Soltu.DM.01G043230,Soltu.DM.03G006260
GO:0000956	nuclear-transcribed mRNA catabolic process	2	15	0.000998003992015968	0.251741	7.194727e-01	Soltu.DM.04G036400,Soltu.DM.09G020750
GO:0003777	microtubule motor activity	6	66	0.0029940119760479	0.251865	7.194727e-01	Soltu.DM.01G037450,Soltu.DM.02G006150,Soltu.DM.03G011970,Soltu.DM.04G030920,Soltu.DM.04G032260,Soltu.DM.11G002710
GO:0010182	sugar mediated signaling pathway	6	66	0.0029940119760479	0.251865	7.194727e-01	Soltu.DM.01G033460,Soltu.DM.02G002450,Soltu.DM.02G014670,Soltu.DM.02G033200,Soltu.DM.07G028460,Soltu.DM.12G007580
GO:0004674	protein serine/threonine kinase activity	47	658	0.0234530938123752	0.253409	7.229421e-01	Soltu.DM.01G002120,Soltu.DM.01G002130,Soltu.DM.01G003430,Soltu.DM.01G003440,Soltu.DM.01G003450,Soltu.DM.01G003470,Soltu.DM.01G003480,Soltu.DM.01G011140,Soltu.DM.01G046280,Soltu.DM.02G014980,Soltu.DM.02G015220,Soltu.DM.02G017560,Soltu.DM.02G019090,Soltu.DM.02G019580,Soltu.DM.02G019610,Soltu.DM.02G019620,Soltu.DM.02G019630,Soltu.DM.02G025250,Soltu.DM.02G030800,Soltu.DM.03G002620,Soltu.DM.03G010810,…
GO:0019438	aromatic compound biosynthetic process	5	53	0.00249500998003992	0.255419	7.273848e-01	Soltu.DM.03G019770,Soltu.DM.03G019820,Soltu.DM.03G019880,Soltu.DM.03G019900,Soltu.DM.03G019910
GO:0018105	peptidyl-serine phosphorylation	9	108	0.00449101796407186	0.261661	7.273848e-01	Soltu.DM.01G004570,Soltu.DM.02G004090,Soltu.DM.02G004100,Soltu.DM.03G027300,Soltu.DM.04G035120,Soltu.DM.09G026840,Soltu.DM.10G028320,Soltu.DM.11G011370,Soltu.DM.11G018970
GO:0035091	phosphatidylinositol binding	6	67	0.0029940119760479	0.262894	7.273848e-01	Soltu.DM.01G045350,Soltu.DM.02G005690,Soltu.DM.06G030510,Soltu.DM.07G001210,Soltu.DM.07G006370,Soltu.DM.08G015380
GO:0043565	sequence-specific DNA binding	40	558	0.0199600798403194	0.265874	7.273848e-01	Soltu.DM.01G005870,Soltu.DM.01G026640,Soltu.DM.01G028260,Soltu.DM.01G033220,Soltu.DM.01G046560,Soltu.DM.02G002710,Soltu.DM.02G009190,Soltu.DM.02G025460,Soltu.DM.03G015310,Soltu.DM.03G027000,Soltu.DM.03G033800,Soltu.DM.03G034300,Soltu.DM.03G037200,Soltu.DM.04G022450,Soltu.DM.04G026750,Soltu.DM.04G036300,Soltu.DM.05G002740,Soltu.DM.05G004910,Soltu.DM.05G010910,Soltu.DM.05G013510,Soltu.DM.05G023150,…
GO:0004843	thiol-dependent ubiquitin-specific protease activity	7	81	0.00349301397205589	0.267117	7.273848e-01	Soltu.DM.01G020050,Soltu.DM.04G013930,Soltu.DM.04G034050,Soltu.DM.06G009020,Soltu.DM.08G026770,Soltu.DM.09G005580,Soltu.DM.12G009740
GO:0015171	amino acid transmembrane transporter activity	7	81	0.00349301397205589	0.267117	7.273848e-01	Soltu.DM.01G019890,Soltu.DM.02G033950,Soltu.DM.03G007610,Soltu.DM.04G032170,Soltu.DM.06G010580,Soltu.DM.08G028820,Soltu.DM.11G004270
GO:0010091	trichome branching	5	54	0.00249500998003992	0.267888	7.273848e-01	Soltu.DM.02G033550,Soltu.DM.03G011970,Soltu.DM.11G010420,Soltu.DM.11G013260,Soltu.DM.11G021650
GO:0006816	calcium ion transport	5	54	0.00249500998003992	0.267888	7.273848e-01	Soltu.DM.02G016560,Soltu.DM.02G016590,Soltu.DM.03G037650,Soltu.DM.06G021980,Soltu.DM.06G022000
GO:0015299	solute:proton antiporter activity	3	28	0.00149700598802395	0.269093	7.273848e-01	Soltu.DM.05G022390,Soltu.DM.06G000400,Soltu.DM.08G028560
GO:0008236	serine-type peptidase activity	3	28	0.00149700598802395	0.269093	7.273848e-01	Soltu.DM.01G002320,Soltu.DM.01G002330,Soltu.DM.01G010340
GO:0004864	protein phosphatase inhibitor activity	3	28	0.00149700598802395	0.269093	7.273848e-01	Soltu.DM.05G005270,Soltu.DM.08G013560,Soltu.DM.12G004400
GO:0008104	protein localization	4	41	0.00199600798403194	0.270933	7.273848e-01	Soltu.DM.03G037660,Soltu.DM.04G001160,Soltu.DM.07G009810,Soltu.DM.07G024540
GO:0043562	cellular response to nitrogen levels	2	16	0.000998003992015968	0.276285	7.273848e-01	Soltu.DM.06G006490,Soltu.DM.11G023210
GO:0032440	2-alkenal reductase [NAD(P)] activity	2	16	0.000998003992015968	0.276285	7.273848e-01	Soltu.DM.12G028540,Soltu.DM.12G028560
GO:0051536	iron-sulfur cluster binding	2	16	0.000998003992015968	0.276285	7.273848e-01	Soltu.DM.12G003710,Soltu.DM.12G003720
GO:0031588	nucleotide-activated protein kinase complex	2	16	0.000998003992015968	0.276285	7.273848e-01	Soltu.DM.06G006490,Soltu.DM.11G023210
GO:0046424	ferulate 5-hydroxylase activity	2	16	0.000998003992015968	0.276285	7.273848e-01	Soltu.DM.04G022640,Soltu.DM.04G022660
GO:0048015	phosphatidylinositol-mediated signaling	2	16	0.000998003992015968	0.276285	7.273848e-01	Soltu.DM.06G009260,Soltu.DM.06G032310
GO:0016584	nucleosome positioning	2	16	0.000998003992015968	0.276285	7.273848e-01	Soltu.DM.04G002070,Soltu.DM.04G002720
GO:0051879	Hsp90 protein binding	2	16	0.000998003992015968	0.276285	7.273848e-01	Soltu.DM.05G016210,Soltu.DM.12G007350
GO:0045487	gibberellin catabolic process	2	16	0.000998003992015968	0.276285	7.273848e-01	Soltu.DM.01G026640,Soltu.DM.05G013510
GO:0003676	nucleic acid binding	19	253	0.0094810379241517	0.279065	7.273848e-01	Soltu.DM.01G018540,Soltu.DM.01G039160,Soltu.DM.01G039200,Soltu.DM.02G014260,Soltu.DM.02G018270,Soltu.DM.02G033190,Soltu.DM.03G018160,Soltu.DM.03G032190,Soltu.DM.04G021880,Soltu.DM.04G026750,Soltu.DM.06G025500,Soltu.DM.07G002410,Soltu.DM.09G005370,Soltu.DM.09G019370,Soltu.DM.09G019380,Soltu.DM.10G000610,Soltu.DM.10G025230,Soltu.DM.12G003960,Soltu.DM.12G016400
GO:0097361	CIA complex	1	5	0.000499001996007984	0.283517	7.273848e-01	Soltu.DM.09G003750
GO:0004134	4-alpha-glucanotransferase activity	1	5	0.000499001996007984	0.283517	7.273848e-01	Soltu.DM.11G005500
GO:0009526	plastid envelope	1	5	0.000499001996007984	0.283517	7.273848e-01	Soltu.DM.04G030910
GO:0031415	NatA complex	1	5	0.000499001996007984	0.283517	7.273848e-01	Soltu.DM.06G019850
GO:0033730	arogenate dehydrogenase (NADP+) activity	1	5	0.000499001996007984	0.283517	7.273848e-01	Soltu.DM.06G010410
GO:0007128	meiotic prophase I	1	5	0.000499001996007984	0.283517	7.273848e-01	Soltu.DM.01G002020
GO:0006540	glutamate decarboxylation to succinate	1	5	0.000499001996007984	0.283517	7.273848e-01	Soltu.DM.12G024030
GO:0004665	prephenate dehydrogenase (NADP+) activity	1	5	0.000499001996007984	0.283517	7.273848e-01	Soltu.DM.06G010410
GO:0017116	single-stranded DNA-dependent ATP-dependent DNA helicase activity	1	5	0.000499001996007984	0.283517	7.273848e-01	Soltu.DM.03G032560
GO:0004351	glutamate decarboxylase activity	1	5	0.000499001996007984	0.283517	7.273848e-01	Soltu.DM.S000060
GO:1990404	protein ADP-ribosylase activity	1	5	0.000499001996007984	0.283517	7.273848e-01	Soltu.DM.08G019390
GO:0045227	capsule polysaccharide biosynthetic process	1	5	0.000499001996007984	0.283517	7.273848e-01	Soltu.DM.12G023990
GO:0046345	abscisic acid catabolic process	1	5	0.000499001996007984	0.283517	7.273848e-01	Soltu.DM.08G020150
GO:0016295	myristoyl-[acyl-carrier-protein] hydrolase activity	1	5	0.000499001996007984	0.283517	7.273848e-01	Soltu.DM.04G002110
GO:1902479	positive regulation of defense response to bacterium, incompatible interaction	1	5	0.000499001996007984	0.283517	7.273848e-01	Soltu.DM.03G033100
GO:0051331	meiotic G2 phase	1	5	0.000499001996007984	0.283517	7.273848e-01	Soltu.DM.01G002020
GO:0010438	cellular response to sulfur starvation	1	5	0.000499001996007984	0.283517	7.273848e-01	Soltu.DM.06G028330
GO:0070491	repressing transcription factor binding	1	5	0.000499001996007984	0.283517	7.273848e-01	Soltu.DM.01G049090
GO:0001085	RNA polymerase II transcription factor binding	1	5	0.000499001996007984	0.283517	7.273848e-01	Soltu.DM.02G030020
GO:0009866	induced systemic resistance, ethylene mediated signaling pathway	1	5	0.000499001996007984	0.283517	7.273848e-01	Soltu.DM.11G003920
GO:0034982	mitochondrial protein processing	1	5	0.000499001996007984	0.283517	7.273848e-01	Soltu.DM.10G020450
GO:0033358	UDP-L-arabinose biosynthetic process	1	5	0.000499001996007984	0.283517	7.273848e-01	Soltu.DM.12G023990
GO:0008441	3'(2'),5'-bisphosphate nucleotidase activity	1	5	0.000499001996007984	0.283517	7.273848e-01	Soltu.DM.02G018800
GO:0003919	FMN adenylyltransferase activity	1	5	0.000499001996007984	0.283517	7.273848e-01	Soltu.DM.10G024420
GO:0016818	hydrolase activity, acting on acid anhydrides, in phosphorus-containing anhydrides	1	5	0.000499001996007984	0.283517	7.273848e-01	Soltu.DM.03G032190
GO:0006336	DNA replication-independent nucleosome assembly	1	5	0.000499001996007984	0.283517	7.273848e-01	Soltu.DM.11G021620
GO:1901601	strigolactone biosynthetic process	1	5	0.000499001996007984	0.283517	7.273848e-01	Soltu.DM.09G020450
GO:0036456	L-methionine-(S)-S-oxide reductase activity	1	5	0.000499001996007984	0.283517	7.273848e-01	Soltu.DM.02G007140
GO:0010209	vacuolar sorting signal binding	1	5	0.000499001996007984	0.283517	7.273848e-01	Soltu.DM.06G033340
GO:0003935	GTP cyclohydrolase II activity	1	5	0.000499001996007984	0.283517	7.273848e-01	Soltu.DM.01G044760
GO:0102721	ubiquinol:oxygen oxidoreductase activity	1	5	0.000499001996007984	0.283517	7.273848e-01	Soltu.DM.08G020440
GO:0033386	geranylgeranyl diphosphate biosynthetic process	1	5	0.000499001996007984	0.283517	7.273848e-01	Soltu.DM.04G034910
GO:0120091	jasmonic acid hydrolase	1	5	0.000499001996007984	0.283517	7.273848e-01	Soltu.DM.10G019650
GO:0007136	meiotic prophase II	1	5	0.000499001996007984	0.283517	7.273848e-01	Soltu.DM.01G002020
GO:0004061	arylformamidase activity	1	5	0.000499001996007984	0.283517	7.273848e-01	Soltu.DM.10G014610
GO:0004623	phospholipase A2 activity	1	5	0.000499001996007984	0.283517	7.273848e-01	Soltu.DM.07G009920
GO:0030322	stabilization of membrane potential	1	5	0.000499001996007984	0.283517	7.273848e-01	Soltu.DM.02G014160
GO:0071211	protein targeting to vacuole involved in autophagy	1	5	0.000499001996007984	0.283517	7.273848e-01	Soltu.DM.03G025860
GO:0043132	NAD transport	1	5	0.000499001996007984	0.283517	7.273848e-01	Soltu.DM.05G003710
GO:0019441	tryptophan catabolic process to kynurenine	1	5	0.000499001996007984	0.283517	7.273848e-01	Soltu.DM.10G014610
GO:0022841	potassium ion leak channel activity	1	5	0.000499001996007984	0.283517	7.273848e-01	Soltu.DM.02G014160
GO:1990069	stomatal opening	1	5	0.000499001996007984	0.283517	7.273848e-01	Soltu.DM.07G006650
GO:0046740	transport of virus in host, cell to cell	1	5	0.000499001996007984	0.283517	7.273848e-01	Soltu.DM.12G005170
GO:0050373	UDP-arabinose 4-epimerase activity	1	5	0.000499001996007984	0.283517	7.273848e-01	Soltu.DM.12G023990
GO:0017176	phosphatidylinositol N-acetylglucosaminyltransferase activity	1	5	0.000499001996007984	0.283517	7.273848e-01	Soltu.DM.02G021420
GO:0008113	peptide-methionine (S)-S-oxide reductase activity	1	5	0.000499001996007984	0.283517	7.273848e-01	Soltu.DM.02G007140
GO:0043462	regulation of ATPase activity	1	5	0.000499001996007984	0.283517	7.273848e-01	Soltu.DM.11G024690
GO:0005712	chiasma	1	5	0.000499001996007984	0.283517	7.273848e-01	Soltu.DM.08G006360
GO:0016296	palmitoyl-[acyl-carrier-protein] hydrolase activity	1	5	0.000499001996007984	0.283517	7.273848e-01	Soltu.DM.04G002110
GO:0071494	cellular response to UV-C	1	5	0.000499001996007984	0.283517	7.273848e-01	Soltu.DM.01G038940
GO:0009450	gamma-aminobutyric acid catabolic process	1	5	0.000499001996007984	0.283517	7.273848e-01	Soltu.DM.12G024030
GO:0006654	phosphatidic acid biosynthetic process	1	5	0.000499001996007984	0.283517	7.273848e-01	Soltu.DM.07G009920
GO:0071588	hydrogen peroxide mediated signaling pathway	1	5	0.000499001996007984	0.283517	7.273848e-01	Soltu.DM.11G021800
GO:0070212	protein poly-ADP-ribosylation	1	5	0.000499001996007984	0.283517	7.273848e-01	Soltu.DM.08G019390
GO:0008569	ATP-dependent microtubule motor activity, minus-end-directed	1	5	0.000499001996007984	0.283517	7.273848e-01	Soltu.DM.03G011970
GO:0016574	histone ubiquitination	1	5	0.000499001996007984	0.283517	7.273848e-01	Soltu.DM.06G026090
GO:0008977	prephenate dehydrogenase (NAD+) activity	1	5	0.000499001996007984	0.283517	7.273848e-01	Soltu.DM.06G010410
GO:0090502	RNA phosphodiester bond hydrolysis, endonucleolytic	1	5	0.000499001996007984	0.283517	7.273848e-01	Soltu.DM.02G018270
GO:0070524	11-beta-hydroxysteroid dehydrogenase (NADP+) activity	1	5	0.000499001996007984	0.283517	7.273848e-01	Soltu.DM.06G028000
GO:1901135	carbohydrate derivative metabolic process	1	5	0.000499001996007984	0.283517	7.273848e-01	Soltu.DM.01G025280
GO:0030742	GTP-dependent protein binding	1	5	0.000499001996007984	0.283517	7.273848e-01	Soltu.DM.10G020760
GO:0030174	regulation of DNA-dependent DNA replication initiation	1	5	0.000499001996007984	0.283517	7.273848e-01	Soltu.DM.03G023820
GO:0051258	protein polymerization	1	5	0.000499001996007984	0.283517	7.273848e-01	Soltu.DM.03G025860
GO:0000104	succinate dehydrogenase activity	1	5	0.000499001996007984	0.283517	7.273848e-01	Soltu.DM.02G033740
GO:0030136	clathrin-coated vesicle	3	29	0.00149700598802395	0.28702	7.355090e-01	Soltu.DM.01G044110,Soltu.DM.04G030380,Soltu.DM.12G020570
GO:0010181	FMN binding	5	56	0.00249500998003992	0.293198	7.504633e-01	Soltu.DM.01G035600,Soltu.DM.02G025690,Soltu.DM.09G031530,Soltu.DM.11G013630,Soltu.DM.11G013650
GO:0000226	microtubule cytoskeleton organization	7	84	0.00349301397205589	0.297875	7.548700e-01	Soltu.DM.01G032030,Soltu.DM.02G033550,Soltu.DM.05G021300,Soltu.DM.10G022890,Soltu.DM.11G010420,Soltu.DM.11G013260,Soltu.DM.12G005710
GO:0005618	cell wall	63	911	0.031437125748503	0.299581	7.548700e-01	Soltu.DM.01G002320,Soltu.DM.01G002330,Soltu.DM.01G024100,Soltu.DM.01G024170,Soltu.DM.01G024190,Soltu.DM.01G024260,Soltu.DM.01G027170,Soltu.DM.01G041280,Soltu.DM.01G045550,Soltu.DM.01G049780,Soltu.DM.02G013150,Soltu.DM.02G013170,Soltu.DM.02G013200,Soltu.DM.02G013220,Soltu.DM.02G013240,Soltu.DM.02G013260,Soltu.DM.02G013290,Soltu.DM.02G016020,Soltu.DM.02G019020,Soltu.DM.02G024320,Soltu.DM.02G030620,…
GO:0006612	protein targeting to membrane	4	43	0.00199600798403194	0.300348	7.548700e-01	Soltu.DM.01G025580,Soltu.DM.04G027610,Soltu.DM.10G021500,Soltu.DM.12G005170
GO:0006268	DNA unwinding involved in DNA replication	4	43	0.00199600798403194	0.300348	7.548700e-01	Soltu.DM.01G039160,Soltu.DM.01G039200,Soltu.DM.07G007860,Soltu.DM.12G020050
GO:0031902	late endosome membrane	2	17	0.000998003992015968	0.300777	7.548700e-01	Soltu.DM.02G005690,Soltu.DM.12G001980
GO:0006012	galactose metabolic process	2	17	0.000998003992015968	0.300777	7.548700e-01	Soltu.DM.01G040570,Soltu.DM.12G023990
GO:0004124	cysteine synthase activity	2	17	0.000998003992015968	0.300777	7.548700e-01	Soltu.DM.01G037160,Soltu.DM.01G037170
GO:0048528	post-embryonic root development	2	17	0.000998003992015968	0.300777	7.548700e-01	Soltu.DM.02G023660,Soltu.DM.03G003580
GO:0007129	synapsis	2	17	0.000998003992015968	0.300777	7.548700e-01	Soltu.DM.04G002200,Soltu.DM.04G029680
GO:0006241	CTP biosynthetic process	2	17	0.000998003992015968	0.300777	7.548700e-01	Soltu.DM.08G029250,Soltu.DM.12G008420
GO:0047714	galactolipase activity	2	17	0.000998003992015968	0.300777	7.548700e-01	Soltu.DM.02G019960,Soltu.DM.08G000980
GO:0061817	endoplasmic reticulum-plasma membrane tethering	2	17	0.000998003992015968	0.300777	7.548700e-01	Soltu.DM.08G001030,Soltu.DM.12G005170
GO:0005758	mitochondrial intermembrane space	2	17	0.000998003992015968	0.300777	7.548700e-01	Soltu.DM.02G018700,Soltu.DM.11G017990
GO:0048759	xylem vessel member cell differentiation	2	17	0.000998003992015968	0.300777	7.548700e-01	Soltu.DM.01G033220,Soltu.DM.03G015310
GO:0006282	regulation of DNA repair	2	17	0.000998003992015968	0.300777	7.548700e-01	Soltu.DM.03G032560,Soltu.DM.10G025600
GO:0005319	lipid transporter activity	2	17	0.000998003992015968	0.300777	7.548700e-01	Soltu.DM.03G026940,Soltu.DM.06G026050
GO:0004806	triglyceride lipase activity	2	17	0.000998003992015968	0.300777	7.548700e-01	Soltu.DM.08G000980,Soltu.DM.10G027610
GO:0016491	oxidoreductase activity	29	404	0.0144710578842315	0.301783	7.565302e-01	Soltu.DM.01G036560,Soltu.DM.01G036580,Soltu.DM.01G048790,Soltu.DM.02G013150,Soltu.DM.02G013200,Soltu.DM.02G013220,Soltu.DM.02G013240,Soltu.DM.02G013260,Soltu.DM.02G018700,Soltu.DM.02G025690,Soltu.DM.03G011970,Soltu.DM.03G013600,Soltu.DM.04G010040,Soltu.DM.04G028320,Soltu.DM.04G035920,Soltu.DM.06G020460,Soltu.DM.06G029640,Soltu.DM.07G013650,Soltu.DM.08G020150,Soltu.DM.09G008690,Soltu.DM.09G028620,…
GO:0007018	microtubule-based movement	6	71	0.0029940119760479	0.308104	7.703340e-01	Soltu.DM.01G037450,Soltu.DM.02G006150,Soltu.DM.03G011970,Soltu.DM.04G030920,Soltu.DM.04G032260,Soltu.DM.11G002710
GO:0016757	transferase activity, transferring glycosyl groups	52	751	0.0259481037924152	0.316916	7.703340e-01	Soltu.DM.01G034060,Soltu.DM.01G034070,Soltu.DM.02G004400,Soltu.DM.02G010110,Soltu.DM.02G014670,Soltu.DM.02G031260,Soltu.DM.03G011910,Soltu.DM.04G003840,Soltu.DM.04G010260,Soltu.DM.04G011150,Soltu.DM.04G038120,Soltu.DM.05G000390,Soltu.DM.05G005090,Soltu.DM.05G006950,Soltu.DM.05G007630,Soltu.DM.05G007640,Soltu.DM.06G005050,Soltu.DM.06G006420,Soltu.DM.06G031010,Soltu.DM.07G002120,Soltu.DM.07G013900,…
GO:0003674	molecular_function	274	4134	0.136726546906188	0.318649	7.703340e-01	Soltu.DM.01G002020,Soltu.DM.01G006320,Soltu.DM.01G006870,Soltu.DM.01G007280,Soltu.DM.01G020190,Soltu.DM.01G021720,Soltu.DM.01G021970,Soltu.DM.01G022180,Soltu.DM.01G024750,Soltu.DM.01G024870,Soltu.DM.01G025350,Soltu.DM.01G026520,Soltu.DM.01G028280,Soltu.DM.01G028580,Soltu.DM.01G028940,Soltu.DM.01G030120,Soltu.DM.01G032000,Soltu.DM.01G033920,Soltu.DM.01G035810,Soltu.DM.01G036300,Soltu.DM.01G039540,…
GO:0043138	3'-5' DNA helicase activity	3	31	0.00149700598802395	0.323088	7.703340e-01	Soltu.DM.01G039160,Soltu.DM.01G039200,Soltu.DM.06G025500
GO:0006812	cation transport	3	31	0.00149700598802395	0.323088	7.703340e-01	Soltu.DM.05G022390,Soltu.DM.06G000400,Soltu.DM.08G028560
GO:0005793	endoplasmic reticulum-Golgi intermediate compartment	3	31	0.00149700598802395	0.323088	7.703340e-01	Soltu.DM.04G000800,Soltu.DM.12G028670,Soltu.DM.12G028690
GO:0016117	carotenoid biosynthetic process	3	31	0.00149700598802395	0.323088	7.703340e-01	Soltu.DM.01G001490,Soltu.DM.05G016460,Soltu.DM.06G029640
GO:0045292	mRNA cis splicing, via spliceosome	3	31	0.00149700598802395	0.323088	7.703340e-01	Soltu.DM.01G001350,Soltu.DM.01G039520,Soltu.DM.03G021660
GO:0005546	phosphatidylinositol-4,5-bisphosphate binding	3	31	0.00149700598802395	0.323088	7.703340e-01	Soltu.DM.01G044110,Soltu.DM.04G030380,Soltu.DM.12G020570
GO:0098657	import into cell	2	18	0.000998003992015968	0.325122	7.703340e-01	Soltu.DM.06G013430,Soltu.DM.08G016380
GO:0098739	import across plasma membrane	2	18	0.000998003992015968	0.325122	7.703340e-01	Soltu.DM.06G013430,Soltu.DM.08G016380
GO:0016831	carboxy-lyase activity	2	18	0.000998003992015968	0.325122	7.703340e-01	Soltu.DM.09G008700,Soltu.DM.09G008730
GO:0005788	endoplasmic reticulum lumen	2	18	0.000998003992015968	0.325122	7.703340e-01	Soltu.DM.06G013900,Soltu.DM.09G008690
GO:0046865	terpenoid transport	2	18	0.000998003992015968	0.325122	7.703340e-01	Soltu.DM.06G013430,Soltu.DM.08G016380
GO:0046855	inositol phosphate dephosphorylation	2	18	0.000998003992015968	0.325122	7.703340e-01	Soltu.DM.02G018800,Soltu.DM.04G034770
GO:0005249	voltage-gated potassium channel activity	2	18	0.000998003992015968	0.325122	7.703340e-01	Soltu.DM.11G001630,Soltu.DM.11G022890
GO:0019344	cysteine biosynthetic process	2	18	0.000998003992015968	0.325122	7.703340e-01	Soltu.DM.01G037160,Soltu.DM.01G037170
GO:0045334	clathrin-coated endocytic vesicle	1	6	0.000499001996007984	0.329739	7.703340e-01	Soltu.DM.01G044110
GO:0000967	rRNA 5'-end processing	1	6	0.000499001996007984	0.329739	7.703340e-01	Soltu.DM.04G036400
GO:0009513	etioplast	1	6	0.000499001996007984	0.329739	7.703340e-01	Soltu.DM.04G034910
GO:0000395	mRNA 5'-splice site recognition	1	6	0.000499001996007984	0.329739	7.703340e-01	Soltu.DM.02G014270
GO:0050691	regulation of defense response to virus by host	1	6	0.000499001996007984	0.329739	7.703340e-01	Soltu.DM.06G024270
GO:0004015	adenosylmethionine-8-amino-7-oxononanoate transaminase activity	1	6	0.000499001996007984	0.329739	7.703340e-01	Soltu.DM.12G024030
GO:0009978	allene oxide synthase activity	1	6	0.000499001996007984	0.329739	7.703340e-01	Soltu.DM.01G048790
GO:0006121	mitochondrial electron transport, succinate to ubiquinone	1	6	0.000499001996007984	0.329739	7.703340e-01	Soltu.DM.02G033740
GO:0031493	nucleosomal histone binding	1	6	0.000499001996007984	0.329739	7.703340e-01	Soltu.DM.03G009970
GO:0009531	secondary cell wall	1	6	0.000499001996007984	0.329739	7.703340e-01	Soltu.DM.01G033220
GO:0031848	protection from non-homologous end joining at telomere	1	6	0.000499001996007984	0.329739	7.703340e-01	Soltu.DM.11G007980
GO:0000778	condensed nuclear chromosome kinetochore	1	6	0.000499001996007984	0.329739	7.703340e-01	Soltu.DM.04G038160
GO:0006107	oxaloacetate metabolic process	1	6	0.000499001996007984	0.329739	7.703340e-01	Soltu.DM.01G031350
GO:0052578	alpha-farnesene synthase activity	1	6	0.000499001996007984	0.329739	7.703340e-01	Soltu.DM.03G025750
GO:0004629	phospholipase C activity	1	6	0.000499001996007984	0.329739	7.703340e-01	Soltu.DM.06G032310
GO:0006473	protein acetylation	1	6	0.000499001996007984	0.329739	7.703340e-01	Soltu.DM.02G030020
GO:0009823	cytokinin catabolic process	1	6	0.000499001996007984	0.329739	7.703340e-01	Soltu.DM.04G035920
GO:0045948	positive regulation of translational initiation	1	6	0.000499001996007984	0.329739	7.703340e-01	Soltu.DM.06G029270
GO:0071277	cellular response to calcium ion	1	6	0.000499001996007984	0.329739	7.703340e-01	Soltu.DM.10G010390
GO:0047987	hydroperoxide dehydratase activity	1	6	0.000499001996007984	0.329739	7.703340e-01	Soltu.DM.01G048790
GO:0008177	succinate dehydrogenase (ubiquinone) activity	1	6	0.000499001996007984	0.329739	7.703340e-01	Soltu.DM.02G033740
GO:0031116	positive regulation of microtubule polymerization	1	6	0.000499001996007984	0.329739	7.703340e-01	Soltu.DM.05G021300
GO:0034727	piecemeal microautophagy of the nucleus	1	6	0.000499001996007984	0.329739	7.703340e-01	Soltu.DM.11G022310
GO:0046739	transport of virus in multicellular host	1	6	0.000499001996007984	0.329739	7.703340e-01	Soltu.DM.09G025730
GO:1901959	positive regulation of cutin biosynthetic process	1	6	0.000499001996007984	0.329739	7.703340e-01	Soltu.DM.06G018820
GO:0009925	basal plasma membrane	1	6	0.000499001996007984	0.329739	7.703340e-01	Soltu.DM.04G021730
GO:0007154	cell communication	1	6	0.000499001996007984	0.329739	7.703340e-01	Soltu.DM.03G013600
GO:0045132	meiotic chromosome segregation	1	6	0.000499001996007984	0.329739	7.703340e-01	Soltu.DM.11G020740
GO:0010623	programmed cell death involved in cell development	1	6	0.000499001996007984	0.329739	7.703340e-01	Soltu.DM.05G010290
GO:0035494	SNARE complex disassembly	1	6	0.000499001996007984	0.329739	7.703340e-01	Soltu.DM.01G044160
GO:0019373	epoxygenase P450 pathway	1	6	0.000499001996007984	0.329739	7.703340e-01	Soltu.DM.01G048790
GO:0006808	regulation of nitrogen utilization	1	6	0.000499001996007984	0.329739	7.703340e-01	Soltu.DM.01G001640
GO:0031416	NatB complex	1	6	0.000499001996007984	0.329739	7.703340e-01	Soltu.DM.02G028510
GO:0010033	response to organic substance	1	6	0.000499001996007984	0.329739	7.703340e-01	Soltu.DM.12G024030
GO:0051365	cellular response to potassium ion starvation	1	6	0.000499001996007984	0.329739	7.703340e-01	Soltu.DM.07G011040
GO:0008836	diaminopimelate decarboxylase activity	1	6	0.000499001996007984	0.329739	7.703340e-01	Soltu.DM.04G037160
GO:0019567	arabinose biosynthetic process	1	6	0.000499001996007984	0.329739	7.703340e-01	Soltu.DM.12G023990
GO:0042218	1-aminocyclopropane-1-carboxylate biosynthetic process	1	6	0.000499001996007984	0.329739	7.703340e-01	Soltu.DM.02G027270
GO:0042276	error-prone translesion synthesis	1	6	0.000499001996007984	0.329739	7.703340e-01	Soltu.DM.01G038940
GO:0051721	protein phosphatase 2A binding	1	6	0.000499001996007984	0.329739	7.703340e-01	Soltu.DM.01G001640
GO:0005850	eukaryotic translation initiation factor 2 complex	1	6	0.000499001996007984	0.329739	7.703340e-01	Soltu.DM.06G032880
GO:0055078	sodium ion homeostasis	1	6	0.000499001996007984	0.329739	7.703340e-01	Soltu.DM.11G021650
GO:0048731	system development	1	6	0.000499001996007984	0.329739	7.703340e-01	Soltu.DM.07G024720
GO:2000071	regulation of defense response by callose deposition	1	6	0.000499001996007984	0.329739	7.703340e-01	Soltu.DM.12G005570
GO:0004693	cyclin-dependent protein serine/threonine kinase activity	4	45	0.00199600798403194	0.3301	7.703340e-01	Soltu.DM.01G016770,Soltu.DM.03G023820,Soltu.DM.07G004620,Soltu.DM.07G019940
GO:0009707	chloroplast outer membrane	4	45	0.00199600798403194	0.3301	7.703340e-01	Soltu.DM.01G043130,Soltu.DM.02G018070,Soltu.DM.03G002180,Soltu.DM.06G022920
GO:0042803	protein homodimerization activity	23	321	0.0114770459081836	0.331119	7.703340e-01	Soltu.DM.01G006540,Soltu.DM.01G019890,Soltu.DM.01G026640,Soltu.DM.01G033220,Soltu.DM.01G049090,Soltu.DM.02G030800,Soltu.DM.03G011970,Soltu.DM.04G031390,Soltu.DM.04G036300,Soltu.DM.05G012690,Soltu.DM.05G013510,Soltu.DM.08G002700,Soltu.DM.08G013560,Soltu.DM.09G025640,Soltu.DM.11G021800,Soltu.DM.12G003380,Soltu.DM.12G003710,Soltu.DM.12G003720,Soltu.DM.12G004400,Soltu.DM.12G008220,Soltu.DM.12G009160,…
GO:0102425	myricetin 3-O-glucosyltransferase activity	6	73	0.0029940119760479	0.331198	7.703340e-01	Soltu.DM.01G047230,Soltu.DM.04G011150,Soltu.DM.07G002120,Soltu.DM.10G027460,Soltu.DM.12G027210,Soltu.DM.12G029830
GO:0102360	daphnetin 3-O-glucosyltransferase activity	6	73	0.0029940119760479	0.331198	7.703340e-01	Soltu.DM.01G047230,Soltu.DM.04G011150,Soltu.DM.07G002120,Soltu.DM.10G027460,Soltu.DM.12G027210,Soltu.DM.12G029830
GO:0006631	fatty acid metabolic process	6	73	0.0029940119760479	0.331198	7.703340e-01	Soltu.DM.01G025130,Soltu.DM.01G034860,Soltu.DM.03G011100,Soltu.DM.05G010470,Soltu.DM.08G029020,Soltu.DM.12G025990
GO:0031347	regulation of defense response	6	73	0.0029940119760479	0.331198	7.703340e-01	Soltu.DM.02G009190,Soltu.DM.05G012690,Soltu.DM.06G024270,Soltu.DM.06G028330,Soltu.DM.09G025650,Soltu.DM.11G019100
GO:0009825	multidimensional cell growth	5	59	0.00249500998003992	0.331837	7.710022e-01	Soltu.DM.02G033550,Soltu.DM.03G029730,Soltu.DM.10G004620,Soltu.DM.11G010420,Soltu.DM.11G013260
GO:0009753	response to jasmonic acid	20	277	0.00998003992015968	0.333433	7.738897e-01	Soltu.DM.01G048790,Soltu.DM.03G002240,Soltu.DM.03G025750,Soltu.DM.04G034770,Soltu.DM.05G012690,Soltu.DM.06G013430,Soltu.DM.06G031190,Soltu.DM.07G000110,Soltu.DM.07G000120,Soltu.DM.07G024720,Soltu.DM.08G004500,Soltu.DM.08G016380,Soltu.DM.08G018000,Soltu.DM.08G018010,Soltu.DM.08G018020,Soltu.DM.08G018030,Soltu.DM.09G008470,Soltu.DM.09G008510,Soltu.DM.09G024260,Soltu.DM.09G024270
GO:0016709	oxidoreductase activity, acting on paired donors, with incorporation or reduction of molecular oxygen, NAD(P)H as one donor, and incorporation of one atom of oxygen	17	233	0.00848303393213573	0.335062	7.768465e-01	Soltu.DM.02G025690,Soltu.DM.02G028120,Soltu.DM.04G022770,Soltu.DM.04G022800,Soltu.DM.04G025090,Soltu.DM.04G025180,Soltu.DM.04G027470,Soltu.DM.04G027480,Soltu.DM.04G027510,Soltu.DM.04G027530,Soltu.DM.04G027540,Soltu.DM.07G013650,Soltu.DM.08G020150,Soltu.DM.09G028620,Soltu.DM.09G030160,Soltu.DM.09G030190,Soltu.DM.09G030230
GO:0030687	preribosome, large subunit precursor	3	32	0.00149700598802395	0.341144	7.836554e-01	Soltu.DM.02G022310,Soltu.DM.07G003680,Soltu.DM.12G003960
GO:0070816	phosphorylation of RNA polymerase II C-terminal domain	3	32	0.00149700598802395	0.341144	7.836554e-01	Soltu.DM.01G016770,Soltu.DM.07G004620,Soltu.DM.07G019940
GO:0034976	response to endoplasmic reticulum stress	3	32	0.00149700598802395	0.341144	7.836554e-01	Soltu.DM.06G013900,Soltu.DM.06G019850,Soltu.DM.06G029550
GO:0009737	response to abscisic acid	49	713	0.0244510978043912	0.342646	7.836554e-01	Soltu.DM.01G001640,Soltu.DM.01G033220,Soltu.DM.01G034230,Soltu.DM.01G040540,Soltu.DM.01G040570,Soltu.DM.01G043930,Soltu.DM.01G046560,Soltu.DM.02G006140,Soltu.DM.02G007420,Soltu.DM.02G017140,Soltu.DM.02G018520,Soltu.DM.02G019630,Soltu.DM.02G023640,Soltu.DM.02G023660,Soltu.DM.02G032550,Soltu.DM.02G032640,Soltu.DM.02G032650,Soltu.DM.02G033960,Soltu.DM.03G003580,Soltu.DM.03G003610,Soltu.DM.03G017570,…
GO:1990904	ribonucleoprotein complex	5	60	0.00249500998003992	0.344831	7.836554e-01	Soltu.DM.01G047830,Soltu.DM.02G005240,Soltu.DM.10G015240,Soltu.DM.11G019980,Soltu.DM.12G016400
GO:0031936	negative regulation of chromatin silencing	2	19	0.000998003992015968	0.349237	7.836554e-01	Soltu.DM.04G002070,Soltu.DM.04G002720
GO:0030041	actin filament polymerization	2	19	0.000998003992015968	0.349237	7.836554e-01	Soltu.DM.05G018890,Soltu.DM.07G018190
GO:0010016	shoot system morphogenesis	2	19	0.000998003992015968	0.349237	7.836554e-01	Soltu.DM.04G038120,Soltu.DM.07G020910
GO:0008654	phospholipid biosynthetic process	2	19	0.000998003992015968	0.349237	7.836554e-01	Soltu.DM.06G024280,Soltu.DM.12G007800
GO:0008374	O-acyltransferase activity	2	19	0.000998003992015968	0.349237	7.836554e-01	Soltu.DM.02G011030,Soltu.DM.02G011860
GO:0004540	ribonuclease activity	2	19	0.000998003992015968	0.349237	7.836554e-01	Soltu.DM.02G013550,Soltu.DM.08G006750
GO:0048268	clathrin coat assembly	2	19	0.000998003992015968	0.349237	7.836554e-01	Soltu.DM.01G044110,Soltu.DM.12G020570
GO:0033962	cytoplasmic mRNA processing body assembly	2	19	0.000998003992015968	0.349237	7.836554e-01	Soltu.DM.09G020750,Soltu.DM.12G020750
GO:0043085	positive regulation of catalytic activity	2	19	0.000998003992015968	0.349237	7.836554e-01	Soltu.DM.01G006540,Soltu.DM.02G024520
GO:0005776	autophagosome	2	19	0.000998003992015968	0.349237	7.836554e-01	Soltu.DM.03G025860,Soltu.DM.04G004450
GO:0009898	cytoplasmic side of plasma membrane	2	19	0.000998003992015968	0.349237	7.836554e-01	Soltu.DM.08G011430,Soltu.DM.12G005170
GO:0070181	small ribosomal subunit rRNA binding	2	19	0.000998003992015968	0.349237	7.836554e-01	Soltu.DM.08G004410,Soltu.DM.10G023340
GO:0008237	metallopeptidase activity	2	19	0.000998003992015968	0.349237	7.836554e-01	Soltu.DM.01G003970,Soltu.DM.04G034050
GO:0051082	unfolded protein binding	11	147	0.00548902195608782	0.350025	7.836554e-01	Soltu.DM.01G045550,Soltu.DM.02G024220,Soltu.DM.03G031860,Soltu.DM.04G007430,Soltu.DM.06G013900,Soltu.DM.07G020240,Soltu.DM.08G016730,Soltu.DM.09G001190,Soltu.DM.09G002330,Soltu.DM.09G017090,Soltu.DM.11G024690
GO:0090630	activation of GTPase activity	3	33	0.00149700598802395	0.359163	7.836554e-01	Soltu.DM.01G040850,Soltu.DM.03G002330,Soltu.DM.06G001930
GO:0010540	basipetal auxin transport	3	33	0.00149700598802395	0.359163	7.836554e-01	Soltu.DM.01G035900,Soltu.DM.01G035910,Soltu.DM.01G037460
GO:0000266	mitochondrial fission	3	33	0.00149700598802395	0.359163	7.836554e-01	Soltu.DM.01G045350,Soltu.DM.11G022070,Soltu.DM.11G023550
GO:0009860	pollen tube growth	16	222	0.00798403193612774	0.35991	7.836554e-01	Soltu.DM.01G037160,Soltu.DM.01G037170,Soltu.DM.01G038480,Soltu.DM.01G038500,Soltu.DM.01G038540,Soltu.DM.01G044110,Soltu.DM.01G048590,Soltu.DM.02G021420,Soltu.DM.03G035350,Soltu.DM.05G008560,Soltu.DM.08G001090,Soltu.DM.09G008690,Soltu.DM.09G026100,Soltu.DM.10G016870,Soltu.DM.11G017620,Soltu.DM.12G024030
GO:0047893	flavonol 3-O-glucosyltransferase activity	6	76	0.0029940119760479	0.366186	7.836554e-01	Soltu.DM.01G047230,Soltu.DM.04G011150,Soltu.DM.07G002120,Soltu.DM.10G027460,Soltu.DM.12G027210,Soltu.DM.12G029830
GO:0016791	phosphatase activity	6	76	0.0029940119760479	0.366186	7.836554e-01	Soltu.DM.01G038080,Soltu.DM.01G038100,Soltu.DM.01G038120,Soltu.DM.01G038140,Soltu.DM.04G001150,Soltu.DM.04G030210
GO:0010183	pollen tube guidance	7	91	0.00349301397205589	0.371952	7.836554e-01	Soltu.DM.03G032230,Soltu.DM.05G008560,Soltu.DM.06G001460,Soltu.DM.06G001490,Soltu.DM.06G001660,Soltu.DM.09G022100,Soltu.DM.12G024030
GO:0009697	salicylic acid biosynthetic process	1	7	0.000499001996007984	0.37298	7.836554e-01	Soltu.DM.05G021310
GO:0009052	pentose-phosphate shunt, non-oxidative branch	1	7	0.000499001996007984	0.37298	7.836554e-01	Soltu.DM.05G004580
GO:0010587	miRNA catabolic process	1	7	0.000499001996007984	0.37298	7.836554e-01	Soltu.DM.04G036400
GO:0010731	protein glutathionylation	1	7	0.000499001996007984	0.37298	7.836554e-01	Soltu.DM.10G023750
GO:0101031	chaperone complex	1	7	0.000499001996007984	0.37298	7.836554e-01	Soltu.DM.12G007350
GO:0009865	pollen tube adhesion	1	7	0.000499001996007984	0.37298	7.836554e-01	Soltu.DM.12G024030
GO:0051019	mitogen-activated protein kinase binding	1	7	0.000499001996007984	0.37298	7.836554e-01	Soltu.DM.04G026750
GO:0000012	single strand break repair	1	7	0.000499001996007984	0.37298	7.836554e-01	Soltu.DM.03G032190
GO:0006369	termination of RNA polymerase II transcription	1	7	0.000499001996007984	0.37298	7.836554e-01	Soltu.DM.10G024800
GO:0017069	snRNA binding	1	7	0.000499001996007984	0.37298	7.836554e-01	Soltu.DM.04G006900
GO:0033523	histone H2B ubiquitination	1	7	0.000499001996007984	0.37298	7.836554e-01	Soltu.DM.06G026090
GO:0014069	postsynaptic density	1	7	0.000499001996007984	0.37298	7.836554e-01	Soltu.DM.11G023550
GO:0071398	cellular response to fatty acid	1	7	0.000499001996007984	0.37298	7.836554e-01	Soltu.DM.07G011040
GO:0003374	dynamin family protein polymerization involved in mitochondrial fission	1	7	0.000499001996007984	0.37298	7.836554e-01	Soltu.DM.11G023550
GO:0034663	endoplasmic reticulum chaperone complex	1	7	0.000499001996007984	0.37298	7.836554e-01	Soltu.DM.06G013900
GO:0005457	GDP-fucose transmembrane transporter activity	1	7	0.000499001996007984	0.37298	7.836554e-01	Soltu.DM.11G019120
GO:1990067	intrachromosomal DNA recombination	1	7	0.000499001996007984	0.37298	7.836554e-01	Soltu.DM.06G033340
GO:0030424	axon	1	7	0.000499001996007984	0.37298	7.836554e-01	Soltu.DM.11G023550
GO:0017070	U6 snRNA binding	1	7	0.000499001996007984	0.37298	7.836554e-01	Soltu.DM.09G020750
GO:0006571	tyrosine biosynthetic process	1	7	0.000499001996007984	0.37298	7.836554e-01	Soltu.DM.06G010410
GO:0044327	dendritic spine head	1	7	0.000499001996007984	0.37298	7.836554e-01	Soltu.DM.11G023550
GO:0098844	postsynaptic endocytic zone membrane	1	7	0.000499001996007984	0.37298	7.836554e-01	Soltu.DM.11G023550
GO:0000244	spliceosomal tri-snRNP complex assembly	1	7	0.000499001996007984	0.37298	7.836554e-01	Soltu.DM.07G025470
GO:0019139	cytokinin dehydrogenase activity	1	7	0.000499001996007984	0.37298	7.836554e-01	Soltu.DM.04G035920
GO:0000076	DNA replication checkpoint	1	7	0.000499001996007984	0.37298	7.836554e-01	Soltu.DM.03G023820
GO:0010113	negative regulation of systemic acquired resistance	1	7	0.000499001996007984	0.37298	7.836554e-01	Soltu.DM.11G005500
GO:0031623	receptor internalization	1	7	0.000499001996007984	0.37298	7.836554e-01	Soltu.DM.11G023550
GO:0000064	L-ornithine transmembrane transporter activity	1	7	0.000499001996007984	0.37298	7.836554e-01	Soltu.DM.06G023230
GO:0007130	synaptonemal complex assembly	1	7	0.000499001996007984	0.37298	7.836554e-01	Soltu.DM.04G002200
GO:0098884	postsynaptic neurotransmitter receptor internalization	1	7	0.000499001996007984	0.37298	7.836554e-01	Soltu.DM.11G023550
GO:0005544	calcium-dependent phospholipid binding	1	7	0.000499001996007984	0.37298	7.836554e-01	Soltu.DM.10G010390
GO:0045272	plasma membrane respiratory chain complex I	1	7	0.000499001996007984	0.37298	7.836554e-01	Soltu.DM.04G014720
GO:0003826	alpha-ketoacid dehydrogenase activity	1	7	0.000499001996007984	0.37298	7.836554e-01	Soltu.DM.06G016260
GO:0052638	indole-3-butyrate beta-glucosyltransferase activity	1	7	0.000499001996007984	0.37298	7.836554e-01	Soltu.DM.04G038120
GO:0009011	starch synthase activity	1	7	0.000499001996007984	0.37298	7.836554e-01	Soltu.DM.02G027020
GO:1902626	assembly of large subunit precursor of preribosome	1	7	0.000499001996007984	0.37298	7.836554e-01	Soltu.DM.02G022310
GO:0050803	regulation of synapse structure or activity	1	7	0.000499001996007984	0.37298	7.836554e-01	Soltu.DM.11G023550
GO:0019563	glycerol catabolic process	1	7	0.000499001996007984	0.37298	7.836554e-01	Soltu.DM.06G027650
GO:0016624	oxidoreductase activity, acting on the aldehyde or oxo group of donors, disulfide as acceptor	1	7	0.000499001996007984	0.37298	7.836554e-01	Soltu.DM.06G016260
GO:0017172	cysteine dioxygenase activity	1	7	0.000499001996007984	0.37298	7.836554e-01	Soltu.DM.03G027010
GO:1901348	positive regulation of secondary cell wall biogenesis	1	7	0.000499001996007984	0.37298	7.836554e-01	Soltu.DM.03G015310
GO:0006734	NADH metabolic process	1	7	0.000499001996007984	0.37298	7.836554e-01	Soltu.DM.01G031350
GO:0016872	intramolecular lyase activity	1	7	0.000499001996007984	0.37298	7.836554e-01	Soltu.DM.08G011960
GO:0005828	kinetochore microtubule	1	7	0.000499001996007984	0.37298	7.836554e-01	Soltu.DM.04G038160
GO:1900424	regulation of defense response to bacterium	1	7	0.000499001996007984	0.37298	7.836554e-01	Soltu.DM.12G005570
GO:0016185	synaptic vesicle budding from presynaptic endocytic zone membrane	1	7	0.000499001996007984	0.37298	7.836554e-01	Soltu.DM.11G023550
GO:0010106	cellular response to iron ion starvation	1	7	0.000499001996007984	0.37298	7.836554e-01	Soltu.DM.03G033730
GO:0043007	maintenance of rDNA	1	7	0.000499001996007984	0.37298	7.836554e-01	Soltu.DM.04G019490
GO:0016891	endoribonuclease activity, producing 5'-phosphomonoesters	1	7	0.000499001996007984	0.37298	7.836554e-01	Soltu.DM.02G018270
GO:0009687	abscisic acid metabolic process	1	7	0.000499001996007984	0.37298	7.836554e-01	Soltu.DM.08G020150
GO:0016984	ribulose-bisphosphate carboxylase activity	1	7	0.000499001996007984	0.37298	7.836554e-01	Soltu.DM.04G009800
GO:0003994	aconitate hydratase activity	1	7	0.000499001996007984	0.37298	7.836554e-01	Soltu.DM.07G026310
GO:1903830	magnesium ion transmembrane transport	1	7	0.000499001996007984	0.37298	7.836554e-01	Soltu.DM.01G046300
GO:0009072	aromatic amino acid family metabolic process	1	7	0.000499001996007984	0.37298	7.836554e-01	Soltu.DM.05G016460
GO:0006085	acetyl-CoA biosynthetic process	1	7	0.000499001996007984	0.37298	7.836554e-01	Soltu.DM.02G004460
GO:0045168	cell-cell signaling involved in cell fate commitment	1	7	0.000499001996007984	0.37298	7.836554e-01	Soltu.DM.02G010050
GO:0005782	peroxisomal matrix	1	7	0.000499001996007984	0.37298	7.836554e-01	Soltu.DM.02G004460
GO:0043024	ribosomal small subunit binding	1	7	0.000499001996007984	0.37298	7.836554e-01	Soltu.DM.08G020210
GO:0031543	peptidyl-proline dioxygenase activity	1	7	0.000499001996007984	0.37298	7.836554e-01	Soltu.DM.07G013270
GO:0043486	histone exchange	1	7	0.000499001996007984	0.37298	7.836554e-01	Soltu.DM.02G027010
GO:1990573	potassium ion import across plasma membrane	1	7	0.000499001996007984	0.37298	7.836554e-01	Soltu.DM.02G014160
GO:0047780	citrate dehydratase activity	1	7	0.000499001996007984	0.37298	7.836554e-01	Soltu.DM.07G026310
GO:0046786	viral replication complex formation and maintenance	1	7	0.000499001996007984	0.37298	7.836554e-01	Soltu.DM.01G003300
GO:0062047	pipecolic acid N-hydroxylase	1	7	0.000499001996007984	0.37298	7.836554e-01	Soltu.DM.07G013270
GO:0003978	UDP-glucose 4-epimerase activity	1	7	0.000499001996007984	0.37298	7.836554e-01	Soltu.DM.12G023990
GO:0001405	PAM complex, Tim23 associated import motor	1	7	0.000499001996007984	0.37298	7.836554e-01	Soltu.DM.06G027580
GO:0001732	formation of cytoplasmic translation initiation complex	1	7	0.000499001996007984	0.37298	7.836554e-01	Soltu.DM.06G032880
GO:0006515	protein quality control for misfolded or incompletely synthesized proteins	2	20	0.000998003992015968	0.37305	7.836554e-01	Soltu.DM.01G010340,Soltu.DM.06G033460
GO:0010222	stem vascular tissue pattern formation	2	20	0.000998003992015968	0.37305	7.836554e-01	Soltu.DM.12G029340,Soltu.DM.12G029360
GO:0009378	four-way junction helicase activity	2	20	0.000998003992015968	0.37305	7.836554e-01	Soltu.DM.01G039160,Soltu.DM.01G039200
GO:0004439	phosphatidylinositol-4,5-bisphosphate 5-phosphatase activity	2	20	0.000998003992015968	0.37305	7.836554e-01	Soltu.DM.04G021700,Soltu.DM.04G034770
GO:0009636	response to toxic substance	2	20	0.000998003992015968	0.37305	7.836554e-01	Soltu.DM.04G000290,Soltu.DM.10G003010
GO:0010150	leaf senescence	18	254	0.00898203592814371	0.374532	7.838599e-01	Soltu.DM.01G029520,Soltu.DM.02G009190,Soltu.DM.02G014460,Soltu.DM.02G014490,Soltu.DM.02G016140,Soltu.DM.02G018270,Soltu.DM.02G023660,Soltu.DM.03G003580,Soltu.DM.03G017570,Soltu.DM.06G028410,Soltu.DM.07G014620,Soltu.DM.08G018840,Soltu.DM.08G024350,Soltu.DM.09G008470,Soltu.DM.09G008510,Soltu.DM.11G013630,Soltu.DM.11G013650,Soltu.DM.11G022310
GO:0012505	endomembrane system	11	150	0.00548902195608782	0.374863	7.838599e-01	Soltu.DM.02G024960,Soltu.DM.03G009430,Soltu.DM.04G034830,Soltu.DM.05G022390,Soltu.DM.05G026780,Soltu.DM.06G000400,Soltu.DM.08G022550,Soltu.DM.08G028560,Soltu.DM.10G020760,Soltu.DM.11G004290,Soltu.DM.11G020120
GO:0008422	beta-glucosidase activity	4	48	0.00199600798403194	0.374936	7.838599e-01	Soltu.DM.02G019890,Soltu.DM.02G019900,Soltu.DM.03G002800,Soltu.DM.11G003920
GO:0019432	triglyceride biosynthetic process	4	48	0.00199600798403194	0.374936	7.838599e-01	Soltu.DM.02G011030,Soltu.DM.04G008420,Soltu.DM.06G018820,Soltu.DM.12G007800
GO:1900865	chloroplast RNA modification	4	48	0.00199600798403194	0.374936	7.838599e-01	Soltu.DM.03G016230,Soltu.DM.03G023750,Soltu.DM.06G018830,Soltu.DM.07G027520
GO:0015079	potassium ion transmembrane transporter activity	3	34	0.00149700598802395	0.377107	7.854006e-01	Soltu.DM.02G003540,Soltu.DM.03G019580,Soltu.DM.04G012990
GO:0031386	protein tag	3	34	0.00149700598802395	0.377107	7.854006e-01	Soltu.DM.10G001660,Soltu.DM.10G001670,Soltu.DM.11G008460
GO:0016760	cellulose synthase (UDP-forming) activity	3	34	0.00149700598802395	0.377107	7.854006e-01	Soltu.DM.02G030620,Soltu.DM.07G027460,Soltu.DM.08G003680
GO:0006893	Golgi to plasma membrane transport	3	34	0.00149700598802395	0.377107	7.854006e-01	Soltu.DM.03G037660,Soltu.DM.04G001160,Soltu.DM.06G008350
GO:0005887	integral component of plasma membrane	11	151	0.00548902195608782	0.383187	7.959863e-01	Soltu.DM.01G028640,Soltu.DM.02G014160,Soltu.DM.03G000980,Soltu.DM.04G031670,Soltu.DM.09G020160,Soltu.DM.09G025250,Soltu.DM.09G025290,Soltu.DM.09G025300,Soltu.DM.09G025310,Soltu.DM.11G007680,Soltu.DM.11G010940
GO:0010224	response to UV-B	11	152	0.00548902195608782	0.391526	7.959863e-01	Soltu.DM.01G038940,Soltu.DM.02G016140,Soltu.DM.04G022640,Soltu.DM.04G022660,Soltu.DM.06G002630,Soltu.DM.06G002700,Soltu.DM.06G031190,Soltu.DM.06G032940,Soltu.DM.07G007860,Soltu.DM.12G006860,Soltu.DM.12G020050
GO:0032968	positive regulation of transcription elongation from RNA polymerase II promoter	3	35	0.00149700598802395	0.394943	7.959863e-01	Soltu.DM.01G016770,Soltu.DM.07G004620,Soltu.DM.07G019940
GO:0010100	negative regulation of photomorphogenesis	2	21	0.000998003992015968	0.3965	7.959863e-01	Soltu.DM.02G002450,Soltu.DM.10G002110
GO:0030276	clathrin binding	2	21	0.000998003992015968	0.3965	7.959863e-01	Soltu.DM.01G050350,Soltu.DM.11G023730
GO:0048581	negative regulation of post-embryonic development	2	21	0.000998003992015968	0.3965	7.959863e-01	Soltu.DM.06G013430,Soltu.DM.08G016380
GO:0008143	poly(A) binding	2	21	0.000998003992015968	0.3965	7.959863e-01	Soltu.DM.03G002790,Soltu.DM.03G013900
GO:0006561	proline biosynthetic process	2	21	0.000998003992015968	0.3965	7.959863e-01	Soltu.DM.06G023230,Soltu.DM.12G007580
GO:0006972	hyperosmotic response	2	21	0.000998003992015968	0.3965	7.959863e-01	Soltu.DM.03G020450,Soltu.DM.06G023230
GO:0080115	myosin XI tail binding	2	21	0.000998003992015968	0.3965	7.959863e-01	Soltu.DM.10G020760,Soltu.DM.10G025730
GO:0010143	cutin biosynthetic process	2	21	0.000998003992015968	0.3965	7.959863e-01	Soltu.DM.01G025130,Soltu.DM.04G001150
GO:0009649	entrainment of circadian clock	2	21	0.000998003992015968	0.3965	7.959863e-01	Soltu.DM.01G036510,Soltu.DM.12G009160
GO:0080163	regulation of protein serine/threonine phosphatase activity	2	21	0.000998003992015968	0.3965	7.959863e-01	Soltu.DM.08G013560,Soltu.DM.12G004400
GO:0008171	O-methyltransferase activity	5	64	0.00249500998003992	0.396963	7.959863e-01	Soltu.DM.03G019770,Soltu.DM.03G019820,Soltu.DM.03G019880,Soltu.DM.03G019900,Soltu.DM.03G019910
GO:0009734	auxin-activated signaling pathway	5	64	0.00249500998003992	0.396963	7.959863e-01	Soltu.DM.03G035030,Soltu.DM.07G025190,Soltu.DM.07G028460,Soltu.DM.08G015380,Soltu.DM.12G022190
GO:0004620	phospholipase activity	5	64	0.00249500998003992	0.396963	7.959863e-01	Soltu.DM.02G011860,Soltu.DM.02G019960,Soltu.DM.02G029070,Soltu.DM.04G034170,Soltu.DM.08G000980
GO:0006897	endocytosis	5	64	0.00249500998003992	0.396963	7.959863e-01	Soltu.DM.01G020050,Soltu.DM.01G050350,Soltu.DM.09G026840,Soltu.DM.11G023730,Soltu.DM.12G005170
GO:0031625	ubiquitin protein ligase binding	9	123	0.00449101796407186	0.397795	7.959863e-01	Soltu.DM.01G029970,Soltu.DM.02G002450,Soltu.DM.02G015220,Soltu.DM.02G032790,Soltu.DM.08G011310,Soltu.DM.09G002330,Soltu.DM.10G001660,Soltu.DM.10G001670,Soltu.DM.11G008460
GO:0005615	extracellular space	10	138	0.00499001996007984	0.399039	7.959863e-01	Soltu.DM.01G049930,Soltu.DM.02G016140,Soltu.DM.02G016320,Soltu.DM.04G002200,Soltu.DM.04G034400,Soltu.DM.05G010290,Soltu.DM.09G007020,Soltu.DM.10G003800,Soltu.DM.10G021260,Soltu.DM.11G004460
GO:0051707	response to other organism	6	79	0.0029940119760479	0.401325	7.959863e-01	Soltu.DM.01G047230,Soltu.DM.04G011150,Soltu.DM.07G002120,Soltu.DM.07G013270,Soltu.DM.10G027460,Soltu.DM.12G027210
GO:0015986	ATP synthesis coupled proton transport	3	36	0.00149700598802395	0.412641	7.959863e-01	Soltu.DM.05G009960,Soltu.DM.07G008910,Soltu.DM.12G017610
GO:0005811	lipid droplet	3	36	0.00149700598802395	0.412641	7.959863e-01	Soltu.DM.02G011030,Soltu.DM.08G004900,Soltu.DM.08G004910
GO:0005215	transporter activity	3	36	0.00149700598802395	0.412641	7.959863e-01	Soltu.DM.01G028640,Soltu.DM.04G025950,Soltu.DM.04G025960
GO:0005762	mitochondrial large ribosomal subunit	3	36	0.00149700598802395	0.412641	7.959863e-01	Soltu.DM.03G014180,Soltu.DM.07G008320,Soltu.DM.12G017380
GO:0070628	proteasome binding	1	8	0.000499001996007984	0.413433	7.959863e-01	Soltu.DM.04G034050
GO:1901683	arsenate ion transmembrane transporter activity	1	8	0.000499001996007984	0.413433	7.959863e-01	Soltu.DM.09G021260
GO:0043864	indoleacetamide hydrolase activity	1	8	0.000499001996007984	0.413433	7.959863e-01	Soltu.DM.01G050790
GO:0004534	5'-3' exoribonuclease activity	1	8	0.000499001996007984	0.413433	7.959863e-01	Soltu.DM.04G036400
GO:0033384	geranyl diphosphate biosynthetic process	1	8	0.000499001996007984	0.413433	7.959863e-01	Soltu.DM.04G034910
GO:0043617	cellular response to sucrose starvation	1	8	0.000499001996007984	0.413433	7.959863e-01	Soltu.DM.06G016260
GO:0010236	plastoquinone biosynthetic process	1	8	0.000499001996007984	0.413433	7.959863e-01	Soltu.DM.05G016460
GO:0055070	copper ion homeostasis	1	8	0.000499001996007984	0.413433	7.959863e-01	Soltu.DM.04G021530
GO:0017022	myosin binding	1	8	0.000499001996007984	0.413433	7.959863e-01	Soltu.DM.10G025730
GO:0004362	glutathione-disulfide reductase activity	1	8	0.000499001996007984	0.413433	7.959863e-01	Soltu.DM.06G004540
GO:1905582	response to mannose	1	8	0.000499001996007984	0.413433	7.959863e-01	Soltu.DM.12G020230
GO:0048188	Set1C/COMPASS complex	1	8	0.000499001996007984	0.413433	7.959863e-01	Soltu.DM.01G026710
GO:0006825	copper ion transport	1	8	0.000499001996007984	0.413433	7.959863e-01	Soltu.DM.07G024330
GO:0002752	cell surface pattern recognition receptor signaling pathway	1	8	0.000499001996007984	0.413433	7.959863e-01	Soltu.DM.02G030800
GO:0070483	detection of hypoxia	1	8	0.000499001996007984	0.413433	7.959863e-01	Soltu.DM.03G027010
GO:0015976	carbon utilization	1	8	0.000499001996007984	0.413433	7.959863e-01	Soltu.DM.05G008530
GO:0009725	response to hormone	1	8	0.000499001996007984	0.413433	7.959863e-01	Soltu.DM.02G027550
GO:0016767	geranylgeranyl-diphosphate geranylgeranyltransferase activity	1	8	0.000499001996007984	0.413433	7.959863e-01	Soltu.DM.01G001490
GO:0003863	3-methyl-2-oxobutanoate dehydrogenase (2-methylpropanoyl-transferring) activity	1	8	0.000499001996007984	0.413433	7.959863e-01	Soltu.DM.06G016260
GO:0030133	transport vesicle	1	8	0.000499001996007984	0.413433	7.959863e-01	Soltu.DM.10G025730
GO:0010601	positive regulation of auxin biosynthetic process	1	8	0.000499001996007984	0.413433	7.959863e-01	Soltu.DM.06G032310
GO:0004337	geranyltranstransferase activity	1	8	0.000499001996007984	0.413433	7.959863e-01	Soltu.DM.04G034910
GO:0090359	negative regulation of abscisic acid biosynthetic process	1	8	0.000499001996007984	0.413433	7.959863e-01	Soltu.DM.11G006750
GO:0006820	anion transport	1	8	0.000499001996007984	0.413433	7.959863e-01	Soltu.DM.10G017750
GO:0006541	glutamine metabolic process	1	8	0.000499001996007984	0.413433	7.959863e-01	Soltu.DM.12G024030
GO:0045337	farnesyl diphosphate biosynthetic process	1	8	0.000499001996007984	0.413433	7.959863e-01	Soltu.DM.04G034910
GO:0042407	cristae formation	1	8	0.000499001996007984	0.413433	7.959863e-01	Soltu.DM.10G020450
GO:0000127	transcription factor TFIIIC complex	1	8	0.000499001996007984	0.413433	7.959863e-01	Soltu.DM.02G022490
GO:0052691	UDP-arabinopyranose mutase activity	1	8	0.000499001996007984	0.413433	7.959863e-01	Soltu.DM.02G030620
GO:0032807	DNA ligase IV complex	1	8	0.000499001996007984	0.413433	7.959863e-01	Soltu.DM.06G014780
GO:0052694	jasmonoyl-isoleucine-12-hydroxylase activity	1	8	0.000499001996007984	0.413433	7.959863e-01	Soltu.DM.11G020020
GO:1990019	protein storage vacuole organization	1	8	0.000499001996007984	0.413433	7.959863e-01	Soltu.DM.06G029020
GO:0055074	calcium ion homeostasis	1	8	0.000499001996007984	0.413433	7.959863e-01	Soltu.DM.12G029930
GO:0042578	phosphoric ester hydrolase activity	1	8	0.000499001996007984	0.413433	7.959863e-01	Soltu.DM.02G018800
GO:0016866	intramolecular transferase activity	1	8	0.000499001996007984	0.413433	7.959863e-01	Soltu.DM.02G030620
GO:0102701	tricyclene synthase activity	1	8	0.000499001996007984	0.413433	7.959863e-01	Soltu.DM.03G025750
GO:0043813	phosphatidylinositol-3,5-bisphosphate 5-phosphatase activity	1	8	0.000499001996007984	0.413433	7.959863e-01	Soltu.DM.04G034770
GO:0030259	lipid glycosylation	1	8	0.000499001996007984	0.413433	7.959863e-01	Soltu.DM.11G005010
GO:0006796	phosphate-containing compound metabolic process	1	8	0.000499001996007984	0.413433	7.959863e-01	Soltu.DM.09G002600
GO:0045926	negative regulation of growth	1	8	0.000499001996007984	0.413433	7.959863e-01	Soltu.DM.06G029020
GO:0006101	citrate metabolic process	1	8	0.000499001996007984	0.413433	7.959863e-01	Soltu.DM.07G026310
GO:0008022	protein C-terminus binding	1	8	0.000499001996007984	0.413433	7.959863e-01	Soltu.DM.06G014780
GO:0000445	THO complex part of transcription export complex	1	8	0.000499001996007984	0.413433	7.959863e-01	Soltu.DM.05G012890
GO:0010231	maintenance of seed dormancy	1	8	0.000499001996007984	0.413433	7.959863e-01	Soltu.DM.01G024540
GO:0016004	phospholipase activator activity	1	8	0.000499001996007984	0.413433	7.959863e-01	Soltu.DM.02G028230
GO:0032491	detection of molecule of fungal origin	1	8	0.000499001996007984	0.413433	7.959863e-01	Soltu.DM.02G030800
GO:2001080	chitosan binding	1	8	0.000499001996007984	0.413433	7.959863e-01	Soltu.DM.02G030800
GO:0070182	DNA polymerase binding	1	8	0.000499001996007984	0.413433	7.959863e-01	Soltu.DM.03G023820
GO:0009413	response to flooding	1	8	0.000499001996007984	0.413433	7.959863e-01	Soltu.DM.07G013360
GO:0019903	protein phosphatase binding	1	8	0.000499001996007984	0.413433	7.959863e-01	Soltu.DM.01G001640
GO:0032499	detection of peptidoglycan	1	8	0.000499001996007984	0.413433	7.959863e-01	Soltu.DM.02G030800
GO:0006521	regulation of cellular amino acid metabolic process	1	8	0.000499001996007984	0.413433	7.959863e-01	Soltu.DM.05G001260
GO:0009102	biotin biosynthetic process	1	8	0.000499001996007984	0.413433	7.959863e-01	Soltu.DM.12G024030
GO:0005947	mitochondrial alpha-ketoglutarate dehydrogenase complex	1	8	0.000499001996007984	0.413433	7.959863e-01	Soltu.DM.06G016260
GO:0060149	negative regulation of posttranscriptional gene silencing	1	8	0.000499001996007984	0.413433	7.959863e-01	Soltu.DM.04G036400
GO:0010951	negative regulation of endopeptidase activity	1	8	0.000499001996007984	0.413433	7.959863e-01	Soltu.DM.04G034400
GO:0010389	regulation of G2/M transition of mitotic cell cycle	1	8	0.000499001996007984	0.413433	7.959863e-01	Soltu.DM.03G035060
GO:0045088	regulation of innate immune response	1	8	0.000499001996007984	0.413433	7.959863e-01	Soltu.DM.12G005570
GO:0031667	response to nutrient levels	1	8	0.000499001996007984	0.413433	7.959863e-01	Soltu.DM.02G014980
GO:0050308	sugar-phosphatase activity	1	8	0.000499001996007984	0.413433	7.959863e-01	Soltu.DM.08G001170
GO:0004040	amidase activity	1	8	0.000499001996007984	0.413433	7.959863e-01	Soltu.DM.01G050790
GO:0046905	phytoene synthase activity	1	8	0.000499001996007984	0.413433	7.959863e-01	Soltu.DM.01G001490
GO:0005662	DNA replication factor A complex	2	22	0.000998003992015968	0.419536	8.013975e-01	Soltu.DM.07G007860,Soltu.DM.12G020050
GO:0055088	lipid homeostasis	2	22	0.000998003992015968	0.419536	8.013975e-01	Soltu.DM.07G009920,Soltu.DM.07G014710
GO:0043047	single-stranded telomeric DNA binding	2	22	0.000998003992015968	0.419536	8.013975e-01	Soltu.DM.07G007860,Soltu.DM.12G020050
GO:0006810	transport	2	22	0.000998003992015968	0.419536	8.013975e-01	Soltu.DM.04G025950,Soltu.DM.04G025960
GO:0006367	transcription initiation from RNA polymerase II promoter	2	22	0.000998003992015968	0.419536	8.013975e-01	Soltu.DM.01G009350,Soltu.DM.06G029270
GO:0006535	cysteine biosynthetic process from serine	2	22	0.000998003992015968	0.419536	8.013975e-01	Soltu.DM.01G037160,Soltu.DM.01G037170
GO:0071244	cellular response to carbon dioxide	2	22	0.000998003992015968	0.419536	8.013975e-01	Soltu.DM.04G008420,Soltu.DM.04G009110
GO:0015692	lead ion transport	2	22	0.000998003992015968	0.419536	8.013975e-01	Soltu.DM.06G013430,Soltu.DM.08G016380
GO:0006002	fructose 6-phosphate metabolic process	2	22	0.000998003992015968	0.419536	8.013975e-01	Soltu.DM.04G010190,Soltu.DM.07G016410
GO:0009738	abscisic acid-activated signaling pathway	12	171	0.00598802395209581	0.424352	8.091357e-01	Soltu.DM.01G005870,Soltu.DM.02G007420,Soltu.DM.03G017570,Soltu.DM.03G027300,Soltu.DM.04G008420,Soltu.DM.05G022320,Soltu.DM.06G013430,Soltu.DM.08G001090,Soltu.DM.08G013560,Soltu.DM.08G016380,Soltu.DM.10G028320,Soltu.DM.12G004400
GO:0042626	ATPase activity, coupled to transmembrane movement of substances	12	171	0.00598802395209581	0.424352	8.091357e-01	Soltu.DM.02G014400,Soltu.DM.02G032330,Soltu.DM.03G026940,Soltu.DM.04G001330,Soltu.DM.05G025440,Soltu.DM.06G000380,Soltu.DM.06G013430,Soltu.DM.06G026050,Soltu.DM.08G016380,Soltu.DM.12G009320,Soltu.DM.12G029340,Soltu.DM.12G029360
GO:0009788	negative regulation of abscisic acid-activated signaling pathway	6	81	0.0029940119760479	0.424695	8.091357e-01	Soltu.DM.01G000280,Soltu.DM.04G016280,Soltu.DM.05G022320,Soltu.DM.06G017300,Soltu.DM.08G015850,Soltu.DM.11G009740
GO:0020037	heme binding	55	827	0.0274451097804391	0.426545	8.117808e-01	Soltu.DM.01G003410,Soltu.DM.01G022860,Soltu.DM.01G048790,Soltu.DM.02G019020,Soltu.DM.02G025780,Soltu.DM.02G028120,Soltu.DM.02G032640,Soltu.DM.02G032650,Soltu.DM.02G034160,Soltu.DM.02G034250,Soltu.DM.03G017780,Soltu.DM.03G017800,Soltu.DM.03G018030,Soltu.DM.04G003320,Soltu.DM.04G022640,Soltu.DM.04G022660,Soltu.DM.04G022770,Soltu.DM.04G022800,Soltu.DM.04G025090,Soltu.DM.04G025100,Soltu.DM.04G025130,…
GO:0098542	defense response to other organism	3	37	0.00149700598802395	0.430171	8.117808e-01	Soltu.DM.04G003320,Soltu.DM.04G007430,Soltu.DM.10G003000
GO:0051923	sulfation	3	37	0.00149700598802395	0.430171	8.117808e-01	Soltu.DM.03G001310,Soltu.DM.03G001320,Soltu.DM.05G015900
GO:0008137	NADH dehydrogenase (ubiquinone) activity	3	37	0.00149700598802395	0.430171	8.117808e-01	Soltu.DM.04G014720,Soltu.DM.04G014760,Soltu.DM.04G014840
GO:0006506	GPI anchor biosynthetic process	3	37	0.00149700598802395	0.430171	8.117808e-01	Soltu.DM.01G023510,Soltu.DM.02G021420,Soltu.DM.03G003490
GO:0008353	RNA polymerase II CTD heptapeptide repeat kinase activity	3	37	0.00149700598802395	0.430171	8.117808e-01	Soltu.DM.01G016770,Soltu.DM.07G004620,Soltu.DM.07G019940
GO:0000794	condensed nuclear chromosome	3	37	0.00149700598802395	0.430171	8.117808e-01	Soltu.DM.04G002200,Soltu.DM.07G006410,Soltu.DM.09G025170
GO:0006355	regulation of transcription, DNA-templated	119	1813	0.0593812375249501	0.434126	8.117808e-01	Soltu.DM.01G002650,Soltu.DM.01G028260,Soltu.DM.01G033220,Soltu.DM.01G036510,Soltu.DM.01G040260,Soltu.DM.01G043130,Soltu.DM.01G045600,Soltu.DM.02G002710,Soltu.DM.02G008260,Soltu.DM.02G008270,Soltu.DM.02G009190,Soltu.DM.02G010720,Soltu.DM.02G014240,Soltu.DM.02G015850,Soltu.DM.02G016040,Soltu.DM.02G016650,Soltu.DM.02G016660,Soltu.DM.02G023990,Soltu.DM.02G025460,Soltu.DM.02G027010,Soltu.DM.02G028930,…
GO:0000724	double-strand break repair via homologous recombination	8	112	0.00399201596806387	0.435769	8.117808e-01	Soltu.DM.01G038940,Soltu.DM.01G039160,Soltu.DM.01G039200,Soltu.DM.06G022600,Soltu.DM.06G026520,Soltu.DM.07G006410,Soltu.DM.07G007860,Soltu.DM.12G020050
GO:0080187	floral organ senescence	2	23	0.000998003992015968	0.442112	8.117808e-01	Soltu.DM.02G016140,Soltu.DM.02G018270
GO:0051117	ATPase binding	2	23	0.000998003992015968	0.442112	8.117808e-01	Soltu.DM.01G010340,Soltu.DM.05G017980
GO:0042594	response to starvation	2	23	0.000998003992015968	0.442112	8.117808e-01	Soltu.DM.08G018840,Soltu.DM.12G020230
GO:0045036	protein targeting to chloroplast	2	23	0.000998003992015968	0.442112	8.117808e-01	Soltu.DM.01G043130,Soltu.DM.10G012210
GO:0006744	ubiquinone biosynthetic process	2	23	0.000998003992015968	0.442112	8.117808e-01	Soltu.DM.06G029640,Soltu.DM.09G028620
GO:0006896	Golgi to vacuole transport	2	23	0.000998003992015968	0.442112	8.117808e-01	Soltu.DM.02G012640,Soltu.DM.12G001980
GO:0019887	protein kinase regulator activity	2	23	0.000998003992015968	0.442112	8.117808e-01	Soltu.DM.06G006490,Soltu.DM.11G023210
GO:0005744	TIM23 mitochondrial import inner membrane translocase complex	2	23	0.000998003992015968	0.442112	8.117808e-01	Soltu.DM.06G024710,Soltu.DM.11G019220
GO:0010496	intercellular transport	2	23	0.000998003992015968	0.442112	8.117808e-01	Soltu.DM.06G013430,Soltu.DM.08G016380
GO:0048574	long-day photoperiodism, flowering	2	23	0.000998003992015968	0.442112	8.117808e-01	Soltu.DM.04G031390,Soltu.DM.06G022250
GO:0008146	sulfotransferase activity	3	38	0.00149700598802395	0.447509	8.117808e-01	Soltu.DM.03G001310,Soltu.DM.03G001320,Soltu.DM.05G015900
GO:0005543	phospholipid binding	3	38	0.00149700598802395	0.447509	8.117808e-01	Soltu.DM.01G050350,Soltu.DM.03G033100,Soltu.DM.11G023730
GO:0005840	ribosome	3	38	0.00149700598802395	0.447509	8.117808e-01	Soltu.DM.06G002630,Soltu.DM.06G002700,Soltu.DM.06G032940
GO:0009693	ethylene biosynthetic process	3	38	0.00149700598802395	0.447509	8.117808e-01	Soltu.DM.02G027270,Soltu.DM.07G011040,Soltu.DM.08G004500
GO:0000149	SNARE binding	5	68	0.00249500998003992	0.448666	8.117808e-01	Soltu.DM.01G044110,Soltu.DM.02G024960,Soltu.DM.04G030380,Soltu.DM.12G001980,Soltu.DM.12G020570
GO:2000022	regulation of jasmonic acid mediated signaling pathway	4	53	0.00199600798403194	0.44879	8.117808e-01	Soltu.DM.05G012690,Soltu.DM.06G031190,Soltu.DM.07G011890,Soltu.DM.10G019650
GO:0003684	damaged DNA binding	4	53	0.00199600798403194	0.44879	8.117808e-01	Soltu.DM.01G031990,Soltu.DM.07G007860,Soltu.DM.11G007980,Soltu.DM.12G020050
GO:0010252	auxin homeostasis	4	53	0.00199600798403194	0.44879	8.117808e-01	Soltu.DM.07G025190,Soltu.DM.08G024350,Soltu.DM.12G021420,Soltu.DM.12G022190
GO:0046982	protein heterodimerization activity	15	220	0.00748502994011976	0.450423	8.117808e-01	Soltu.DM.01G021410,Soltu.DM.01G036510,Soltu.DM.02G017720,Soltu.DM.03G034640,Soltu.DM.04G012200,Soltu.DM.04G030170,Soltu.DM.06G000140,Soltu.DM.06G004360,Soltu.DM.08G002700,Soltu.DM.09G022640,Soltu.DM.10G029660,Soltu.DM.11G020520,Soltu.DM.11G020870,Soltu.DM.11G025180,Soltu.DM.12G008220
GO:0032958	inositol phosphate biosynthetic process	1	9	0.000499001996007984	0.451277	8.117808e-01	Soltu.DM.03G032230
GO:0031929	TOR signaling	1	9	0.000499001996007984	0.451277	8.117808e-01	Soltu.DM.01G001640
GO:0062034	L-pipecolic acid biosynthetic process	1	9	0.000499001996007984	0.451277	8.117808e-01	Soltu.DM.07G013270
GO:0070676	intralumenal vesicle formation	1	9	0.000499001996007984	0.451277	8.117808e-01	Soltu.DM.02G005690
GO:0001578	microtubule bundle formation	1	9	0.000499001996007984	0.451277	8.117808e-01	Soltu.DM.03G011970
GO:0000938	GARP complex	1	9	0.000499001996007984	0.451277	8.117808e-01	Soltu.DM.02G012640
GO:0035312	5'-3' exodeoxyribonuclease activity	1	9	0.000499001996007984	0.451277	8.117808e-01	Soltu.DM.11G007980
GO:0009961	response to 1-aminocyclopropane-1-carboxylic acid	1	9	0.000499001996007984	0.451277	8.117808e-01	Soltu.DM.12G023690
GO:0031204	posttranslational protein targeting to membrane, translocation	1	9	0.000499001996007984	0.451277	8.117808e-01	Soltu.DM.01G004640
GO:0009527	plastid outer membrane	1	9	0.000499001996007984	0.451277	8.117808e-01	Soltu.DM.01G019890
GO:0033320	UDP-D-xylose biosynthetic process	1	9	0.000499001996007984	0.451277	8.117808e-01	Soltu.DM.01G021700
GO:0000795	synaptonemal complex	1	9	0.000499001996007984	0.451277	8.117808e-01	Soltu.DM.04G029680
GO:1902289	negative regulation of defense response to oomycetes	1	9	0.000499001996007984	0.451277	8.117808e-01	Soltu.DM.06G024710
GO:0045003	double-strand break repair via synthesis-dependent strand annealing	1	9	0.000499001996007984	0.451277	8.117808e-01	Soltu.DM.07G006410
GO:0102419	sn-2-glycerol-3-phosphate omega-OH-C22:0-CoA acyl transferase activity	1	9	0.000499001996007984	0.451277	8.117808e-01	Soltu.DM.04G001150
GO:0001216	DNA-binding transcription activator activity	1	9	0.000499001996007984	0.451277	8.117808e-01	Soltu.DM.01G005870
GO:0034052	positive regulation of plant-type hypersensitive response	1	9	0.000499001996007984	0.451277	8.117808e-01	Soltu.DM.02G012710
GO:0051177	meiotic sister chromatid cohesion	1	9	0.000499001996007984	0.451277	8.117808e-01	Soltu.DM.01G051340
GO:0071475	cellular hyperosmotic salinity response	1	9	0.000499001996007984	0.451277	8.117808e-01	Soltu.DM.04G038120
GO:0047274	galactinol-sucrose galactosyltransferase activity	1	9	0.000499001996007984	0.451277	8.117808e-01	Soltu.DM.07G003310
GO:0000014	single-stranded DNA endodeoxyribonuclease activity	1	9	0.000499001996007984	0.451277	8.117808e-01	Soltu.DM.02G018270
GO:0008526	phosphatidylinositol transporter activity	1	9	0.000499001996007984	0.451277	8.117808e-01	Soltu.DM.02G025180
GO:1901684	arsenate ion transmembrane transport	1	9	0.000499001996007984	0.451277	8.117808e-01	Soltu.DM.09G021260
GO:0004602	glutathione peroxidase activity	1	9	0.000499001996007984	0.451277	8.117808e-01	Soltu.DM.02G020930
GO:0004311	farnesyltranstransferase activity	1	9	0.000499001996007984	0.451277	8.117808e-01	Soltu.DM.04G034910
GO:0009558	embryo sac cellularization	1	9	0.000499001996007984	0.451277	8.117808e-01	Soltu.DM.05G021300
GO:0080148	negative regulation of response to water deprivation	1	9	0.000499001996007984	0.451277	8.117808e-01	Soltu.DM.02G033570
GO:0004866	endopeptidase inhibitor activity	1	9	0.000499001996007984	0.451277	8.117808e-01	Soltu.DM.06G020100
GO:0000187	activation of MAPK activity	1	9	0.000499001996007984	0.451277	8.117808e-01	Soltu.DM.12G005570
GO:0010282	senescence-associated vacuole	1	9	0.000499001996007984	0.451277	8.117808e-01	Soltu.DM.02G016140
GO:0106167	extracellular ATP signaling	1	9	0.000499001996007984	0.451277	8.117808e-01	Soltu.DM.07G011890
GO:0016209	antioxidant activity	1	9	0.000499001996007984	0.451277	8.117808e-01	Soltu.DM.01G029080
GO:0048232	male gamete generation	1	9	0.000499001996007984	0.451277	8.117808e-01	Soltu.DM.09G018520
GO:0005749	mitochondrial respiratory chain complex II, succinate dehydrogenase complex (ubiquinone)	1	9	0.000499001996007984	0.451277	8.117808e-01	Soltu.DM.02G033740
GO:0006152	purine nucleoside catabolic process	1	9	0.000499001996007984	0.451277	8.117808e-01	Soltu.DM.01G037120
GO:0000793	condensed chromosome	1	9	0.000499001996007984	0.451277	8.117808e-01	Soltu.DM.07G016980
GO:0017150	tRNA dihydrouridine synthase activity	1	9	0.000499001996007984	0.451277	8.117808e-01	Soltu.DM.03G005750
GO:0003691	double-stranded telomeric DNA binding	1	9	0.000499001996007984	0.451277	8.117808e-01	Soltu.DM.01G049090
GO:0000791	euchromatin	1	9	0.000499001996007984	0.451277	8.117808e-01	Soltu.DM.01G002020
GO:0030060	L-malate dehydrogenase activity	1	9	0.000499001996007984	0.451277	8.117808e-01	Soltu.DM.01G031350
GO:0090406	pollen tube	9	129	0.00449101796407186	0.453659	8.153962e-01	Soltu.DM.01G044110,Soltu.DM.03G032230,Soltu.DM.03G035350,Soltu.DM.06G001460,Soltu.DM.06G001490,Soltu.DM.06G001660,Soltu.DM.08G001090,Soltu.DM.09G022100,Soltu.DM.10G000610
GO:0009694	jasmonic acid metabolic process	5	69	0.00249500998003992	0.461429	8.266035e-01	Soltu.DM.02G008440,Soltu.DM.02G008450,Soltu.DM.04G035750,Soltu.DM.05G000890,Soltu.DM.11G020020
GO:0007033	vacuole organization	4	54	0.00199600798403194	0.463262	8.266035e-01	Soltu.DM.01G020050,Soltu.DM.04G025950,Soltu.DM.04G025960,Soltu.DM.11G021650
GO:0032543	mitochondrial translation	2	24	0.000998003992015968	0.464192	8.266035e-01	Soltu.DM.03G014180,Soltu.DM.07G008320
GO:0006580	ethanolamine metabolic process	2	24	0.000998003992015968	0.464192	8.266035e-01	Soltu.DM.08G005710,Soltu.DM.08G017420
GO:0005667	transcription factor complex	2	24	0.000998003992015968	0.464192	8.266035e-01	Soltu.DM.02G030020,Soltu.DM.10G029660
GO:0010115	regulation of abscisic acid biosynthetic process	2	24	0.000998003992015968	0.464192	8.266035e-01	Soltu.DM.01G005870,Soltu.DM.12G007580
GO:0019825	oxygen binding	2	24	0.000998003992015968	0.464192	8.266035e-01	Soltu.DM.01G048790,Soltu.DM.07G003670
GO:0080044	quercetin 7-O-glucosyltransferase activity	11	161	0.00548902195608782	0.466663	8.266035e-01	Soltu.DM.02G031260,Soltu.DM.03G011910,Soltu.DM.04G011150,Soltu.DM.04G038120,Soltu.DM.05G007630,Soltu.DM.05G007640,Soltu.DM.09G029810,Soltu.DM.10G027460,Soltu.DM.12G006980,Soltu.DM.12G007000,Soltu.DM.12G027210
GO:0000151	ubiquitin ligase complex	8	116	0.00399201596806387	0.475213	8.266035e-01	Soltu.DM.02G002450,Soltu.DM.03G001090,Soltu.DM.03G012820,Soltu.DM.03G012870,Soltu.DM.03G013030,Soltu.DM.03G013040,Soltu.DM.06G031240,Soltu.DM.07G020910
GO:0061631	ubiquitin conjugating enzyme activity	4	55	0.00199600798403194	0.477597	8.266035e-01	Soltu.DM.01G025090,Soltu.DM.01G033860,Soltu.DM.06G026090,Soltu.DM.12G001640
GO:0006414	translational elongation	3	40	0.00149700598802395	0.481511	8.266035e-01	Soltu.DM.07G000870,Soltu.DM.07G003280,Soltu.DM.11G023290
GO:0009704	de-etiolation	2	25	0.000998003992015968	0.485747	8.266035e-01	Soltu.DM.02G028000,Soltu.DM.10G007630
GO:0010427	abscisic acid binding	2	25	0.000998003992015968	0.485747	8.266035e-01	Soltu.DM.08G013560,Soltu.DM.12G004400
GO:0005982	starch metabolic process	2	25	0.000998003992015968	0.485747	8.266035e-01	Soltu.DM.04G037620,Soltu.DM.09G031820
GO:0006730	one-carbon metabolic process	2	25	0.000998003992015968	0.485747	8.266035e-01	Soltu.DM.11G022830,Soltu.DM.11G022840
GO:1905392	plant organ morphogenesis	2	25	0.000998003992015968	0.485747	8.266035e-01	Soltu.DM.02G027440,Soltu.DM.04G032300
GO:0030414	peptidase inhibitor activity	2	25	0.000998003992015968	0.485747	8.266035e-01	Soltu.DM.03G018690,Soltu.DM.09G031320
GO:0008299	isoprenoid biosynthetic process	2	25	0.000998003992015968	0.485747	8.266035e-01	Soltu.DM.04G021110,Soltu.DM.04G034910
GO:0015174	basic amino acid transmembrane transporter activity	2	25	0.000998003992015968	0.485747	8.266035e-01	Soltu.DM.01G001450,Soltu.DM.10G013460
GO:0010089	xylem development	5	71	0.00249500998003992	0.486679	8.266035e-01	Soltu.DM.01G033220,Soltu.DM.02G019020,Soltu.DM.03G018030,Soltu.DM.12G020640,Soltu.DM.12G023210
GO:0000304	response to singlet oxygen	1	10	0.000499001996007984	0.486681	8.266035e-01	Soltu.DM.03G002240
GO:0010440	stomatal lineage progression	1	10	0.000499001996007984	0.486681	8.266035e-01	Soltu.DM.04G031390
GO:0103073	anandamide amidohydrolase activity	1	10	0.000499001996007984	0.486681	8.266035e-01	Soltu.DM.01G045670
GO:0019789	SUMO transferase activity	1	10	0.000499001996007984	0.486681	8.266035e-01	Soltu.DM.01G034230
GO:0008081	phosphoric diester hydrolase activity	1	10	0.000499001996007984	0.486681	8.266035e-01	Soltu.DM.03G032190
GO:0046907	intracellular transport	1	10	0.000499001996007984	0.486681	8.266035e-01	Soltu.DM.01G020050
GO:0034785	salicylate 5-hydroxylase activity	1	10	0.000499001996007984	0.486681	8.266035e-01	Soltu.DM.06G028410
GO:0102077	oleamide hydrolase activity	1	10	0.000499001996007984	0.486681	8.266035e-01	Soltu.DM.01G045670
GO:0051289	protein homotetramerization	1	10	0.000499001996007984	0.486681	8.266035e-01	Soltu.DM.03G002090
GO:0010031	circumnutation	1	10	0.000499001996007984	0.486681	8.266035e-01	Soltu.DM.03G029900
GO:0048026	positive regulation of mRNA splicing, via spliceosome	1	10	0.000499001996007984	0.486681	8.266035e-01	Soltu.DM.02G023280
GO:0047412	N-(long-chain-acyl)ethanolamine deacylase activity	1	10	0.000499001996007984	0.486681	8.266035e-01	Soltu.DM.01G045670
GO:0005849	mRNA cleavage factor complex	1	10	0.000499001996007984	0.486681	8.266035e-01	Soltu.DM.10G024800
GO:0016297	acyl-[acyl-carrier-protein] hydrolase activity	1	10	0.000499001996007984	0.486681	8.266035e-01	Soltu.DM.04G002110
GO:0005688	U6 snRNP	1	10	0.000499001996007984	0.486681	8.266035e-01	Soltu.DM.09G020750
GO:0010363	regulation of plant-type hypersensitive response	1	10	0.000499001996007984	0.486681	8.266035e-01	Soltu.DM.07G006080
GO:0009086	methionine biosynthetic process	1	10	0.000499001996007984	0.486681	8.266035e-01	Soltu.DM.09G024840
GO:0032446	protein modification by small protein conjugation	1	10	0.000499001996007984	0.486681	8.266035e-01	Soltu.DM.11G022310
GO:0050550	pinene synthase activity	1	10	0.000499001996007984	0.486681	8.266035e-01	Soltu.DM.03G025770
GO:0046512	sphingosine biosynthetic process	1	10	0.000499001996007984	0.486681	8.266035e-01	Soltu.DM.02G018520
GO:0031349	positive regulation of defense response	1	10	0.000499001996007984	0.486681	8.266035e-01	Soltu.DM.11G003920
GO:0006656	phosphatidylcholine biosynthetic process	1	10	0.000499001996007984	0.486681	8.266035e-01	Soltu.DM.06G024280
GO:0060919	auxin influx	1	10	0.000499001996007984	0.486681	8.266035e-01	Soltu.DM.06G000380
GO:0000082	G1/S transition of mitotic cell cycle	1	10	0.000499001996007984	0.486681	8.266035e-01	Soltu.DM.10G029660
GO:0010334	sesquiterpene synthase activity	1	10	0.000499001996007984	0.486681	8.266035e-01	Soltu.DM.03G025770
GO:1902478	negative regulation of defense response to bacterium, incompatible interaction	1	10	0.000499001996007984	0.486681	8.266035e-01	Soltu.DM.11G013180
GO:0050378	UDP-glucuronate 4-epimerase activity	1	10	0.000499001996007984	0.486681	8.266035e-01	Soltu.DM.10G007500
GO:0007098	centrosome cycle	1	10	0.000499001996007984	0.486681	8.266035e-01	Soltu.DM.07G000950
GO:0098655	cation transmembrane transport	1	10	0.000499001996007984	0.486681	8.266035e-01	Soltu.DM.02G003650
GO:0070291	N-acylethanolamine metabolic process	1	10	0.000499001996007984	0.486681	8.266035e-01	Soltu.DM.01G045670
GO:0042539	hypotonic salinity response	1	10	0.000499001996007984	0.486681	8.266035e-01	Soltu.DM.06G013800
GO:0010021	amylopectin biosynthetic process	1	10	0.000499001996007984	0.486681	8.266035e-01	Soltu.DM.04G037620
GO:0004096	catalase activity	1	10	0.000499001996007984	0.486681	8.266035e-01	Soltu.DM.04G037660
GO:0016102	diterpenoid biosynthetic process	1	10	0.000499001996007984	0.486681	8.266035e-01	Soltu.DM.03G002240
GO:0033926	glycopeptide alpha-N-acetylgalactosaminidase activity	1	10	0.000499001996007984	0.486681	8.266035e-01	Soltu.DM.01G018690
GO:0009815	1-aminocyclopropane-1-carboxylate oxidase activity	1	10	0.000499001996007984	0.486681	8.266035e-01	Soltu.DM.07G011040
GO:0017183	peptidyl-diphthamide biosynthetic process from peptidyl-histidine	1	10	0.000499001996007984	0.486681	8.266035e-01	Soltu.DM.12G005640
GO:0033759	flavone synthase activity	1	10	0.000499001996007984	0.486681	8.266035e-01	Soltu.DM.06G028410
GO:0008378	galactosyltransferase activity	1	10	0.000499001996007984	0.486681	8.266035e-01	Soltu.DM.08G030250
GO:0009652	thigmotropism	1	10	0.000499001996007984	0.486681	8.266035e-01	Soltu.DM.04G026750
GO:0080015	sabinene synthase activity	1	10	0.000499001996007984	0.486681	8.266035e-01	Soltu.DM.03G025770
GO:0006109	regulation of carbohydrate metabolic process	1	10	0.000499001996007984	0.486681	8.266035e-01	Soltu.DM.06G018820
GO:0080025	phosphatidylinositol-3,5-bisphosphate binding	1	10	0.000499001996007984	0.486681	8.266035e-01	Soltu.DM.08G018840
GO:0005978	glycogen biosynthetic process	1	10	0.000499001996007984	0.486681	8.266035e-01	Soltu.DM.04G037620
GO:0010301	xanthoxin dehydrogenase activity	1	10	0.000499001996007984	0.486681	8.266035e-01	Soltu.DM.12G007580
GO:0034002	(R)-limonene synthase activity	1	10	0.000499001996007984	0.486681	8.266035e-01	Soltu.DM.03G025770
GO:0033356	UDP-L-arabinose metabolic process	1	10	0.000499001996007984	0.486681	8.266035e-01	Soltu.DM.02G030620
GO:0051170	import into nucleus	1	10	0.000499001996007984	0.486681	8.266035e-01	Soltu.DM.04G026750
GO:0050552	(4S)-limonene synthase activity	1	10	0.000499001996007984	0.486681	8.266035e-01	Soltu.DM.03G025770
GO:0016120	carotene biosynthetic process	1	10	0.000499001996007984	0.486681	8.266035e-01	Soltu.DM.06G029640
GO:0005432	calcium:sodium antiporter activity	1	10	0.000499001996007984	0.486681	8.266035e-01	Soltu.DM.12G029930
GO:0009631	cold acclimation	4	56	0.00199600798403194	0.491781	8.346189e-01	Soltu.DM.01G043810,Soltu.DM.04G021150,Soltu.DM.07G025310,Soltu.DM.12G003960
GO:0009615	response to virus	6	87	0.0029940119760479	0.4937	8.372269e-01	Soltu.DM.01G045550,Soltu.DM.01G046280,Soltu.DM.03G031860,Soltu.DM.04G007430,Soltu.DM.09G002330,Soltu.DM.12G005170
GO:0016604	nuclear body	3	41	0.00149700598802395	0.498136	8.421411e-01	Soltu.DM.06G022250,Soltu.DM.07G001370,Soltu.DM.10G025600
GO:0030307	positive regulation of cell growth	3	41	0.00149700598802395	0.498136	8.421411e-01	Soltu.DM.01G001640,Soltu.DM.01G046280,Soltu.DM.08G024350
GO:0006099	tricarboxylic acid cycle	3	41	0.00149700598802395	0.498136	8.421411e-01	Soltu.DM.01G031350,Soltu.DM.02G033740,Soltu.DM.07G026310
GO:0072583	clathrin-dependent endocytosis	3	41	0.00149700598802395	0.498136	8.421411e-01	Soltu.DM.01G044110,Soltu.DM.04G030380,Soltu.DM.12G020570
GO:0019900	kinase binding	6	88	0.0029940119760479	0.504951	8.454980e-01	Soltu.DM.01G001640,Soltu.DM.01G036510,Soltu.DM.03G032230,Soltu.DM.06G018820,Soltu.DM.07G027610,Soltu.DM.08G001090
GO:0043066	negative regulation of apoptotic process	2	26	0.000998003992015968	0.506752	8.454980e-01	Soltu.DM.06G010080,Soltu.DM.08G023920
GO:0007004	telomere maintenance via telomerase	2	26	0.000998003992015968	0.506752	8.454980e-01	Soltu.DM.07G007860,Soltu.DM.12G020050
GO:0000166	nucleotide binding	2	26	0.000998003992015968	0.506752	8.454980e-01	Soltu.DM.01G038940,Soltu.DM.06G029270
GO:0080168	abscisic acid transport	2	26	0.000998003992015968	0.506752	8.454980e-01	Soltu.DM.06G013430,Soltu.DM.08G016380
GO:0090575	RNA polymerase II transcription factor complex	2	26	0.000998003992015968	0.506752	8.454980e-01	Soltu.DM.03G028190,Soltu.DM.12G027970
GO:0042761	very long-chain fatty acid biosynthetic process	3	42	0.00149700598802395	0.514486	8.454980e-01	Soltu.DM.01G043230,Soltu.DM.03G006260,Soltu.DM.08G023920
GO:0051726	regulation of cell cycle	3	42	0.00149700598802395	0.514486	8.454980e-01	Soltu.DM.06G033340,Soltu.DM.07G020210,Soltu.DM.10G029660
GO:0005643	nuclear pore	3	42	0.00149700598802395	0.514486	8.454980e-01	Soltu.DM.07G006510,Soltu.DM.07G006520,Soltu.DM.11G007590
GO:0006898	receptor-mediated endocytosis	3	42	0.00149700598802395	0.514486	8.454980e-01	Soltu.DM.02G003500,Soltu.DM.04G009040,Soltu.DM.06G003580
GO:0030599	pectinesterase activity	6	89	0.0029940119760479	0.516111	8.454980e-01	Soltu.DM.01G029920,Soltu.DM.01G029930,Soltu.DM.02G024320,Soltu.DM.04G035570,Soltu.DM.05G024820,Soltu.DM.06G000440
GO:0006351	transcription, DNA-templated	9	136	0.00449101796407186	0.517673	8.454980e-01	Soltu.DM.03G029900,Soltu.DM.04G022450,Soltu.DM.05G002740,Soltu.DM.05G022230,Soltu.DM.10G007630,Soltu.DM.10G022600,Soltu.DM.11G021620,Soltu.DM.11G021800,Soltu.DM.12G007270
GO:0030246	carbohydrate binding	9	136	0.00449101796407186	0.517673	8.454980e-01	Soltu.DM.01G039710,Soltu.DM.02G011940,Soltu.DM.02G011950,Soltu.DM.02G027020,Soltu.DM.05G005090,Soltu.DM.05G021100,Soltu.DM.05G023750,Soltu.DM.10G024650,Soltu.DM.12G007810
GO:0030705	cytoskeleton-dependent intracellular transport	1	11	0.000499001996007984	0.519802	8.454980e-01	Soltu.DM.01G037450
GO:0048831	regulation of shoot system development	1	11	0.000499001996007984	0.519802	8.454980e-01	Soltu.DM.02G025460
GO:0046688	response to copper ion	1	11	0.000499001996007984	0.519802	8.454980e-01	Soltu.DM.07G024330
GO:0003955	NAD(P)H dehydrogenase (quinone) activity	1	11	0.000499001996007984	0.519802	8.454980e-01	Soltu.DM.01G035600
GO:0006873	cellular ion homeostasis	1	11	0.000499001996007984	0.519802	8.454980e-01	Soltu.DM.09G024470
GO:0009685	gibberellin metabolic process	1	11	0.000499001996007984	0.519802	8.454980e-01	Soltu.DM.10G000440
GO:0045549	9-cis-epoxycarotenoid dioxygenase activity	1	11	0.000499001996007984	0.519802	8.454980e-01	Soltu.DM.05G023590
GO:0120029	proton export across plasma membrane	1	11	0.000499001996007984	0.519802	8.454980e-01	Soltu.DM.07G006650
GO:0060090	molecular adaptor activity	1	11	0.000499001996007984	0.519802	8.454980e-01	Soltu.DM.11G018590
GO:0006572	tyrosine catabolic process	1	11	0.000499001996007984	0.519802	8.454980e-01	Soltu.DM.05G016460
GO:0010429	methyl-CpNpN binding	1	11	0.000499001996007984	0.519802	8.454980e-01	Soltu.DM.03G032440
GO:0004365	glyceraldehyde-3-phosphate dehydrogenase (NAD+) (phosphorylating) activity	1	11	0.000499001996007984	0.519802	8.454980e-01	Soltu.DM.10G000600
GO:0045273	respiratory chain complex II	1	11	0.000499001996007984	0.519802	8.454980e-01	Soltu.DM.02G033740
GO:0009533	chloroplast stromal thylakoid	1	11	0.000499001996007984	0.519802	8.454980e-01	Soltu.DM.02G014160
GO:0042732	D-xylose metabolic process	1	11	0.000499001996007984	0.519802	8.454980e-01	Soltu.DM.01G021700
GO:0043169	cation binding	1	11	0.000499001996007984	0.519802	8.454980e-01	Soltu.DM.04G037620
GO:0045962	positive regulation of development, heterochronic	1	11	0.000499001996007984	0.519802	8.454980e-01	Soltu.DM.02G009190
GO:0045597	positive regulation of cell differentiation	1	11	0.000499001996007984	0.519802	8.454980e-01	Soltu.DM.05G023840
GO:0004430	1-phosphatidylinositol 4-kinase activity	1	11	0.000499001996007984	0.519802	8.454980e-01	Soltu.DM.05G020170
GO:0007205	protein kinase C-activating G protein-coupled receptor signaling pathway	1	11	0.000499001996007984	0.519802	8.454980e-01	Soltu.DM.12G022300
GO:0071035	nuclear polyadenylation-dependent rRNA catabolic process	1	11	0.000499001996007984	0.519802	8.454980e-01	Soltu.DM.04G036400
GO:0030915	Smc5-Smc6 complex	1	11	0.000499001996007984	0.519802	8.454980e-01	Soltu.DM.01G002020
GO:0071485	cellular response to absence of light	1	11	0.000499001996007984	0.519802	8.454980e-01	Soltu.DM.04G008420
GO:0030955	potassium ion binding	1	11	0.000499001996007984	0.519802	8.454980e-01	Soltu.DM.10G024660
GO:0080037	negative regulation of cytokinin-activated signaling pathway	1	11	0.000499001996007984	0.519802	8.454980e-01	Soltu.DM.12G007350
GO:0004143	diacylglycerol kinase activity	1	11	0.000499001996007984	0.519802	8.454980e-01	Soltu.DM.12G022300
GO:0070646	protein modification by small protein removal	1	11	0.000499001996007984	0.519802	8.454980e-01	Soltu.DM.09G017990
GO:1901000	regulation of response to salt stress	1	11	0.000499001996007984	0.519802	8.454980e-01	Soltu.DM.03G003610
GO:0048638	regulation of developmental growth	1	11	0.000499001996007984	0.519802	8.454980e-01	Soltu.DM.07G003680
GO:0042274	ribosomal small subunit biogenesis	1	11	0.000499001996007984	0.519802	8.454980e-01	Soltu.DM.06G004220
GO:0032456	endocytic recycling	1	11	0.000499001996007984	0.519802	8.454980e-01	Soltu.DM.12G005170
GO:0004743	pyruvate kinase activity	1	11	0.000499001996007984	0.519802	8.454980e-01	Soltu.DM.10G024660
GO:0080060	integument development	1	11	0.000499001996007984	0.519802	8.454980e-01	Soltu.DM.07G024720
GO:0009083	branched-chain amino acid catabolic process	1	11	0.000499001996007984	0.519802	8.454980e-01	Soltu.DM.06G016260
GO:0003872	6-phosphofructokinase activity	1	11	0.000499001996007984	0.519802	8.454980e-01	Soltu.DM.04G010190
GO:0010428	methyl-CpNpG binding	1	11	0.000499001996007984	0.519802	8.454980e-01	Soltu.DM.03G032440
GO:0071669	plant-type cell wall organization or biogenesis	1	11	0.000499001996007984	0.519802	8.454980e-01	Soltu.DM.02G030620
GO:0051103	DNA ligation involved in DNA repair	1	11	0.000499001996007984	0.519802	8.454980e-01	Soltu.DM.06G014780
GO:0016592	mediator complex	6	90	0.0029940119760479	0.527173	8.556059e-01	Soltu.DM.04G005990,Soltu.DM.04G006050,Soltu.DM.06G013900,Soltu.DM.08G013350,Soltu.DM.09G007650,Soltu.DM.09G028410
GO:0000974	Prp19 complex	2	27	0.000998003992015968	0.527188	8.556059e-01	Soltu.DM.01G033460,Soltu.DM.03G023140
GO:0010374	stomatal complex development	2	27	0.000998003992015968	0.527188	8.556059e-01	Soltu.DM.03G035060,Soltu.DM.05G023840
GO:0009553	embryo sac development	7	106	0.00349301397205589	0.530225	8.572462e-01	Soltu.DM.01G039480,Soltu.DM.03G002260,Soltu.DM.03G025100,Soltu.DM.06G032310,Soltu.DM.07G003680,Soltu.DM.10G000610,Soltu.DM.11G007680
GO:0061025	membrane fusion	3	43	0.00149700598802395	0.530546	8.572462e-01	Soltu.DM.02G024960,Soltu.DM.05G017980,Soltu.DM.11G023550
GO:0050826	response to freezing	3	43	0.00149700598802395	0.530546	8.572462e-01	Soltu.DM.03G026070,Soltu.DM.06G012350,Soltu.DM.10G000710
GO:0019915	lipid storage	3	43	0.00149700598802395	0.530546	8.572462e-01	Soltu.DM.03G026070,Soltu.DM.06G012350,Soltu.DM.08G024140
GO:0009682	induced systemic resistance	3	43	0.00149700598802395	0.530546	8.572462e-01	Soltu.DM.07G011890,Soltu.DM.09G030160,Soltu.DM.09G030230
GO:0010431	seed maturation	3	43	0.00149700598802395	0.530546	8.572462e-01	Soltu.DM.03G026030,Soltu.DM.09G031820,Soltu.DM.12G003380
GO:0009960	endosperm development	4	59	0.00199600798403194	0.533307	8.607509e-01	Soltu.DM.02G017720,Soltu.DM.05G018890,Soltu.DM.05G021300,Soltu.DM.07G018190
GO:0008380	RNA splicing	5	75	0.00249500998003992	0.535805	8.607509e-01	Soltu.DM.01G001350,Soltu.DM.03G021660,Soltu.DM.07G025470,Soltu.DM.11G010020,Soltu.DM.12G020320
GO:0022626	cytosolic ribosome	16	248	0.00798403193612774	0.536594	8.607509e-01	Soltu.DM.01G051020,Soltu.DM.02G013550,Soltu.DM.02G021520,Soltu.DM.02G030620,Soltu.DM.03G010300,Soltu.DM.04G007430,Soltu.DM.04G009800,Soltu.DM.04G037660,Soltu.DM.06G004220,Soltu.DM.06G032170,Soltu.DM.07G000870,Soltu.DM.07G003280,Soltu.DM.08G006750,Soltu.DM.10G003760,Soltu.DM.10G019930,Soltu.DM.12G026190
GO:0009813	flavonoid biosynthetic process	6	91	0.0029940119760479	0.53813	8.607509e-01	Soltu.DM.04G027470,Soltu.DM.04G027480,Soltu.DM.04G027510,Soltu.DM.04G027530,Soltu.DM.04G027540,Soltu.DM.06G028410
GO:0009944	polarity specification of adaxial/abaxial axis	3	44	0.00149700598802395	0.546303	8.607509e-01	Soltu.DM.06G033340,Soltu.DM.08G003720,Soltu.DM.12G021420
GO:0004568	chitinase activity	3	44	0.00149700598802395	0.546303	8.607509e-01	Soltu.DM.02G022920,Soltu.DM.07G000110,Soltu.DM.07G000120
GO:0019888	protein phosphatase regulator activity	3	44	0.00149700598802395	0.546303	8.607509e-01	Soltu.DM.01G001640,Soltu.DM.01G051340,Soltu.DM.09G007710
GO:0004185	serine-type carboxypeptidase activity	4	60	0.00199600798403194	0.546769	8.607509e-01	Soltu.DM.04G032350,Soltu.DM.04G032370,Soltu.DM.07G001080,Soltu.DM.12G006270
GO:0048653	anther development	4	60	0.00199600798403194	0.546769	8.607509e-01	Soltu.DM.06G029020,Soltu.DM.08G013170,Soltu.DM.08G013180,Soltu.DM.11G021800
GO:0046933	proton-transporting ATP synthase activity, rotational mechanism	2	28	0.000998003992015968	0.547041	8.607509e-01	Soltu.DM.05G009960,Soltu.DM.12G017610
GO:0003333	amino acid transmembrane transport	2	28	0.000998003992015968	0.547041	8.607509e-01	Soltu.DM.04G032170,Soltu.DM.06G010580
GO:0031491	nucleosome binding	2	28	0.000998003992015968	0.547041	8.607509e-01	Soltu.DM.03G009970,Soltu.DM.11G021620
GO:0004519	endonuclease activity	2	28	0.000998003992015968	0.547041	8.607509e-01	Soltu.DM.02G018270,Soltu.DM.10G025600
GO:0018230	peptidyl-L-cysteine S-palmitoylation	2	28	0.000998003992015968	0.547041	8.607509e-01	Soltu.DM.01G025580,Soltu.DM.04G027610
GO:0015114	phosphate ion transmembrane transporter activity	2	28	0.000998003992015968	0.547041	8.607509e-01	Soltu.DM.05G000050,Soltu.DM.09G021260
GO:0042147	retrograde transport, endosome to Golgi	2	28	0.000998003992015968	0.547041	8.607509e-01	Soltu.DM.02G012640,Soltu.DM.12G001980
GO:0009644	response to high light intensity	5	76	0.00249500998003992	0.54775	8.607509e-01	Soltu.DM.01G025280,Soltu.DM.01G046560,Soltu.DM.02G023640,Soltu.DM.03G009920,Soltu.DM.04G021150
GO:0010337	regulation of salicylic acid metabolic process	1	12	0.000499001996007984	0.550786	8.607509e-01	Soltu.DM.02G014850
GO:0030014	CCR4-NOT complex	1	12	0.000499001996007984	0.550786	8.607509e-01	Soltu.DM.06G026390
GO:0004310	farnesyl-diphosphate farnesyltransferase activity	1	12	0.000499001996007984	0.550786	8.607509e-01	Soltu.DM.01G001490
GO:0010199	organ boundary specification between lateral organs and the meristem	1	12	0.000499001996007984	0.550786	8.607509e-01	Soltu.DM.10G003800
GO:0035264	multicellular organism growth	1	12	0.000499001996007984	0.550786	8.607509e-01	Soltu.DM.01G046560
GO:0000963	mitochondrial RNA processing	1	12	0.000499001996007984	0.550786	8.607509e-01	Soltu.DM.01G033910
GO:0048040	UDP-glucuronate decarboxylase activity	1	12	0.000499001996007984	0.550786	8.607509e-01	Soltu.DM.01G021700
GO:0008381	mechanosensitive ion channel activity	1	12	0.000499001996007984	0.550786	8.607509e-01	Soltu.DM.10G017750
GO:0015369	calcium:proton antiporter activity	1	12	0.000499001996007984	0.550786	8.607509e-01	Soltu.DM.12G029930
GO:0010225	response to UV-C	1	12	0.000499001996007984	0.550786	8.607509e-01	Soltu.DM.12G023700
GO:0000288	nuclear-transcribed mRNA catabolic process, deadenylation-dependent decay	1	12	0.000499001996007984	0.550786	8.607509e-01	Soltu.DM.06G029270
GO:0015181	arginine transmembrane transporter activity	1	12	0.000499001996007984	0.550786	8.607509e-01	Soltu.DM.06G023230
GO:0042372	phylloquinone biosynthetic process	1	12	0.000499001996007984	0.550786	8.607509e-01	Soltu.DM.03G002090
GO:0032266	phosphatidylinositol-3-phosphate binding	1	12	0.000499001996007984	0.550786	8.607509e-01	Soltu.DM.08G018840
GO:0010165	response to X-ray	1	12	0.000499001996007984	0.550786	8.607509e-01	Soltu.DM.06G014780
GO:0050777	negative regulation of immune response	1	12	0.000499001996007984	0.550786	8.607509e-01	Soltu.DM.06G010080
GO:0042908	xenobiotic transport	1	12	0.000499001996007984	0.550786	8.607509e-01	Soltu.DM.05G004410
GO:0009523	photosystem II	1	12	0.000499001996007984	0.550786	8.607509e-01	Soltu.DM.01G014690
GO:0001731	formation of translation preinitiation complex	1	12	0.000499001996007984	0.550786	8.607509e-01	Soltu.DM.06G032880
GO:0007094	mitotic spindle assembly checkpoint	1	12	0.000499001996007984	0.550786	8.607509e-01	Soltu.DM.04G038160
GO:0102210	rhamnogalacturonan endolyase activity	1	12	0.000499001996007984	0.550786	8.607509e-01	Soltu.DM.05G021100
GO:0016123	xanthophyll biosynthetic process	1	12	0.000499001996007984	0.550786	8.607509e-01	Soltu.DM.06G029640
GO:0007231	osmosensory signaling pathway	1	12	0.000499001996007984	0.550786	8.607509e-01	Soltu.DM.04G026750
GO:0015189	L-lysine transmembrane transporter activity	1	12	0.000499001996007984	0.550786	8.607509e-01	Soltu.DM.06G023230
GO:2000030	regulation of response to red or far red light	1	12	0.000499001996007984	0.550786	8.607509e-01	Soltu.DM.04G009110
GO:0071007	U2-type catalytic step 2 spliceosome	1	12	0.000499001996007984	0.550786	8.607509e-01	Soltu.DM.03G023140
GO:0030007	cellular potassium ion homeostasis	1	12	0.000499001996007984	0.550786	8.607509e-01	Soltu.DM.06G013800
GO:0051996	squalene synthase activity	1	12	0.000499001996007984	0.550786	8.607509e-01	Soltu.DM.01G001490
GO:0034399	nuclear periphery	1	12	0.000499001996007984	0.550786	8.607509e-01	Soltu.DM.11G007590
GO:0015706	nitrate transport	4	61	0.00199600798403194	0.560026	8.739442e-01	Soltu.DM.01G029520,Soltu.DM.02G010460,Soltu.DM.11G023240,Soltu.DM.12G010400
GO:0006397	mRNA processing	4	61	0.00199600798403194	0.560026	8.739442e-01	Soltu.DM.03G018160,Soltu.DM.03G025610,Soltu.DM.05G012890,Soltu.DM.10G025230
GO:0000287	magnesium ion binding	17	268	0.00848303393213573	0.564185	8.787305e-01	Soltu.DM.01G045250,Soltu.DM.02G019390,Soltu.DM.02G019400,Soltu.DM.02G019460,Soltu.DM.03G002240,Soltu.DM.03G020270,Soltu.DM.03G020590,Soltu.DM.03G025750,Soltu.DM.03G025770,Soltu.DM.03G036600,Soltu.DM.04G031830,Soltu.DM.07G006650,Soltu.DM.09G002600,Soltu.DM.09G008700,Soltu.DM.09G008730,Soltu.DM.10G024660,Soltu.DM.12G021420
GO:0008234	cysteine-type peptidase activity	2	29	0.000998003992015968	0.566302	8.787305e-01	Soltu.DM.02G016140,Soltu.DM.11G004460
GO:0019706	protein-cysteine S-palmitoyltransferase activity	2	29	0.000998003992015968	0.566302	8.787305e-01	Soltu.DM.01G025580,Soltu.DM.04G027610
GO:0009395	phospholipid catabolic process	2	29	0.000998003992015968	0.566302	8.787305e-01	Soltu.DM.02G011860,Soltu.DM.09G011570
GO:1901430	positive regulation of syringal lignin biosynthetic process	2	29	0.000998003992015968	0.566302	8.787305e-01	Soltu.DM.02G019020,Soltu.DM.03G018030
GO:0019761	glucosinolate biosynthetic process	2	29	0.000998003992015968	0.566302	8.787305e-01	Soltu.DM.05G007630,Soltu.DM.05G007640
GO:0030968	endoplasmic reticulum unfolded protein response	2	29	0.000998003992015968	0.566302	8.787305e-01	Soltu.DM.05G011940,Soltu.DM.06G013900
GO:0045010	actin nucleation	2	29	0.000998003992015968	0.566302	8.787305e-01	Soltu.DM.05G018890,Soltu.DM.07G018190
GO:0042802	identical protein binding	28	442	0.0139720558882236	0.567564	8.800650e-01	Soltu.DM.01G036510,Soltu.DM.01G045350,Soltu.DM.01G046280,Soltu.DM.02G003500,Soltu.DM.02G027270,Soltu.DM.02G029070,Soltu.DM.02G030800,Soltu.DM.03G035030,Soltu.DM.04G008420,Soltu.DM.04G009040,Soltu.DM.04G027530,Soltu.DM.04G034170,Soltu.DM.04G035780,Soltu.DM.05G016460,Soltu.DM.05G022990,Soltu.DM.06G003580,Soltu.DM.06G022600,Soltu.DM.08G002920,Soltu.DM.08G004500,Soltu.DM.08G013560,Soltu.DM.09G018960,…
GO:0008757	S-adenosylmethionine-dependent methyltransferase activity	7	110	0.00349301397205589	0.570037	8.809165e-01	Soltu.DM.03G019770,Soltu.DM.03G019820,Soltu.DM.03G019880,Soltu.DM.03G019900,Soltu.DM.03G019910,Soltu.DM.04G035750,Soltu.DM.12G021420
GO:0009840	chloroplastic endopeptidase Clp complex	1	13	0.000499001996007984	0.579773	8.809165e-01	Soltu.DM.01G010340
GO:0048280	vesicle fusion with Golgi apparatus	1	13	0.000499001996007984	0.579773	8.809165e-01	Soltu.DM.12G001980
GO:0004656	procollagen-proline 4-dioxygenase activity	1	13	0.000499001996007984	0.579773	8.809165e-01	Soltu.DM.02G010030
GO:0032454	histone demethylase activity (H3-K9 specific)	1	13	0.000499001996007984	0.579773	8.809165e-01	Soltu.DM.02G022360
GO:0016799	hydrolase activity, hydrolyzing N-glycosyl compounds	1	13	0.000499001996007984	0.579773	8.809165e-01	Soltu.DM.01G025280
GO:0047617	acyl-CoA hydrolase activity	1	13	0.000499001996007984	0.579773	8.809165e-01	Soltu.DM.06G031990
GO:0070696	transmembrane receptor protein serine/threonine kinase binding	1	13	0.000499001996007984	0.579773	8.809165e-01	Soltu.DM.06G010080
GO:0080183	response to photooxidative stress	1	13	0.000499001996007984	0.579773	8.809165e-01	Soltu.DM.04G021150
GO:0005199	structural constituent of cell wall	1	13	0.000499001996007984	0.579773	8.809165e-01	Soltu.DM.01G048590
GO:0017196	N-terminal peptidyl-methionine acetylation	1	13	0.000499001996007984	0.579773	8.809165e-01	Soltu.DM.02G028510
GO:0006020	inositol metabolic process	1	13	0.000499001996007984	0.579773	8.809165e-01	Soltu.DM.12G024030
GO:0070403	NAD+ binding	1	13	0.000499001996007984	0.579773	8.809165e-01	Soltu.DM.01G021700
GO:0043981	histone H4-K5 acetylation	1	13	0.000499001996007984	0.579773	8.809165e-01	Soltu.DM.02G023990
GO:0009538	photosystem I reaction center	1	13	0.000499001996007984	0.579773	8.809165e-01	Soltu.DM.03G029440
GO:0008157	protein phosphatase 1 binding	1	13	0.000499001996007984	0.579773	8.809165e-01	Soltu.DM.09G007710
GO:1901002	positive regulation of response to salt stress	1	13	0.000499001996007984	0.579773	8.809165e-01	Soltu.DM.03G033100
GO:1990841	promoter-specific chromatin binding	1	13	0.000499001996007984	0.579773	8.809165e-01	Soltu.DM.01G049090
GO:0045491	xylan metabolic process	1	13	0.000499001996007984	0.579773	8.809165e-01	Soltu.DM.01G033220
GO:0031087	deadenylation-independent decapping of nuclear-transcribed mRNA	1	13	0.000499001996007984	0.579773	8.809165e-01	Soltu.DM.01G006540
GO:0047134	protein-disulfide reductase activity	1	13	0.000499001996007984	0.579773	8.809165e-01	Soltu.DM.05G008560
GO:0090447	glycerol-3-phosphate 2-O-acyltransferase activity	1	13	0.000499001996007984	0.579773	8.809165e-01	Soltu.DM.04G001150
GO:0009943	adaxial/abaxial axis specification	1	13	0.000499001996007984	0.579773	8.809165e-01	Soltu.DM.12G024030
GO:0070301	cellular response to hydrogen peroxide	1	13	0.000499001996007984	0.579773	8.809165e-01	Soltu.DM.04G038120
GO:0005684	U2-type spliceosomal complex	1	13	0.000499001996007984	0.579773	8.809165e-01	Soltu.DM.03G004120
GO:0042162	telomeric DNA binding	1	13	0.000499001996007984	0.579773	8.809165e-01	Soltu.DM.01G031990
GO:0032041	NAD-dependent histone deacetylase activity (H3-K14 specific)	1	13	0.000499001996007984	0.579773	8.809165e-01	Soltu.DM.03G026030
GO:0018401	peptidyl-proline hydroxylation to 4-hydroxy-L-proline	1	13	0.000499001996007984	0.579773	8.809165e-01	Soltu.DM.02G010030
GO:0009628	response to abiotic stimulus	1	13	0.000499001996007984	0.579773	8.809165e-01	Soltu.DM.10G013030
GO:0050897	cobalt ion binding	5	79	0.00249500998003992	0.582662	8.836584e-01	Soltu.DM.03G020450,Soltu.DM.04G037660,Soltu.DM.06G012240,Soltu.DM.07G008910,Soltu.DM.12G024030
GO:0048767	root hair elongation	5	79	0.00249500998003992	0.582662	8.836584e-01	Soltu.DM.02G023660,Soltu.DM.03G003580,Soltu.DM.04G003370,Soltu.DM.08G027650,Soltu.DM.12G024710
GO:0055114	oxidation-reduction process	52	823	0.0259481037924152	0.582787	8.836584e-01	Soltu.DM.01G025280,Soltu.DM.01G029080,Soltu.DM.01G036560,Soltu.DM.01G036580,Soltu.DM.01G048790,Soltu.DM.02G013150,Soltu.DM.02G013200,Soltu.DM.02G013220,Soltu.DM.02G013240,Soltu.DM.02G013260,Soltu.DM.02G014460,Soltu.DM.02G014490,Soltu.DM.02G018700,Soltu.DM.02G024520,Soltu.DM.02G032770,Soltu.DM.02G034160,Soltu.DM.03G011970,Soltu.DM.03G019340,Soltu.DM.03G027010,Soltu.DM.04G010040,Soltu.DM.04G014720,…
GO:0008270	zinc ion binding	53	839	0.0264471057884232	0.583824	8.846190e-01	Soltu.DM.01G001740,Soltu.DM.01G029980,Soltu.DM.01G034230,Soltu.DM.01G035140,Soltu.DM.01G037120,Soltu.DM.01G040530,Soltu.DM.02G006500,Soltu.DM.02G030020,Soltu.DM.02G032550,Soltu.DM.02G033740,Soltu.DM.03G011790,Soltu.DM.03G016230,Soltu.DM.03G018160,Soltu.DM.03G020800,Soltu.DM.03G025860,Soltu.DM.03G032190,Soltu.DM.03G033730,Soltu.DM.04G036400,Soltu.DM.04G037150,Soltu.DM.04G038130,Soltu.DM.05G008530,…
GO:0010152	pollen maturation	2	30	0.000998003992015968	0.584964	8.851215e-01	Soltu.DM.03G030040,Soltu.DM.07G018180
GO:0010039	response to iron ion	2	30	0.000998003992015968	0.584964	8.851215e-01	Soltu.DM.02G011050,Soltu.DM.04G003320
GO:0010154	fruit development	4	63	0.00199600798403194	0.585892	8.859146e-01	Soltu.DM.01G033460,Soltu.DM.02G002450,Soltu.DM.08G018860,Soltu.DM.12G024030
GO:0003690	double-stranded DNA binding	7	112	0.00349301397205589	0.589341	8.899012e-01	Soltu.DM.01G031990,Soltu.DM.03G032190,Soltu.DM.04G002070,Soltu.DM.04G002720,Soltu.DM.04G023330,Soltu.DM.07G006410,Soltu.DM.09G025170
GO:0009735	response to cytokinin	7	112	0.00349301397205589	0.589341	8.899012e-01	Soltu.DM.01G033220,Soltu.DM.02G007420,Soltu.DM.02G014240,Soltu.DM.02G016140,Soltu.DM.02G023660,Soltu.DM.03G003580,Soltu.DM.05G001260
GO:0004553	hydrolase activity, hydrolyzing O-glycosyl compounds	6	96	0.0029940119760479	0.591144	8.912160e-01	Soltu.DM.02G019890,Soltu.DM.02G019900,Soltu.DM.03G002800,Soltu.DM.04G037620,Soltu.DM.06G021110,Soltu.DM.11G009760
GO:2000012	regulation of auxin polar transport	3	47	0.00149700598802395	0.591652	8.912160e-01	Soltu.DM.06G024710,Soltu.DM.11G024760,Soltu.DM.12G007350
GO:0042742	defense response to bacterium	39	621	0.0194610778443114	0.592884	8.912160e-01	Soltu.DM.01G033460,Soltu.DM.01G035600,Soltu.DM.01G045670,Soltu.DM.01G049930,Soltu.DM.02G003500,Soltu.DM.02G019610,Soltu.DM.02G019620,Soltu.DM.02G030800,Soltu.DM.02G032640,Soltu.DM.02G032650,Soltu.DM.03G002620,Soltu.DM.04G007430,Soltu.DM.04G008420,Soltu.DM.04G009040,Soltu.DM.04G022450,Soltu.DM.05G007630,Soltu.DM.05G007640,Soltu.DM.05G021310,Soltu.DM.06G003580,Soltu.DM.06G010080,Soltu.DM.06G018840,…
GO:0009409	response to cold	37	590	0.0184630738522954	0.595239	8.912160e-01	Soltu.DM.01G001640,Soltu.DM.01G019780,Soltu.DM.01G029360,Soltu.DM.01G034100,Soltu.DM.01G040570,Soltu.DM.01G041280,Soltu.DM.01G046560,Soltu.DM.02G023640,Soltu.DM.02G024960,Soltu.DM.03G003610,Soltu.DM.03G017570,Soltu.DM.03G020450,Soltu.DM.04G003370,Soltu.DM.04G007430,Soltu.DM.04G037660,Soltu.DM.05G010830,Soltu.DM.06G013430,Soltu.DM.06G018840,Soltu.DM.06G031190,Soltu.DM.07G000870,Soltu.DM.07G003310,…
GO:0006470	protein dephosphorylation	9	145	0.00449101796407186	0.595936	8.912160e-01	Soltu.DM.01G025330,Soltu.DM.01G046690,Soltu.DM.02G016130,Soltu.DM.04G017540,Soltu.DM.05G023280,Soltu.DM.07G024120,Soltu.DM.08G013720,Soltu.DM.08G013730,Soltu.DM.09G002210
GO:0006486	protein glycosylation	8	129	0.00399201596806387	0.597103	8.912160e-01	Soltu.DM.03G029880,Soltu.DM.04G010260,Soltu.DM.05G005090,Soltu.DM.05G011940,Soltu.DM.06G005050,Soltu.DM.08G027650,Soltu.DM.08G030250,Soltu.DM.11G005010
GO:0010583	response to cyclopentenone	4	64	0.00199600798403194	0.598488	8.912160e-01	Soltu.DM.08G003680,Soltu.DM.09G018960,Soltu.DM.09G023780,Soltu.DM.10G022890
GO:0051753	mannan synthase activity	2	31	0.000998003992015968	0.603024	8.912160e-01	Soltu.DM.07G027460,Soltu.DM.08G003680
GO:0048285	organelle fission	2	31	0.000998003992015968	0.603024	8.912160e-01	Soltu.DM.01G045350,Soltu.DM.11G023550
GO:0030148	sphingolipid biosynthetic process	2	31	0.000998003992015968	0.603024	8.912160e-01	Soltu.DM.01G043230,Soltu.DM.03G006260
GO:0055046	microgametogenesis	2	31	0.000998003992015968	0.603024	8.912160e-01	Soltu.DM.01G002340,Soltu.DM.10G028300
GO:0010494	cytoplasmic stress granule	2	31	0.000998003992015968	0.603024	8.912160e-01	Soltu.DM.02G033190,Soltu.DM.04G021150
GO:0004386	helicase activity	2	31	0.000998003992015968	0.603024	8.912160e-01	Soltu.DM.02G020920,Soltu.DM.03G003040
GO:0071472	cellular response to salt stress	3	48	0.00149700598802395	0.6061	8.912160e-01	Soltu.DM.01G023810,Soltu.DM.05G022990,Soltu.DM.12G029930
GO:0009639	response to red or far red light	3	48	0.00149700598802395	0.6061	8.912160e-01	Soltu.DM.02G015290,Soltu.DM.05G023590,Soltu.DM.08G020150
GO:0035304	regulation of protein dephosphorylation	1	14	0.000499001996007984	0.606889	8.912160e-01	Soltu.DM.09G007710
GO:0000776	kinetochore	1	14	0.000499001996007984	0.606889	8.912160e-01	Soltu.DM.04G038160
GO:0006997	nucleus organization	1	14	0.000499001996007984	0.606889	8.912160e-01	Soltu.DM.11G007590
GO:0000070	mitotic sister chromatid segregation	1	14	0.000499001996007984	0.606889	8.912160e-01	Soltu.DM.11G021620
GO:0000243	commitment complex	1	14	0.000499001996007984	0.606889	8.912160e-01	Soltu.DM.02G014270
GO:0015914	phospholipid transport	1	14	0.000499001996007984	0.606889	8.912160e-01	Soltu.DM.11G017990
GO:0070180	large ribosomal subunit rRNA binding	1	14	0.000499001996007984	0.606889	8.912160e-01	Soltu.DM.06G032170
GO:0060866	leaf abscission	1	14	0.000499001996007984	0.606889	8.912160e-01	Soltu.DM.03G002330
GO:0010328	auxin influx transmembrane transporter activity	1	14	0.000499001996007984	0.606889	8.912160e-01	Soltu.DM.06G000380
GO:0009368	endopeptidase Clp complex	1	14	0.000499001996007984	0.606889	8.912160e-01	Soltu.DM.01G010340
GO:0031965	nuclear membrane	1	14	0.000499001996007984	0.606889	8.912160e-01	Soltu.DM.05G004340
GO:0016049	cell growth	1	14	0.000499001996007984	0.606889	8.912160e-01	Soltu.DM.03G036600
GO:0045814	negative regulation of gene expression, epigenetic	1	14	0.000499001996007984	0.606889	8.912160e-01	Soltu.DM.11G021620
GO:0080024	indolebutyric acid metabolic process	1	14	0.000499001996007984	0.606889	8.912160e-01	Soltu.DM.04G038120
GO:0044375	regulation of peroxisome size	1	14	0.000499001996007984	0.606889	8.912160e-01	Soltu.DM.01G045350
GO:0045261	proton-transporting ATP synthase complex, catalytic core F(1)	1	14	0.000499001996007984	0.606889	8.912160e-01	Soltu.DM.07G008910
GO:0007052	mitotic spindle organization	1	14	0.000499001996007984	0.606889	8.912160e-01	Soltu.DM.04G030920
GO:0031418	L-ascorbic acid binding	1	14	0.000499001996007984	0.606889	8.912160e-01	Soltu.DM.02G010030
GO:0071218	cellular response to misfolded protein	1	14	0.000499001996007984	0.606889	8.912160e-01	Soltu.DM.06G033460
GO:0007021	tubulin complex assembly	1	14	0.000499001996007984	0.606889	8.912160e-01	Soltu.DM.05G021300
GO:0016405	CoA-ligase activity	1	14	0.000499001996007984	0.606889	8.912160e-01	Soltu.DM.12G011270
GO:0016207	4-coumarate-CoA ligase activity	1	14	0.000499001996007984	0.606889	8.912160e-01	Soltu.DM.12G011270
GO:0060321	acceptance of pollen	1	14	0.000499001996007984	0.606889	8.912160e-01	Soltu.DM.03G037660
GO:0002098	tRNA wobble uridine modification	1	14	0.000499001996007984	0.606889	8.912160e-01	Soltu.DM.12G005640
GO:0006120	mitochondrial electron transport, NADH to ubiquinone	1	14	0.000499001996007984	0.606889	8.912160e-01	Soltu.DM.04G014840
GO:0000822	inositol hexakisphosphate binding	1	14	0.000499001996007984	0.606889	8.912160e-01	Soltu.DM.05G000050
GO:0006508	proteolysis	12	196	0.00598802395209581	0.616006	9.039978e-01	Soltu.DM.01G002320,Soltu.DM.01G002330,Soltu.DM.01G010340,Soltu.DM.01G033460,Soltu.DM.02G004190,Soltu.DM.02G016320,Soltu.DM.02G024220,Soltu.DM.04G032350,Soltu.DM.04G032370,Soltu.DM.09G005580,Soltu.DM.11G004460,Soltu.DM.12G006270
GO:0003993	acid phosphatase activity	3	49	0.00149700598802395	0.620203	9.069235e-01	Soltu.DM.01G026010,Soltu.DM.03G014640,Soltu.DM.05G022500
GO:0010167	response to nitrate	3	49	0.00149700598802395	0.620203	9.069235e-01	Soltu.DM.01G029520,Soltu.DM.03G025650,Soltu.DM.04G031370
GO:0005741	mitochondrial outer membrane	3	49	0.00149700598802395	0.620203	9.069235e-01	Soltu.DM.03G005440,Soltu.DM.04G035780,Soltu.DM.11G022070
GO:0009833	plant-type primary cell wall biogenesis	2	32	0.000998003992015968	0.620483	9.069235e-01	Soltu.DM.07G027460,Soltu.DM.08G003680
GO:1900459	positive regulation of brassinosteroid mediated signaling pathway	2	32	0.000998003992015968	0.620483	9.069235e-01	Soltu.DM.01G046280,Soltu.DM.09G006680
GO:0051017	actin filament bundle assembly	2	32	0.000998003992015968	0.620483	9.069235e-01	Soltu.DM.10G027240,Soltu.DM.10G028020
GO:0001666	response to hypoxia	4	66	0.00199600798403194	0.622974	9.099581e-01	Soltu.DM.03G027010,Soltu.DM.07G003670,Soltu.DM.07G011890,Soltu.DM.07G013360
GO:0009733	response to auxin	26	422	0.0129740518962076	0.624703	9.118746e-01	Soltu.DM.01G029360,Soltu.DM.01G033220,Soltu.DM.01G046280,Soltu.DM.01G046770,Soltu.DM.02G016140,Soltu.DM.02G023660,Soltu.DM.02G028070,Soltu.DM.03G003580,Soltu.DM.03G003610,Soltu.DM.03G021800,Soltu.DM.03G021810,Soltu.DM.03G021820,Soltu.DM.03G025100,Soltu.DM.03G035030,Soltu.DM.04G027470,Soltu.DM.04G027480,Soltu.DM.04G027510,Soltu.DM.04G027540,Soltu.DM.04G034770,Soltu.DM.05G021310,Soltu.DM.07G014620,…
GO:0090158	endoplasmic reticulum membrane organization	1	15	0.000499001996007984	0.632257	9.125658e-01	Soltu.DM.08G001030
GO:0005687	U4 snRNP	1	15	0.000499001996007984	0.632257	9.125658e-01	Soltu.DM.07G025470
GO:0090421	embryonic meristem initiation	1	15	0.000499001996007984	0.632257	9.125658e-01	Soltu.DM.07G013090
GO:0080111	DNA demethylation	1	15	0.000499001996007984	0.632257	9.125658e-01	Soltu.DM.04G010040
GO:0035435	phosphate ion transmembrane transport	1	15	0.000499001996007984	0.632257	9.125658e-01	Soltu.DM.03G019640
GO:0000323	lytic vacuole	1	15	0.000499001996007984	0.632257	9.125658e-01	Soltu.DM.01G049930
GO:0009650	UV protection	1	15	0.000499001996007984	0.632257	9.125658e-01	Soltu.DM.06G026090
GO:0008180	COP9 signalosome	1	15	0.000499001996007984	0.632257	9.125658e-01	Soltu.DM.03G035030
GO:0043078	polar nucleus	1	15	0.000499001996007984	0.632257	9.125658e-01	Soltu.DM.01G034120
GO:0006879	cellular iron ion homeostasis	1	15	0.000499001996007984	0.632257	9.125658e-01	Soltu.DM.02G011050
GO:0006662	glycerol ether metabolic process	1	15	0.000499001996007984	0.632257	9.125658e-01	Soltu.DM.02G024520
GO:0006102	isocitrate metabolic process	1	15	0.000499001996007984	0.632257	9.125658e-01	Soltu.DM.07G026310
GO:0051754	meiotic sister chromatid cohesion, centromeric	1	15	0.000499001996007984	0.632257	9.125658e-01	Soltu.DM.04G038160
GO:0015749	monosaccharide transmembrane transport	1	15	0.000499001996007984	0.632257	9.125658e-01	Soltu.DM.02G018760
GO:0051567	histone H3-K9 methylation	1	15	0.000499001996007984	0.632257	9.125658e-01	Soltu.DM.02G022360
GO:0048507	meristem development	1	15	0.000499001996007984	0.632257	9.125658e-01	Soltu.DM.05G012800
GO:0031930	mitochondria-nucleus signaling pathway	1	15	0.000499001996007984	0.632257	9.125658e-01	Soltu.DM.08G020440
GO:0000381	regulation of alternative mRNA splicing, via spliceosome	3	50	0.00149700598802395	0.633958	9.138174e-01	Soltu.DM.01G001350,Soltu.DM.01G039520,Soltu.DM.03G021660
GO:0015020	glucuronosyltransferase activity	3	50	0.00149700598802395	0.633958	9.138174e-01	Soltu.DM.03G011910,Soltu.DM.12G006980,Soltu.DM.12G007000
GO:0010187	negative regulation of seed germination	4	67	0.00199600798403194	0.634857	9.145112e-01	Soltu.DM.01G001640,Soltu.DM.04G007430,Soltu.DM.07G020910,Soltu.DM.10G007630
GO:0017056	structural constituent of nuclear pore	2	33	0.000998003992015968	0.637342	9.156834e-01	Soltu.DM.07G006510,Soltu.DM.07G006520
GO:0010078	maintenance of root meristem identity	2	33	0.000998003992015968	0.637342	9.156834e-01	Soltu.DM.01G024540,Soltu.DM.09G018520
GO:0051259	protein complex oligomerization	2	33	0.000998003992015968	0.637342	9.156834e-01	Soltu.DM.09G001190,Soltu.DM.09G017090
GO:0047262	polygalacturonate 4-alpha-galacturonosyltransferase activity	2	33	0.000998003992015968	0.637342	9.156834e-01	Soltu.DM.02G032380,Soltu.DM.05G006950
GO:0048527	lateral root development	4	68	0.00199600798403194	0.646494	9.201476e-01	Soltu.DM.01G031070,Soltu.DM.04G031370,Soltu.DM.05G021310,Soltu.DM.08G024350
GO:0015144	carbohydrate transmembrane transporter activity	4	68	0.00199600798403194	0.646494	9.201476e-01	Soltu.DM.01G037950,Soltu.DM.02G018760,Soltu.DM.02G021530,Soltu.DM.04G024140
GO:0080031	methyl salicylate esterase activity	3	51	0.00149700598802395	0.647362	9.201476e-01	Soltu.DM.02G008440,Soltu.DM.02G008450,Soltu.DM.05G000890
GO:0080032	methyl jasmonate esterase activity	3	51	0.00149700598802395	0.647362	9.201476e-01	Soltu.DM.02G008440,Soltu.DM.02G008450,Soltu.DM.05G000890
GO:0050660	flavin adenine dinucleotide binding	6	102	0.0029940119760479	0.650266	9.201476e-01	Soltu.DM.02G025690,Soltu.DM.03G005750,Soltu.DM.07G013270,Soltu.DM.11G024830,Soltu.DM.11G024950,Soltu.DM.11G024970
GO:0048471	perinuclear region of cytoplasm	2	34	0.000998003992015968	0.653607	9.201476e-01	Soltu.DM.11G023290,Soltu.DM.12G001640
GO:0005771	multivesicular body	2	34	0.000998003992015968	0.653607	9.201476e-01	Soltu.DM.08G011430,Soltu.DM.11G021650
GO:0080147	root hair cell development	2	34	0.000998003992015968	0.653607	9.201476e-01	Soltu.DM.03G003610,Soltu.DM.06G029380
GO:0016324	apical plasma membrane	2	34	0.000998003992015968	0.653607	9.201476e-01	Soltu.DM.01G049810,Soltu.DM.08G018610
GO:0010189	vitamin E biosynthetic process	1	16	0.000499001996007984	0.655988	9.201476e-01	Soltu.DM.05G016460
GO:0000712	resolution of meiotic recombination intermediates	1	16	0.000499001996007984	0.655988	9.201476e-01	Soltu.DM.02G033190
GO:0006880	intracellular sequestering of iron ion	1	16	0.000499001996007984	0.655988	9.201476e-01	Soltu.DM.02G011050
GO:0016444	somatic cell DNA recombination	1	16	0.000499001996007984	0.655988	9.201476e-01	Soltu.DM.06G022600
GO:0044255	cellular lipid metabolic process	1	16	0.000499001996007984	0.655988	9.201476e-01	Soltu.DM.04G031890
GO:0098869	cellular oxidant detoxification	1	16	0.000499001996007984	0.655988	9.201476e-01	Soltu.DM.06G028330
GO:0106146	sideretin biosynthesis	1	16	0.000499001996007984	0.655988	9.201476e-01	Soltu.DM.04G003320
GO:0030042	actin filament depolymerization	1	16	0.000499001996007984	0.655988	9.201476e-01	Soltu.DM.09G021540
GO:0000914	phragmoplast assembly	1	16	0.000499001996007984	0.655988	9.201476e-01	Soltu.DM.01G038990
GO:0065003	protein-containing complex assembly	1	16	0.000499001996007984	0.655988	9.201476e-01	Soltu.DM.10G020450
GO:0003867	4-aminobutyrate transaminase activity	1	16	0.000499001996007984	0.655988	9.201476e-01	Soltu.DM.12G024030
GO:0000347	THO complex	1	16	0.000499001996007984	0.655988	9.201476e-01	Soltu.DM.05G012890
GO:0051131	chaperone-mediated protein complex assembly	1	16	0.000499001996007984	0.655988	9.201476e-01	Soltu.DM.12G007350
GO:0000460	maturation of 5.8S rRNA	1	16	0.000499001996007984	0.655988	9.201476e-01	Soltu.DM.02G022310
GO:0046785	microtubule polymerization	1	16	0.000499001996007984	0.655988	9.201476e-01	Soltu.DM.01G032030
GO:0000124	SAGA complex	1	16	0.000499001996007984	0.655988	9.201476e-01	Soltu.DM.06G022250
GO:0060776	simple leaf morphogenesis	1	16	0.000499001996007984	0.655988	9.201476e-01	Soltu.DM.12G027490
GO:0009850	auxin metabolic process	1	16	0.000499001996007984	0.655988	9.201476e-01	Soltu.DM.02G033570
GO:0005880	nuclear microtubule	1	16	0.000499001996007984	0.655988	9.201476e-01	Soltu.DM.07G000950
GO:0048358	mucilage pectin biosynthetic process	1	16	0.000499001996007984	0.655988	9.201476e-01	Soltu.DM.05G024820
GO:0032509	endosome transport via multivesicular body sorting pathway	1	16	0.000499001996007984	0.655988	9.201476e-01	Soltu.DM.10G021500
GO:0045039	protein insertion into mitochondrial inner membrane	1	16	0.000499001996007984	0.655988	9.201476e-01	Soltu.DM.11G019220
GO:0035194	posttranscriptional gene silencing by RNA	1	16	0.000499001996007984	0.655988	9.201476e-01	Soltu.DM.12G020320
GO:0106144	fraxetin 5-hydroxylase activity	1	16	0.000499001996007984	0.655988	9.201476e-01	Soltu.DM.04G003320
GO:0010196	nonphotochemical quenching	1	16	0.000499001996007984	0.655988	9.201476e-01	Soltu.DM.02G014160
GO:0005987	sucrose catabolic process	1	16	0.000499001996007984	0.655988	9.201476e-01	Soltu.DM.01G018690
GO:0009657	plastid organization	1	16	0.000499001996007984	0.655988	9.201476e-01	Soltu.DM.04G030910
GO:0010088	phloem development	1	16	0.000499001996007984	0.655988	9.201476e-01	Soltu.DM.12G020640
GO:0009834	plant-type secondary cell wall biogenesis	5	86	0.00249500998003992	0.658059	9.224617e-01	Soltu.DM.05G011880,Soltu.DM.05G011890,Soltu.DM.09G024260,Soltu.DM.09G024270,Soltu.DM.11G001250
GO:0016045	detection of bacterium	3	52	0.00149700598802395	0.660413	9.246499e-01	Soltu.DM.02G003500,Soltu.DM.04G009040,Soltu.DM.06G003580
GO:0009755	hormone-mediated signaling pathway	8	137	0.00399201596806387	0.664585	9.246499e-01	Soltu.DM.01G033460,Soltu.DM.02G002450,Soltu.DM.06G001460,Soltu.DM.06G001480,Soltu.DM.06G001490,Soltu.DM.06G001530,Soltu.DM.06G001660,Soltu.DM.09G022100
GO:0009845	seed germination	9	154	0.00449101796407186	0.667546	9.246499e-01	Soltu.DM.02G018520,Soltu.DM.03G026070,Soltu.DM.03G029730,Soltu.DM.05G022230,Soltu.DM.06G012350,Soltu.DM.07G025470,Soltu.DM.09G024470,Soltu.DM.10G007630,Soltu.DM.11G005010
GO:0005743	mitochondrial inner membrane	5	87	0.00249500998003992	0.668081	9.246499e-01	Soltu.DM.06G024710,Soltu.DM.07G010860,Soltu.DM.08G013170,Soltu.DM.08G013180,Soltu.DM.10G020450
GO:0009965	leaf morphogenesis	6	104	0.0029940119760479	0.668766	9.246499e-01	Soltu.DM.01G003970,Soltu.DM.02G008260,Soltu.DM.02G008270,Soltu.DM.02G009190,Soltu.DM.02G029290,Soltu.DM.09G018520
GO:0044877	protein-containing complex binding	2	35	0.000998003992015968	0.669284	9.246499e-01	Soltu.DM.01G046280,Soltu.DM.05G021310
GO:0005871	kinesin complex	2	35	0.000998003992015968	0.669284	9.246499e-01	Soltu.DM.01G037450,Soltu.DM.03G011970
GO:0016759	cellulose synthase activity	2	35	0.000998003992015968	0.669284	9.246499e-01	Soltu.DM.07G027460,Soltu.DM.08G003680
GO:0045910	negative regulation of DNA recombination	2	35	0.000998003992015968	0.669284	9.246499e-01	Soltu.DM.04G002070,Soltu.DM.04G002720
GO:0046856	phosphatidylinositol dephosphorylation	2	35	0.000998003992015968	0.669284	9.246499e-01	Soltu.DM.04G021700,Soltu.DM.04G034770
GO:0048830	adventitious root development	2	35	0.000998003992015968	0.669284	9.246499e-01	Soltu.DM.09G030160,Soltu.DM.09G030230
GO:0016829	lyase activity	2	35	0.000998003992015968	0.669284	9.246499e-01	Soltu.DM.01G009330,Soltu.DM.05G021100
GO:0080167	response to karrikin	14	237	0.00698602794411178	0.671515	9.246499e-01	Soltu.DM.01G035900,Soltu.DM.01G035910,Soltu.DM.02G028000,Soltu.DM.02G028120,Soltu.DM.02G033950,Soltu.DM.03G020490,Soltu.DM.04G038120,Soltu.DM.05G004580,Soltu.DM.06G029380,Soltu.DM.07G003310,Soltu.DM.08G019280,Soltu.DM.10G016190,Soltu.DM.10G019650,Soltu.DM.11G021820
GO:0006888	endoplasmic reticulum to Golgi vesicle-mediated transport	6	105	0.0029940119760479	0.67778	9.246499e-01	Soltu.DM.04G000800,Soltu.DM.07G022280,Soltu.DM.08G024020,Soltu.DM.09G026100,Soltu.DM.12G001980,Soltu.DM.12G028830
GO:0009630	gravitropism	5	88	0.00249500998003992	0.677908	9.246499e-01	Soltu.DM.01G035900,Soltu.DM.01G035910,Soltu.DM.01G046280,Soltu.DM.03G003610,Soltu.DM.05G021300
GO:0009089	lysine biosynthetic process via diaminopimelate	1	17	0.000499001996007984	0.678189	9.246499e-01	Soltu.DM.04G037160
GO:0010444	guard mother cell differentiation	1	17	0.000499001996007984	0.678189	9.246499e-01	Soltu.DM.05G023840
GO:1902290	positive regulation of defense response to oomycetes	1	17	0.000499001996007984	0.678189	9.246499e-01	Soltu.DM.10G025600
GO:0007032	endosome organization	1	17	0.000499001996007984	0.678189	9.246499e-01	Soltu.DM.11G021650
GO:0016485	protein processing	1	17	0.000499001996007984	0.678189	9.246499e-01	Soltu.DM.02G017350
GO:0080046	quercetin 4'-O-glucosyltransferase activity	1	17	0.000499001996007984	0.678189	9.246499e-01	Soltu.DM.02G031260
GO:0010436	carotenoid dioxygenase activity	1	17	0.000499001996007984	0.678189	9.246499e-01	Soltu.DM.05G023590
GO:0005338	nucleotide-sugar transmembrane transporter activity	1	17	0.000499001996007984	0.678189	9.246499e-01	Soltu.DM.11G019120
GO:0102786	stearoyl-[acp] desaturase activity	1	17	0.000499001996007984	0.678189	9.246499e-01	Soltu.DM.03G011100
GO:0060968	regulation of gene silencing	1	17	0.000499001996007984	0.678189	9.246499e-01	Soltu.DM.09G018520
GO:0032511	late endosome to vacuole transport via multivesicular body sorting pathway	1	17	0.000499001996007984	0.678189	9.246499e-01	Soltu.DM.08G011430
GO:0071281	cellular response to iron ion	1	17	0.000499001996007984	0.678189	9.246499e-01	Soltu.DM.04G003320
GO:0051276	chromosome organization	1	17	0.000499001996007984	0.678189	9.246499e-01	Soltu.DM.03G023820
GO:0006722	triterpenoid metabolic process	1	17	0.000499001996007984	0.678189	9.246499e-01	Soltu.DM.07G013650
GO:0009299	mRNA transcription	1	17	0.000499001996007984	0.678189	9.246499e-01	Soltu.DM.02G023340
GO:0045300	acyl-[acyl-carrier-protein] desaturase activity	1	17	0.000499001996007984	0.678189	9.246499e-01	Soltu.DM.03G011100
GO:0030026	cellular manganese ion homeostasis	1	17	0.000499001996007984	0.678189	9.246499e-01	Soltu.DM.02G011050
GO:0009904	chloroplast accumulation movement	1	17	0.000499001996007984	0.678189	9.246499e-01	Soltu.DM.04G010080
GO:0016055	Wnt signaling pathway	1	17	0.000499001996007984	0.678189	9.246499e-01	Soltu.DM.09G026840
GO:2000070	regulation of response to water deprivation	1	17	0.000499001996007984	0.678189	9.246499e-01	Soltu.DM.03G003610
GO:0009554	megasporogenesis	1	17	0.000499001996007984	0.678189	9.246499e-01	Soltu.DM.01G051340
GO:0016121	carotene catabolic process	1	17	0.000499001996007984	0.678189	9.246499e-01	Soltu.DM.05G023590
GO:0060548	negative regulation of cell death	1	17	0.000499001996007984	0.678189	9.246499e-01	Soltu.DM.10G010390
GO:0033169	histone H3-K9 demethylation	1	17	0.000499001996007984	0.678189	9.246499e-01	Soltu.DM.02G022360
GO:0008271	secondary active sulfate transmembrane transporter activity	1	17	0.000499001996007984	0.678189	9.246499e-01	Soltu.DM.09G020160
GO:0008308	voltage-gated anion channel activity	1	17	0.000499001996007984	0.678189	9.246499e-01	Soltu.DM.03G005440
GO:0048437	floral organ development	1	17	0.000499001996007984	0.678189	9.246499e-01	Soltu.DM.06G032310
GO:0010332	response to gamma radiation	1	17	0.000499001996007984	0.678189	9.246499e-01	Soltu.DM.07G006410
GO:0005876	spindle microtubule	1	17	0.000499001996007984	0.678189	9.246499e-01	Soltu.DM.04G038160
GO:0032502	developmental process	4	71	0.00199600798403194	0.679906	9.258391e-01	Soltu.DM.04G023330,Soltu.DM.06G002630,Soltu.DM.06G002700,Soltu.DM.06G032940
GO:0005759	mitochondrial matrix	4	71	0.00199600798403194	0.679906	9.258391e-01	Soltu.DM.01G045550,Soltu.DM.02G004460,Soltu.DM.02G024220,Soltu.DM.08G025910
GO:0045944	positive regulation of transcription by RNA polymerase II	12	206	0.00598802395209581	0.683491	9.270076e-01	Soltu.DM.01G024540,Soltu.DM.01G026640,Soltu.DM.01G034120,Soltu.DM.01G045500,Soltu.DM.02G030020,Soltu.DM.03G030040,Soltu.DM.04G031370,Soltu.DM.04G031390,Soltu.DM.05G013510,Soltu.DM.05G026520,Soltu.DM.07G018180,Soltu.DM.08G013350
GO:0071944	cell periphery	2	36	0.000998003992015968	0.68438	9.270076e-01	Soltu.DM.08G026770,Soltu.DM.12G002240
GO:0005315	inorganic phosphate transmembrane transporter activity	2	36	0.000998003992015968	0.68438	9.270076e-01	Soltu.DM.03G019640,Soltu.DM.09G021260
GO:0031425	chloroplast RNA processing	2	36	0.000998003992015968	0.68438	9.270076e-01	Soltu.DM.01G040530,Soltu.DM.08G003710
GO:0030244	cellulose biosynthetic process	3	54	0.00149700598802395	0.685455	9.270076e-01	Soltu.DM.05G004580,Soltu.DM.07G027460,Soltu.DM.08G003680
GO:0010359	regulation of anion channel activity	3	54	0.00149700598802395	0.685455	9.270076e-01	Soltu.DM.02G003500,Soltu.DM.04G009040,Soltu.DM.06G003580
GO:0009294	DNA mediated transformation	3	54	0.00149700598802395	0.685455	9.270076e-01	Soltu.DM.02G030020,Soltu.DM.04G026750,Soltu.DM.06G022600
GO:0010345	suberin biosynthetic process	3	54	0.00149700598802395	0.685455	9.270076e-01	Soltu.DM.11G021590,Soltu.DM.11G021600,Soltu.DM.11G021610
GO:0000209	protein polyubiquitination	8	140	0.00399201596806387	0.688062	9.270076e-01	Soltu.DM.01G033860,Soltu.DM.02G002450,Soltu.DM.03G001090,Soltu.DM.06G026090,Soltu.DM.06G033460,Soltu.DM.09G008470,Soltu.DM.09G008510,Soltu.DM.12G001640
GO:0002239	response to oomycetes	4	72	0.00199600798403194	0.690539	9.270076e-01	Soltu.DM.01G027170,Soltu.DM.03G003610,Soltu.DM.06G028410,Soltu.DM.12G029560
GO:0045490	pectin catabolic process	6	107	0.0029940119760479	0.695325	9.270076e-01	Soltu.DM.01G009330,Soltu.DM.01G027350,Soltu.DM.02G024320,Soltu.DM.04G035570,Soltu.DM.05G024820,Soltu.DM.06G000440
GO:0008094	DNA-dependent ATPase activity	3	55	0.00149700598802395	0.697446	9.270076e-01	Soltu.DM.01G024540,Soltu.DM.07G006410,Soltu.DM.09G025170
GO:0048235	pollen sperm cell differentiation	3	55	0.00149700598802395	0.697446	9.270076e-01	Soltu.DM.01G027350,Soltu.DM.04G026510,Soltu.DM.06G029020
GO:0009617	response to bacterium	10	175	0.00499001996007984	0.69841	9.270076e-01	Soltu.DM.03G002240,Soltu.DM.03G005440,Soltu.DM.04G035780,Soltu.DM.06G028410,Soltu.DM.07G011890,Soltu.DM.07G024330,Soltu.DM.09G002330,Soltu.DM.11G002050,Soltu.DM.11G002220,Soltu.DM.11G003920
GO:0019752	carboxylic acid metabolic process	2	37	0.000998003992015968	0.698906	9.270076e-01	Soltu.DM.08G005710,Soltu.DM.08G017420
GO:0016702	oxidoreductase activity, acting on single donors with incorporation of molecular oxygen, incorporation of two atoms of oxygen	2	37	0.000998003992015968	0.698906	9.270076e-01	Soltu.DM.02G032640,Soltu.DM.02G032650
GO:0009759	indole glucosinolate biosynthetic process	2	37	0.000998003992015968	0.698906	9.270076e-01	Soltu.DM.09G030160,Soltu.DM.09G030230
GO:0005813	centrosome	2	37	0.000998003992015968	0.698906	9.270076e-01	Soltu.DM.02G028880,Soltu.DM.07G000950
GO:0009266	response to temperature stimulus	2	37	0.000998003992015968	0.698906	9.270076e-01	Soltu.DM.06G033460,Soltu.DM.09G002330
GO:0008643	carbohydrate transport	2	37	0.000998003992015968	0.698906	9.270076e-01	Soltu.DM.01G028640,Soltu.DM.03G000980
GO:0031011	Ino80 complex	1	18	0.000499001996007984	0.698958	9.270076e-01	Soltu.DM.10G023700
GO:0008515	sucrose transmembrane transporter activity	1	18	0.000499001996007984	0.698958	9.270076e-01	Soltu.DM.04G031670
GO:0042753	positive regulation of circadian rhythm	1	18	0.000499001996007984	0.698958	9.270076e-01	Soltu.DM.12G009160
GO:0046409	p-coumarate 3-hydroxylase activity	1	18	0.000499001996007984	0.698958	9.270076e-01	Soltu.DM.04G027530
GO:0016458	gene silencing	1	18	0.000499001996007984	0.698958	9.270076e-01	Soltu.DM.03G026030
GO:0043044	ATP-dependent chromatin remodeling	1	18	0.000499001996007984	0.698958	9.270076e-01	Soltu.DM.01G024540
GO:0004714	transmembrane receptor protein tyrosine kinase activity	1	18	0.000499001996007984	0.698958	9.270076e-01	Soltu.DM.04G009110
GO:0009932	cell tip growth	1	18	0.000499001996007984	0.698958	9.270076e-01	Soltu.DM.04G021700
GO:0015996	chlorophyll catabolic process	1	18	0.000499001996007984	0.698958	9.270076e-01	Soltu.DM.12G007710
GO:0000387	spliceosomal snRNP assembly	1	18	0.000499001996007984	0.698958	9.270076e-01	Soltu.DM.09G020750
GO:0009812	flavonoid metabolic process	1	18	0.000499001996007984	0.698958	9.270076e-01	Soltu.DM.05G015900
GO:0015770	sucrose transport	1	18	0.000499001996007984	0.698958	9.270076e-01	Soltu.DM.04G031670
GO:0005504	fatty acid binding	1	18	0.000499001996007984	0.698958	9.270076e-01	Soltu.DM.08G011960
GO:0005669	transcription factor TFIID complex	1	18	0.000499001996007984	0.698958	9.270076e-01	Soltu.DM.01G009350
GO:0002221	pattern recognition receptor signaling pathway	1	18	0.000499001996007984	0.698958	9.270076e-01	Soltu.DM.12G005570
GO:1905761	SCF ubiquitin ligase complex binding	1	18	0.000499001996007984	0.698958	9.270076e-01	Soltu.DM.03G017340
GO:0012507	ER to Golgi transport vesicle membrane	1	18	0.000499001996007984	0.698958	9.270076e-01	Soltu.DM.12G001980
GO:0051568	histone H3-K4 methylation	1	18	0.000499001996007984	0.698958	9.270076e-01	Soltu.DM.01G026710
GO:0098656	anion transmembrane transport	1	18	0.000499001996007984	0.698958	9.270076e-01	Soltu.DM.03G005440
GO:1990641	response to iron ion starvation	1	18	0.000499001996007984	0.698958	9.270076e-01	Soltu.DM.11G003920
GO:0000123	histone acetyltransferase complex	1	18	0.000499001996007984	0.698958	9.270076e-01	Soltu.DM.02G030020
GO:0004575	sucrose alpha-glucosidase activity	1	18	0.000499001996007984	0.698958	9.270076e-01	Soltu.DM.01G018690
GO:0009785	blue light signaling pathway	1	18	0.000499001996007984	0.698958	9.270076e-01	Soltu.DM.11G021820
GO:0002229	defense response to oomycetes	6	108	0.0029940119760479	0.703855	9.329373e-01	Soltu.DM.06G013430,Soltu.DM.06G028330,Soltu.DM.06G028410,Soltu.DM.08G016380,Soltu.DM.10G003000,Soltu.DM.10G026880
GO:0030154	cell differentiation	5	91	0.00249500998003992	0.706207	9.349246e-01	Soltu.DM.02G009190,Soltu.DM.02G025460,Soltu.DM.02G027440,Soltu.DM.04G032300,Soltu.DM.06G022600
GO:0016616	oxidoreductase activity, acting on the CH-OH group of donors, NAD or NADP as acceptor	5	91	0.00249500998003992	0.706207	9.349246e-01	Soltu.DM.03G011790,Soltu.DM.05G010900,Soltu.DM.11G002050,Soltu.DM.11G002220,Soltu.DM.11G002260
GO:0009414	response to water deprivation	35	587	0.0174650698602794	0.710274	9.368960e-01	Soltu.DM.01G002770,Soltu.DM.01G002800,Soltu.DM.01G005870,Soltu.DM.01G024540,Soltu.DM.01G035900,Soltu.DM.01G035910,Soltu.DM.01G037460,Soltu.DM.01G040570,Soltu.DM.01G043930,Soltu.DM.01G046560,Soltu.DM.01G049930,Soltu.DM.02G007420,Soltu.DM.02G017140,Soltu.DM.02G023640,Soltu.DM.03G017570,Soltu.DM.03G020450,Soltu.DM.04G008420,Soltu.DM.06G013430,Soltu.DM.06G018840,Soltu.DM.06G031190,Soltu.DM.07G006650,…
GO:0005747	mitochondrial respiratory chain complex I	4	74	0.00199600798403194	0.711045	9.368960e-01	Soltu.DM.04G014760,Soltu.DM.04G014840,Soltu.DM.05G021310,Soltu.DM.11G010890
GO:0034599	cellular response to oxidative stress	2	38	0.000998003992015968	0.712873	9.368960e-01	Soltu.DM.02G007140,Soltu.DM.06G004540
GO:0016671	oxidoreductase activity, acting on a sulfur group of donors, disulfide as acceptor	2	38	0.000998003992015968	0.712873	9.368960e-01	Soltu.DM.02G024520,Soltu.DM.12G015680
GO:0009959	negative gravitropism	2	38	0.000998003992015968	0.712873	9.368960e-01	Soltu.DM.02G015290,Soltu.DM.10G007630
GO:0016602	CCAAT-binding factor complex	2	38	0.000998003992015968	0.712873	9.368960e-01	Soltu.DM.01G002650,Soltu.DM.10G028300
GO:0006817	phosphate ion transport	1	19	0.000499001996007984	0.718387	9.368960e-01	Soltu.DM.05G000050
GO:0006990	positive regulation of transcription from RNA polymerase II promoter involved in unfolded protein response	1	19	0.000499001996007984	0.718387	9.368960e-01	Soltu.DM.08G019490
GO:0004499	N,N-dimethylaniline monooxygenase activity	1	19	0.000499001996007984	0.718387	9.368960e-01	Soltu.DM.07G013270
GO:0010120	camalexin biosynthetic process	1	19	0.000499001996007984	0.718387	9.368960e-01	Soltu.DM.06G018840
GO:0016197	endosomal transport	1	19	0.000499001996007984	0.718387	9.368960e-01	Soltu.DM.11G021650
GO:0000775	chromosome, centromeric region	1	19	0.000499001996007984	0.718387	9.368960e-01	Soltu.DM.11G020740
GO:0070062	extracellular exosome	1	19	0.000499001996007984	0.718387	9.368960e-01	Soltu.DM.03G029230
GO:0008553	proton-exporting ATPase activity, phosphorylative mechanism	1	19	0.000499001996007984	0.718387	9.368960e-01	Soltu.DM.07G006650
GO:0016559	peroxisome fission	1	19	0.000499001996007984	0.718387	9.368960e-01	Soltu.DM.01G045350
GO:0051781	positive regulation of cell division	1	19	0.000499001996007984	0.718387	9.368960e-01	Soltu.DM.05G000360
GO:0045156	electron transporter, transferring electrons within the cyclic electron transport pathway of photosynthesis activity	1	19	0.000499001996007984	0.718387	9.368960e-01	Soltu.DM.01G014690
GO:0048766	root hair initiation	1	19	0.000499001996007984	0.718387	9.368960e-01	Soltu.DM.04G021700
GO:0045298	tubulin complex	1	19	0.000499001996007984	0.718387	9.368960e-01	Soltu.DM.10G022890
GO:0070370	cellular heat acclimation	1	19	0.000499001996007984	0.718387	9.368960e-01	Soltu.DM.06G018840
GO:0006346	methylation-dependent chromatin silencing	1	19	0.000499001996007984	0.718387	9.368960e-01	Soltu.DM.07G025470
GO:0004402	histone acetyltransferase activity	1	19	0.000499001996007984	0.718387	9.368960e-01	Soltu.DM.02G030020
GO:0071014	post-mRNA release spliceosomal complex	1	19	0.000499001996007984	0.718387	9.368960e-01	Soltu.DM.03G023140
GO:0005665	RNA polymerase II, core complex	1	19	0.000499001996007984	0.718387	9.368960e-01	Soltu.DM.06G029270
GO:0052793	pectin acetylesterase activity	1	19	0.000499001996007984	0.718387	9.368960e-01	Soltu.DM.08G019800
GO:0005484	SNAP receptor activity	3	57	0.00149700598802395	0.720382	9.385203e-01	Soltu.DM.02G024960,Soltu.DM.09G026100,Soltu.DM.12G001980
GO:0007275	multicellular organism development	4	75	0.00199600798403194	0.720917	9.385203e-01	Soltu.DM.01G001740,Soltu.DM.01G035140,Soltu.DM.01G037460,Soltu.DM.04G008280
GO:0042973	glucan endo-1,3-beta-D-glucosidase activity	4	75	0.00199600798403194	0.720917	9.385203e-01	Soltu.DM.02G013490,Soltu.DM.03G022170,Soltu.DM.05G016250,Soltu.DM.11G021860
GO:0032508	DNA duplex unwinding	2	39	0.000998003992015968	0.726292	9.410438e-01	Soltu.DM.01G039160,Soltu.DM.01G039200
GO:0006310	DNA recombination	2	39	0.000998003992015968	0.726292	9.410438e-01	Soltu.DM.01G039160,Soltu.DM.01G039200
GO:0015562	efflux transmembrane transporter activity	2	39	0.000998003992015968	0.726292	9.410438e-01	Soltu.DM.06G013430,Soltu.DM.08G016380
GO:0009561	megagametogenesis	2	39	0.000998003992015968	0.726292	9.410438e-01	Soltu.DM.09G026990,Soltu.DM.10G000610
GO:1900150	regulation of defense response to fungus	2	39	0.000998003992015968	0.726292	9.410438e-01	Soltu.DM.11G010260,Soltu.DM.12G005570
GO:0031012	extracellular matrix	2	39	0.000998003992015968	0.726292	9.410438e-01	Soltu.DM.02G027440,Soltu.DM.04G032300
GO:0010929	positive regulation of auxin mediated signaling pathway	2	39	0.000998003992015968	0.726292	9.410438e-01	Soltu.DM.01G046280,Soltu.DM.07G012330
GO:0045732	positive regulation of protein catabolic process	2	39	0.000998003992015968	0.726292	9.410438e-01	Soltu.DM.09G008470,Soltu.DM.09G008510
GO:0003724	RNA helicase activity	6	111	0.0029940119760479	0.728463	9.426449e-01	Soltu.DM.02G033190,Soltu.DM.06G000510,Soltu.DM.06G025500,Soltu.DM.10G000610,Soltu.DM.12G016400,Soltu.DM.12G020320
GO:0003779	actin binding	3	58	0.00149700598802395	0.731331	9.426449e-01	Soltu.DM.05G018890,Soltu.DM.06G027540,Soltu.DM.07G018190
GO:0006623	protein targeting to vacuole	3	58	0.00149700598802395	0.731331	9.426449e-01	Soltu.DM.10G021500,Soltu.DM.11G023730,Soltu.DM.12G001980
GO:0004650	polygalacturonase activity	3	58	0.00149700598802395	0.731331	9.426449e-01	Soltu.DM.01G027350,Soltu.DM.02G011180,Soltu.DM.03G030650
GO:0010319	stromule	3	58	0.00149700598802395	0.731331	9.426449e-01	Soltu.DM.04G037660,Soltu.DM.05G010830,Soltu.DM.07G013690
GO:0009791	post-embryonic development	6	112	0.0029940119760479	0.736338	9.426449e-01	Soltu.DM.01G043130,Soltu.DM.01G045350,Soltu.DM.01G046280,Soltu.DM.05G009360,Soltu.DM.10G000610,Soltu.DM.11G026340
GO:0019684	photosynthesis, light reaction	1	20	0.000499001996007984	0.736562	9.426449e-01	Soltu.DM.01G014690
GO:0008324	cation transmembrane transporter activity	1	20	0.000499001996007984	0.736562	9.426449e-01	Soltu.DM.03G009880
GO:0032875	regulation of DNA endoreduplication	1	20	0.000499001996007984	0.736562	9.426449e-01	Soltu.DM.05G000360
GO:0000815	ESCRT III complex	1	20	0.000499001996007984	0.736562	9.426449e-01	Soltu.DM.08G011430
GO:0019905	syntaxin binding	1	20	0.000499001996007984	0.736562	9.426449e-01	Soltu.DM.02G012640
GO:0033613	activating transcription factor binding	1	20	0.000499001996007984	0.736562	9.426449e-01	Soltu.DM.01G049090
GO:0045927	positive regulation of growth	1	20	0.000499001996007984	0.736562	9.426449e-01	Soltu.DM.04G036650
GO:1900055	regulation of leaf senescence	1	20	0.000499001996007984	0.736562	9.426449e-01	Soltu.DM.04G021150
GO:0010052	guard cell differentiation	1	20	0.000499001996007984	0.736562	9.426449e-01	Soltu.DM.05G023840
GO:0015693	magnesium ion transport	1	20	0.000499001996007984	0.736562	9.426449e-01	Soltu.DM.01G046300
GO:0000799	nuclear condensin complex	1	20	0.000499001996007984	0.736562	9.426449e-01	Soltu.DM.07G016980
GO:0010216	maintenance of DNA methylation	1	20	0.000499001996007984	0.736562	9.426449e-01	Soltu.DM.03G032440
GO:0006949	syncytium formation	1	20	0.000499001996007984	0.736562	9.426449e-01	Soltu.DM.06G022900
GO:0010928	regulation of auxin mediated signaling pathway	1	20	0.000499001996007984	0.736562	9.426449e-01	Soltu.DM.03G003610
GO:0006415	translational termination	1	20	0.000499001996007984	0.736562	9.426449e-01	Soltu.DM.08G020210
GO:0006520	cellular amino acid metabolic process	2	40	0.000998003992015968	0.739175	9.448846e-01	Soltu.DM.03G034640,Soltu.DM.06G012240
GO:0006338	chromatin remodeling	2	40	0.000998003992015968	0.739175	9.448846e-01	Soltu.DM.08G022190,Soltu.DM.08G027760
GO:0009846	pollen germination	4	77	0.00199600798403194	0.739907	9.452689e-01	Soltu.DM.02G021420,Soltu.DM.02G029680,Soltu.DM.03G011970,Soltu.DM.12G005530
GO:0003924	GTPase activity	15	266	0.00748502994011976	0.740839	9.457668e-01	Soltu.DM.01G038480,Soltu.DM.01G038500,Soltu.DM.01G038540,Soltu.DM.01G045350,Soltu.DM.05G021300,Soltu.DM.06G008510,Soltu.DM.07G022280,Soltu.DM.08G024020,Soltu.DM.10G020760,Soltu.DM.10G022890,Soltu.DM.11G004290,Soltu.DM.11G023290,Soltu.DM.11G023550,Soltu.DM.11G024760,Soltu.DM.12G028830
GO:0048316	seed development	5	95	0.00249500998003992	0.74116	9.457668e-01	Soltu.DM.02G017720,Soltu.DM.04G008330,Soltu.DM.10G028300,Soltu.DM.10G029210,Soltu.DM.10G029220
GO:0009809	lignin biosynthetic process	10	182	0.00499001996007984	0.743345	9.480026e-01	Soltu.DM.02G019020,Soltu.DM.03G011790,Soltu.DM.03G018030,Soltu.DM.04G022640,Soltu.DM.04G022660,Soltu.DM.04G027530,Soltu.DM.11G002050,Soltu.DM.11G002220,Soltu.DM.11G002260,Soltu.DM.11G003510
GO:0009695	jasmonic acid biosynthetic process	4	78	0.00199600798403194	0.749027	9.505249e-01	Soltu.DM.01G048790,Soltu.DM.02G019960,Soltu.DM.04G035750,Soltu.DM.09G031530
GO:0009910	negative regulation of flower development	4	78	0.00199600798403194	0.749027	9.505249e-01	Soltu.DM.01G026640,Soltu.DM.05G013510,Soltu.DM.05G022230,Soltu.DM.06G029550
GO:0004672	protein kinase activity	46	777	0.0229540918163673	0.749223	9.505249e-01	Soltu.DM.01G046280,Soltu.DM.01G049810,Soltu.DM.01G051530,Soltu.DM.02G004100,Soltu.DM.02G014980,Soltu.DM.02G015220,Soltu.DM.02G017560,Soltu.DM.02G019090,Soltu.DM.02G019610,Soltu.DM.02G019620,Soltu.DM.02G019630,Soltu.DM.02G028370,Soltu.DM.02G030800,Soltu.DM.03G025610,Soltu.DM.03G025710,Soltu.DM.03G027300,Soltu.DM.03G028160,Soltu.DM.04G003270,Soltu.DM.04G008420,Soltu.DM.04G009110,Soltu.DM.04G013390,…
GO:0016573	histone acetylation	2	41	0.000998003992015968	0.751536	9.505249e-01	Soltu.DM.02G030020,Soltu.DM.06G019850
GO:0009750	response to fructose	2	41	0.000998003992015968	0.751536	9.505249e-01	Soltu.DM.02G016140,Soltu.DM.12G007580
GO:0010053	root epidermal cell differentiation	2	41	0.000998003992015968	0.751536	9.505249e-01	Soltu.DM.04G021700,Soltu.DM.12G026450
GO:0006096	glycolytic process	3	60	0.00149700598802395	0.752211	9.505249e-01	Soltu.DM.04G010190,Soltu.DM.10G000600,Soltu.DM.10G024660
GO:0030176	integral component of endoplasmic reticulum membrane	3	60	0.00149700598802395	0.752211	9.505249e-01	Soltu.DM.01G004640,Soltu.DM.01G043230,Soltu.DM.03G006260
GO:0015116	sulfate transmembrane transporter activity	1	21	0.000499001996007984	0.753565	9.505249e-01	Soltu.DM.09G020160
GO:0031969	chloroplast membrane	1	21	0.000499001996007984	0.753565	9.505249e-01	Soltu.DM.12G015680
GO:0006865	amino acid transport	1	21	0.000499001996007984	0.753565	9.505249e-01	Soltu.DM.06G023230
GO:0043547	positive regulation of GTPase activity	1	21	0.000499001996007984	0.753565	9.505249e-01	Soltu.DM.03G033100
GO:0005852	eukaryotic translation initiation factor 3 complex	1	21	0.000499001996007984	0.753565	9.505249e-01	Soltu.DM.08G020210
GO:0090069	regulation of ribosome biogenesis	1	21	0.000499001996007984	0.753565	9.505249e-01	Soltu.DM.11G001240
GO:0006006	glucose metabolic process	1	21	0.000499001996007984	0.753565	9.505249e-01	Soltu.DM.10G000600
GO:0000245	spliceosomal complex assembly	1	21	0.000499001996007984	0.753565	9.505249e-01	Soltu.DM.03G023140
GO:0045271	respiratory chain complex I	1	21	0.000499001996007984	0.753565	9.505249e-01	Soltu.DM.04G014720
GO:0009698	phenylpropanoid metabolic process	1	21	0.000499001996007984	0.753565	9.505249e-01	Soltu.DM.12G011270
GO:0005884	actin filament	1	21	0.000499001996007984	0.753565	9.505249e-01	Soltu.DM.11G023730
GO:0016579	protein deubiquitination	4	79	0.00199600798403194	0.7579	9.554424e-01	Soltu.DM.04G034050,Soltu.DM.06G009020,Soltu.DM.09G005580,Soltu.DM.12G009740
GO:0009696	salicylic acid metabolic process	3	61	0.00149700598802395	0.762152	9.589945e-01	Soltu.DM.02G008440,Soltu.DM.02G008450,Soltu.DM.05G000890
GO:0051539	4 iron, 4 sulfur cluster binding	3	61	0.00149700598802395	0.762152	9.589945e-01	Soltu.DM.04G007410,Soltu.DM.04G007470,Soltu.DM.07G026310
GO:0007030	Golgi organization	2	42	0.000998003992015968	0.763388	9.589945e-01	Soltu.DM.04G000800,Soltu.DM.05G017980
GO:0010197	polar nucleus fusion	2	42	0.000998003992015968	0.763388	9.589945e-01	Soltu.DM.06G013900,Soltu.DM.07G011900
GO:0045492	xylan biosynthetic process	2	42	0.000998003992015968	0.763388	9.589945e-01	Soltu.DM.05G011880,Soltu.DM.05G011890
GO:0016311	dephosphorylation	4	80	0.00199600798403194	0.766528	9.589945e-01	Soltu.DM.01G026010,Soltu.DM.01G046280,Soltu.DM.04G030210,Soltu.DM.08G001170
GO:2000636	positive regulation of primary miRNA processing	1	22	0.000499001996007984	0.769472	9.589945e-01	Soltu.DM.11G001240
GO:0004032	alditol:NADP+ 1-oxidoreductase activity	1	22	0.000499001996007984	0.769472	9.589945e-01	Soltu.DM.03G019340
GO:0008514	organic anion transmembrane transporter activity	1	22	0.000499001996007984	0.769472	9.589945e-01	Soltu.DM.05G022810
GO:0008138	protein tyrosine/serine/threonine phosphatase activity	1	22	0.000499001996007984	0.769472	9.589945e-01	Soltu.DM.02G016130
GO:0006983	ER overload response	1	22	0.000499001996007984	0.769472	9.589945e-01	Soltu.DM.08G023920
GO:0006108	malate metabolic process	1	22	0.000499001996007984	0.769472	9.589945e-01	Soltu.DM.01G031350
GO:0016925	protein sumoylation	1	22	0.000499001996007984	0.769472	9.589945e-01	Soltu.DM.01G034230
GO:0018119	peptidyl-cysteine S-nitrosylation	1	22	0.000499001996007984	0.769472	9.589945e-01	Soltu.DM.04G009800
GO:0048658	anther wall tapetum development	1	22	0.000499001996007984	0.769472	9.589945e-01	Soltu.DM.05G010290
GO:0045332	phospholipid translocation	1	22	0.000499001996007984	0.769472	9.589945e-01	Soltu.DM.03G036600
GO:0016441	posttranscriptional gene silencing	1	22	0.000499001996007984	0.769472	9.589945e-01	Soltu.DM.03G026030
GO:0032588	trans-Golgi network membrane	1	22	0.000499001996007984	0.769472	9.589945e-01	Soltu.DM.08G024020
GO:0046685	response to arsenic-containing substance	1	22	0.000499001996007984	0.769472	9.589945e-01	Soltu.DM.12G005320
GO:0000723	telomere maintenance	1	22	0.000499001996007984	0.769472	9.589945e-01	Soltu.DM.01G031990
GO:0008017	microtubule binding	11	204	0.00548902195608782	0.77123	9.596706e-01	Soltu.DM.01G032030,Soltu.DM.01G037450,Soltu.DM.01G045350,Soltu.DM.02G006150,Soltu.DM.03G011970,Soltu.DM.04G030920,Soltu.DM.04G032260,Soltu.DM.07G000950,Soltu.DM.08G002090,Soltu.DM.11G002710,Soltu.DM.11G023550
GO:0009646	response to absence of light	3	62	0.00149700598802395	0.771766	9.596706e-01	Soltu.DM.06G016260,Soltu.DM.07G014620,Soltu.DM.08G024350
GO:0051510	regulation of unidimensional cell growth	3	62	0.00149700598802395	0.771766	9.596706e-01	Soltu.DM.03G009920,Soltu.DM.05G009360,Soltu.DM.11G026340
GO:0016706	2-oxoglutarate-dependent dioxygenase activity	3	62	0.00149700598802395	0.771766	9.596706e-01	Soltu.DM.04G006660,Soltu.DM.09G002950,Soltu.DM.09G026190
GO:0051287	NAD binding	5	99	0.00249500998003992	0.772955	9.604379e-01	Soltu.DM.04G014840,Soltu.DM.05G010900,Soltu.DM.07G015210,Soltu.DM.07G015220,Soltu.DM.10G000600
GO:0042542	response to hydrogen peroxide	6	117	0.0029940119760479	0.77326	9.604379e-01	Soltu.DM.03G025100,Soltu.DM.04G037660,Soltu.DM.09G001190,Soltu.DM.09G008470,Soltu.DM.09G008510,Soltu.DM.09G017090
GO:0070417	cellular response to cold	2	43	0.000998003992015968	0.774747	9.611947e-01	Soltu.DM.01G043130,Soltu.DM.07G025470
GO:0009574	preprophase band	2	43	0.000998003992015968	0.774747	9.611947e-01	Soltu.DM.01G032030,Soltu.DM.01G038990
GO:0007166	cell surface receptor signaling pathway	3	63	0.00149700598802395	0.78106	9.616756e-01	Soltu.DM.03G010810,Soltu.DM.04G034670,Soltu.DM.06G010080
GO:0046872	metal ion binding	3	63	0.00149700598802395	0.78106	9.616756e-01	Soltu.DM.10G016490,Soltu.DM.10G016550,Soltu.DM.10G016560
GO:0000307	cyclin-dependent protein kinase holoenzyme complex	4	82	0.00199600798403194	0.783059	9.616756e-01	Soltu.DM.01G016770,Soltu.DM.03G035060,Soltu.DM.07G004620,Soltu.DM.07G019940
GO:0046910	pectinesterase inhibitor activity	4	82	0.00199600798403194	0.783059	9.616756e-01	Soltu.DM.01G029920,Soltu.DM.01G029930,Soltu.DM.05G024820,Soltu.DM.06G000440
GO:0007076	mitotic chromosome condensation	1	23	0.000499001996007984	0.784352	9.616756e-01	Soltu.DM.07G016980
GO:0009903	chloroplast avoidance movement	1	23	0.000499001996007984	0.784352	9.616756e-01	Soltu.DM.04G010080
GO:0016973	poly(A)+ mRNA export from nucleus	1	23	0.000499001996007984	0.784352	9.616756e-01	Soltu.DM.11G007590
GO:0007140	male meiotic nuclear division	1	23	0.000499001996007984	0.784352	9.616756e-01	Soltu.DM.06G031110
GO:0008574	ATP-dependent microtubule motor activity, plus-end-directed	1	23	0.000499001996007984	0.784352	9.616756e-01	Soltu.DM.01G037450
GO:0010466	negative regulation of peptidase activity	1	23	0.000499001996007984	0.784352	9.616756e-01	Soltu.DM.03G018690
GO:0030134	COPII-coated ER to Golgi transport vesicle	1	23	0.000499001996007984	0.784352	9.616756e-01	Soltu.DM.04G000800
GO:0055062	phosphate ion homeostasis	1	23	0.000499001996007984	0.784352	9.616756e-01	Soltu.DM.03G033800
GO:0047484	regulation of response to osmotic stress	1	23	0.000499001996007984	0.784352	9.616756e-01	Soltu.DM.06G028330
GO:0004144	diacylglycerol O-acyltransferase activity	1	23	0.000499001996007984	0.784352	9.616756e-01	Soltu.DM.02G011030
GO:1990135	flavonoid sulfotransferase activity	1	23	0.000499001996007984	0.784352	9.616756e-01	Soltu.DM.05G015900
GO:0031540	regulation of anthocyanin biosynthetic process	1	23	0.000499001996007984	0.784352	9.616756e-01	Soltu.DM.10G020780
GO:0015095	magnesium ion transmembrane transporter activity	1	23	0.000499001996007984	0.784352	9.616756e-01	Soltu.DM.01G046300
GO:0080054	low-affinity nitrate transmembrane transporter activity	1	23	0.000499001996007984	0.784352	9.616756e-01	Soltu.DM.12G010400
GO:0045177	apical part of cell	1	23	0.000499001996007984	0.784352	9.616756e-01	Soltu.DM.08G018610
GO:0015301	anion:anion antiporter activity	1	23	0.000499001996007984	0.784352	9.616756e-01	Soltu.DM.09G020160
GO:0050776	regulation of immune response	1	23	0.000499001996007984	0.784352	9.616756e-01	Soltu.DM.09G031090
GO:0045489	pectin biosynthetic process	2	44	0.000998003992015968	0.785625	9.626980e-01	Soltu.DM.02G032380,Soltu.DM.05G006950
GO:0045893	positive regulation of transcription, DNA-templated	25	444	0.0124750499001996	0.786965	9.638009e-01	Soltu.DM.01G005870,Soltu.DM.01G026640,Soltu.DM.01G033220,Soltu.DM.01G043930,Soltu.DM.01G046280,Soltu.DM.02G000380,Soltu.DM.02G017140,Soltu.DM.02G033960,Soltu.DM.04G005650,Soltu.DM.04G027450,Soltu.DM.05G013510,Soltu.DM.05G022080,Soltu.DM.05G023840,Soltu.DM.06G000140,Soltu.DM.06G002830,Soltu.DM.06G028330,Soltu.DM.06G029020,Soltu.DM.06G029550,Soltu.DM.07G011890,Soltu.DM.08G019490,Soltu.DM.10G019280,…
GO:0000785	chromatin	5	101	0.00249500998003992	0.787691	9.641518e-01	Soltu.DM.01G049090,Soltu.DM.02G022360,Soltu.DM.03G031000,Soltu.DM.04G002200,Soltu.DM.06G024190
GO:0048825	cotyledon development	3	64	0.00149700598802395	0.790039	9.661169e-01	Soltu.DM.01G033460,Soltu.DM.02G002450,Soltu.DM.11G024760
GO:0016020	membrane	71	1198	0.0354291417165669	0.790179	9.661169e-01	Soltu.DM.01G004640,Soltu.DM.01G020050,Soltu.DM.01G021700,Soltu.DM.01G025130,Soltu.DM.01G028940,Soltu.DM.01G030170,Soltu.DM.01G034860,Soltu.DM.01G036860,Soltu.DM.01G045350,Soltu.DM.01G045670,Soltu.DM.02G003500,Soltu.DM.02G003540,Soltu.DM.02G003650,Soltu.DM.02G011050,Soltu.DM.02G014980,Soltu.DM.02G018520,Soltu.DM.02G021420,Soltu.DM.02G026390,Soltu.DM.02G028120,Soltu.DM.02G029070,Soltu.DM.02G031380,…
GO:0003697	single-stranded DNA binding	4	83	0.00199600798403194	0.790969	9.665435e-01	Soltu.DM.03G032190,Soltu.DM.06G029270,Soltu.DM.07G006410,Soltu.DM.09G025170
GO:0042393	histone binding	6	120	0.0029940119760479	0.793477	9.668397e-01	Soltu.DM.01G024540,Soltu.DM.01G026710,Soltu.DM.02G027010,Soltu.DM.03G032440,Soltu.DM.04G019490,Soltu.DM.06G022600
GO:0016036	cellular response to phosphate starvation	5	102	0.00249500998003992	0.794775	9.668397e-01	Soltu.DM.01G031540,Soltu.DM.03G033800,Soltu.DM.04G037660,Soltu.DM.05G000050,Soltu.DM.08G011500
GO:0006891	intra-Golgi vesicle-mediated transport	2	45	0.000998003992015968	0.796038	9.668397e-01	Soltu.DM.01G044160,Soltu.DM.12G001980
GO:0009269	response to desiccation	2	45	0.000998003992015968	0.796038	9.668397e-01	Soltu.DM.01G049930,Soltu.DM.02G006140
GO:1900057	positive regulation of leaf senescence	1	24	0.000499001996007984	0.798272	9.668397e-01	Soltu.DM.03G035030
GO:0004022	alcohol dehydrogenase (NAD) activity	1	24	0.000499001996007984	0.798272	9.668397e-01	Soltu.DM.12G007580
GO:0010117	photoprotection	1	24	0.000499001996007984	0.798272	9.668397e-01	Soltu.DM.01G046560
GO:0019375	galactolipid biosynthetic process	1	24	0.000499001996007984	0.798272	9.668397e-01	Soltu.DM.12G007800
GO:0009060	aerobic respiration	1	24	0.000499001996007984	0.798272	9.668397e-01	Soltu.DM.02G033740
GO:0003887	DNA-directed DNA polymerase activity	1	24	0.000499001996007984	0.798272	9.668397e-01	Soltu.DM.01G038940
GO:0015145	monosaccharide transmembrane transporter activity	1	24	0.000499001996007984	0.798272	9.668397e-01	Soltu.DM.02G018760
GO:0005685	U1 snRNP	1	24	0.000499001996007984	0.798272	9.668397e-01	Soltu.DM.02G014270
GO:0007059	chromosome segregation	1	24	0.000499001996007984	0.798272	9.668397e-01	Soltu.DM.12G004220
GO:0072686	mitotic spindle	1	24	0.000499001996007984	0.798272	9.668397e-01	Soltu.DM.03G011970
GO:0005381	iron ion transmembrane transporter activity	1	24	0.000499001996007984	0.798272	9.668397e-01	Soltu.DM.02G011050
GO:0042273	ribosomal large subunit biogenesis	1	24	0.000499001996007984	0.798272	9.668397e-01	Soltu.DM.12G003960
GO:0009705	plant-type vacuole membrane	10	192	0.00499001996007984	0.799282	9.675290e-01	Soltu.DM.01G003300,Soltu.DM.01G035900,Soltu.DM.01G035910,Soltu.DM.02G010460,Soltu.DM.02G014160,Soltu.DM.02G018520,Soltu.DM.04G025950,Soltu.DM.04G025960,Soltu.DM.07G027610,Soltu.DM.11G023240
GO:0009816	defense response to bacterium, incompatible interaction	5	103	0.00249500998003992	0.801672	9.698859e-01	Soltu.DM.01G043130,Soltu.DM.05G026780,Soltu.DM.06G033690,Soltu.DM.09G017260,Soltu.DM.12G006730
GO:0009699	phenylpropanoid biosynthetic process	3	66	0.00149700598802395	0.807078	9.756004e-01	Soltu.DM.04G022640,Soltu.DM.04G022660,Soltu.DM.04G027530
GO:0051015	actin filament binding	5	104	0.00249500998003992	0.808384	9.756004e-01	Soltu.DM.03G011970,Soltu.DM.09G021540,Soltu.DM.10G027240,Soltu.DM.10G028020,Soltu.DM.11G017620
GO:0030570	pectate lyase activity	1	25	0.000499001996007984	0.811293	9.756004e-01	Soltu.DM.01G009330
GO:0008375	acetylglucosaminyltransferase activity	1	25	0.000499001996007984	0.811293	9.756004e-01	Soltu.DM.06G031010
GO:0006417	regulation of translation	1	25	0.000499001996007984	0.811293	9.756004e-01	Soltu.DM.02G033190
GO:1901703	protein localization involved in auxin polar transport	1	25	0.000499001996007984	0.811293	9.756004e-01	Soltu.DM.03G036600
GO:0060918	auxin transport	1	25	0.000499001996007984	0.811293	9.756004e-01	Soltu.DM.07G012330
GO:0000103	sulfate assimilation	1	25	0.000499001996007984	0.811293	9.756004e-01	Soltu.DM.02G018800
GO:0071577	zinc ion transmembrane transport	1	25	0.000499001996007984	0.811293	9.756004e-01	Soltu.DM.02G003650
GO:0015030	Cajal body	1	25	0.000499001996007984	0.811293	9.756004e-01	Soltu.DM.07G025470
GO:0010162	seed dormancy process	1	25	0.000499001996007984	0.811293	9.756004e-01	Soltu.DM.05G022230
GO:0009611	response to wounding	27	485	0.0134730538922156	0.81227	9.762386e-01	Soltu.DM.01G046560,Soltu.DM.01G048790,Soltu.DM.03G002240,Soltu.DM.03G025750,Soltu.DM.04G027800,Soltu.DM.04G031830,Soltu.DM.04G035750,Soltu.DM.05G012690,Soltu.DM.06G017300,Soltu.DM.06G024270,Soltu.DM.06G029230,Soltu.DM.06G031190,Soltu.DM.07G011890,Soltu.DM.08G004500,Soltu.DM.09G020590,Soltu.DM.09G031530,Soltu.DM.10G000540,Soltu.DM.10G021090,Soltu.DM.11G009740,Soltu.DM.11G013630,Soltu.DM.11G013650,…
GO:0042545	cell wall modification	4	86	0.00199600798403194	0.813313	9.769569e-01	Soltu.DM.02G024320,Soltu.DM.04G035570,Soltu.DM.05G024820,Soltu.DM.06G000440
GO:0005635	nuclear envelope	5	105	0.00249500998003992	0.814915	9.770879e-01	Soltu.DM.02G020930,Soltu.DM.07G006510,Soltu.DM.07G006520,Soltu.DM.08G023920,Soltu.DM.11G007590
GO:0010029	regulation of seed germination	3	67	0.00149700598802395	0.81515	9.770879e-01	Soltu.DM.01G018690,Soltu.DM.02G023660,Soltu.DM.03G003580
GO:0010116	positive regulation of abscisic acid biosynthetic process	2	47	0.000998003992015968	0.815527	9.770879e-01	Soltu.DM.01G046280,Soltu.DM.02G010050
GO:0050829	defense response to Gram-negative bacterium	3	68	0.00149700598802395	0.822935	9.770879e-01	Soltu.DM.03G002330,Soltu.DM.03G017340,Soltu.DM.09G031090
GO:0042752	regulation of circadian rhythm	3	68	0.00149700598802395	0.822935	9.770879e-01	Soltu.DM.06G013470,Soltu.DM.11G009300,Soltu.DM.11G010020
GO:0016298	lipase activity	3	68	0.00149700598802395	0.822935	9.770879e-01	Soltu.DM.02G029070,Soltu.DM.04G034170,Soltu.DM.07G009920
GO:1902456	regulation of stomatal opening	1	26	0.000499001996007984	0.823475	9.770879e-01	Soltu.DM.04G008420
GO:0003860	3-hydroxyisobutyryl-CoA hydrolase activity	1	26	0.000499001996007984	0.823475	9.770879e-01	Soltu.DM.01G029360
GO:0046854	phosphatidylinositol phosphorylation	1	26	0.000499001996007984	0.823475	9.770879e-01	Soltu.DM.05G020170
GO:0005242	inward rectifier potassium channel activity	1	26	0.000499001996007984	0.823475	9.770879e-01	Soltu.DM.12G024710
GO:0036297	interstrand cross-link repair	1	26	0.000499001996007984	0.823475	9.770879e-01	Soltu.DM.11G007980
GO:0010497	plasmodesmata-mediated intercellular transport	1	26	0.000499001996007984	0.823475	9.770879e-01	Soltu.DM.01G041280
GO:0005385	zinc ion transmembrane transporter activity	1	26	0.000499001996007984	0.823475	9.770879e-01	Soltu.DM.02G003650
GO:0000470	maturation of LSU-rRNA	1	26	0.000499001996007984	0.823475	9.770879e-01	Soltu.DM.02G022310
GO:0009862	systemic acquired resistance, salicylic acid mediated signaling pathway	1	26	0.000499001996007984	0.823475	9.770879e-01	Soltu.DM.07G011890
GO:0010043	response to zinc ion	2	48	0.000998003992015968	0.824632	9.770879e-01	Soltu.DM.07G006080,Soltu.DM.10G003760
GO:0042127	regulation of cell population proliferation	2	48	0.000998003992015968	0.824632	9.770879e-01	Soltu.DM.06G033340,Soltu.DM.09G018920
GO:0099503	secretory vesicle	21	388	0.0104790419161677	0.826129	9.770879e-01	Soltu.DM.01G024100,Soltu.DM.01G024170,Soltu.DM.01G024190,Soltu.DM.01G024260,Soltu.DM.02G004190,Soltu.DM.02G016020,Soltu.DM.02G022920,Soltu.DM.03G018690,Soltu.DM.03G029200,Soltu.DM.04G005940,Soltu.DM.05G025890,Soltu.DM.06G004540,Soltu.DM.06G013900,Soltu.DM.06G020100,Soltu.DM.07G000110,Soltu.DM.07G000120,Soltu.DM.07G000870,Soltu.DM.07G021670,Soltu.DM.09G019440,Soltu.DM.09G024700,Soltu.DM.10G014610
GO:0009873	ethylene-activated signaling pathway	4	88	0.00199600798403194	0.827094	9.770879e-01	Soltu.DM.01G043930,Soltu.DM.02G016650,Soltu.DM.02G016660,Soltu.DM.05G003250
GO:0035251	UDP-glucosyltransferase activity	7	144	0.00349301397205589	0.827827	9.770879e-01	Soltu.DM.01G047230,Soltu.DM.04G011150,Soltu.DM.04G038120,Soltu.DM.07G002120,Soltu.DM.10G027460,Soltu.DM.12G027210,Soltu.DM.12G029830
GO:0009867	jasmonic acid mediated signaling pathway	7	144	0.00349301397205589	0.827827	9.770879e-01	Soltu.DM.02G016660,Soltu.DM.04G035750,Soltu.DM.09G020590,Soltu.DM.09G024260,Soltu.DM.09G024270,Soltu.DM.12G007390,Soltu.DM.12G007400
GO:0003712	transcription coregulator activity	6	126	0.0029940119760479	0.829713	9.770879e-01	Soltu.DM.02G022360,Soltu.DM.04G005990,Soltu.DM.04G006050,Soltu.DM.06G022250,Soltu.DM.08G013350,Soltu.DM.09G028410
GO:0000139	Golgi membrane	3	69	0.00149700598802395	0.830437	9.770879e-01	Soltu.DM.02G012640,Soltu.DM.08G024020,Soltu.DM.08G030250
GO:0000162	tryptophan biosynthetic process	2	49	0.000998003992015968	0.833331	9.770879e-01	Soltu.DM.09G030160,Soltu.DM.09G030230
GO:0016168	chlorophyll binding	2	49	0.000998003992015968	0.833331	9.770879e-01	Soltu.DM.01G014690,Soltu.DM.03G029440
GO:0048229	gametophyte development	2	49	0.000998003992015968	0.833331	9.770879e-01	Soltu.DM.03G023820,Soltu.DM.11G001240
GO:0009684	indoleacetic acid biosynthetic process	2	49	0.000998003992015968	0.833331	9.770879e-01	Soltu.DM.09G030160,Soltu.DM.09G030230
GO:0004523	RNA-DNA hybrid ribonuclease activity	2	49	0.000998003992015968	0.833331	9.770879e-01	Soltu.DM.01G018540,Soltu.DM.02G014260
GO:0007017	microtubule-based process	2	49	0.000998003992015968	0.833331	9.770879e-01	Soltu.DM.10G022890,Soltu.DM.11G009300
GO:0016242	negative regulation of macroautophagy	1	27	0.000499001996007984	0.834871	9.770879e-01	Soltu.DM.01G046280
GO:0006723	cuticle hydrocarbon biosynthetic process	1	27	0.000499001996007984	0.834871	9.770879e-01	Soltu.DM.10G004620
GO:0038202	TORC1 signaling	1	27	0.000499001996007984	0.834871	9.770879e-01	Soltu.DM.01G046280
GO:0048575	short-day photoperiodism, flowering	1	27	0.000499001996007984	0.834871	9.770879e-01	Soltu.DM.02G002450
GO:0009116	nucleoside metabolic process	1	27	0.000499001996007984	0.834871	9.770879e-01	Soltu.DM.08G015410
GO:0042254	ribosome biogenesis	1	27	0.000499001996007984	0.834871	9.770879e-01	Soltu.DM.11G024760
GO:0046244	salicylic acid catabolic process	1	27	0.000499001996007984	0.834871	9.770879e-01	Soltu.DM.06G028410
GO:1901355	response to rapamycin	1	27	0.000499001996007984	0.834871	9.770879e-01	Soltu.DM.01G046280
GO:0009772	photosynthetic electron transport in photosystem II	1	27	0.000499001996007984	0.834871	9.770879e-01	Soltu.DM.01G014690
GO:0032300	mismatch repair complex	1	27	0.000499001996007984	0.834871	9.770879e-01	Soltu.DM.01G049080
GO:0005740	mitochondrial envelope	1	27	0.000499001996007984	0.834871	9.770879e-01	Soltu.DM.04G035780
GO:2000234	positive regulation of rRNA processing	1	27	0.000499001996007984	0.834871	9.770879e-01	Soltu.DM.01G046280
GO:1902661	positive regulation of glucose mediated signaling pathway	1	27	0.000499001996007984	0.834871	9.770879e-01	Soltu.DM.01G046280
GO:0008150	biological_process	248	4059	0.12375249500998	0.836605	9.770879e-01	Soltu.DM.01G001600,Soltu.DM.01G006320,Soltu.DM.01G006850,Soltu.DM.01G007280,Soltu.DM.01G014500,Soltu.DM.01G020190,Soltu.DM.01G021970,Soltu.DM.01G024870,Soltu.DM.01G025350,Soltu.DM.01G026520,Soltu.DM.01G027600,Soltu.DM.01G028280,Soltu.DM.01G028580,Soltu.DM.01G028940,Soltu.DM.01G030120,Soltu.DM.01G030170,Soltu.DM.01G032000,Soltu.DM.01G033920,Soltu.DM.01G036300,Soltu.DM.01G036530,Soltu.DM.01G041350,…
GO:0000137	Golgi cis cisterna	3	70	0.00149700598802395	0.837664	9.770879e-01	Soltu.DM.02G010030,Soltu.DM.02G020930,Soltu.DM.09G011570
GO:0005622	intracellular	11	218	0.00548902195608782	0.838026	9.770879e-01	Soltu.DM.01G043930,Soltu.DM.02G016650,Soltu.DM.02G016660,Soltu.DM.02G022920,Soltu.DM.05G003250,Soltu.DM.06G000510,Soltu.DM.06G009260,Soltu.DM.07G022280,Soltu.DM.10G001660,Soltu.DM.12G020320,Soltu.DM.12G028830
GO:0004176	ATP-dependent peptidase activity	2	50	0.000998003992015968	0.841639	9.770879e-01	Soltu.DM.01G010340,Soltu.DM.10G020450
GO:0043022	ribosome binding	2	50	0.000998003992015968	0.841639	9.770879e-01	Soltu.DM.02G022310,Soltu.DM.11G024760
GO:0010025	wax biosynthetic process	2	50	0.000998003992015968	0.841639	9.770879e-01	Soltu.DM.01G025130,Soltu.DM.11G021610
GO:0010588	cotyledon vascular tissue pattern formation	2	50	0.000998003992015968	0.841639	9.770879e-01	Soltu.DM.12G029340,Soltu.DM.12G029360
GO:0005525	GTP binding	7	147	0.00349301397205589	0.843125	9.770879e-01	Soltu.DM.01G038480,Soltu.DM.01G038500,Soltu.DM.01G038540,Soltu.DM.02G028230,Soltu.DM.05G021300,Soltu.DM.10G022890,Soltu.DM.11G004290
GO:0032040	small-subunit processome	3	71	0.00149700598802395	0.844624	9.770879e-01	Soltu.DM.06G004220,Soltu.DM.08G004410,Soltu.DM.10G023340
GO:0006974	cellular response to DNA damage stimulus	3	71	0.00149700598802395	0.844624	9.770879e-01	Soltu.DM.01G038940,Soltu.DM.02G023660,Soltu.DM.03G003580
GO:2000028	regulation of photoperiodism, flowering	3	71	0.00149700598802395	0.844624	9.770879e-01	Soltu.DM.02G023990,Soltu.DM.06G010080,Soltu.DM.11G010020
GO:0005777	peroxisome	23	428	0.0114770459081836	0.844656	9.770879e-01	Soltu.DM.01G021480,Soltu.DM.01G037160,Soltu.DM.01G037170,Soltu.DM.01G045350,Soltu.DM.02G004460,Soltu.DM.02G017350,Soltu.DM.02G029070,Soltu.DM.02G030860,Soltu.DM.03G002090,Soltu.DM.04G034170,Soltu.DM.04G037660,Soltu.DM.06G004360,Soltu.DM.06G018100,Soltu.DM.06G031990,Soltu.DM.07G000870,Soltu.DM.07G025920,Soltu.DM.08G005830,Soltu.DM.08G005930,Soltu.DM.10G002210,Soltu.DM.10G020760,Soltu.DM.10G026260,…
GO:0045995	regulation of embryonic development	1	28	0.000499001996007984	0.845531	9.770879e-01	Soltu.DM.07G024720
GO:0009934	regulation of meristem structural organization	1	28	0.000499001996007984	0.845531	9.770879e-01	Soltu.DM.07G020910
GO:0016303	1-phosphatidylinositol-3-kinase activity	1	28	0.000499001996007984	0.845531	9.770879e-01	Soltu.DM.01G046280
GO:0102756	very-long-chain 3-ketoacyl-CoA synthase activity	1	28	0.000499001996007984	0.845531	9.770879e-01	Soltu.DM.01G043230
GO:0050687	negative regulation of defense response to virus	1	28	0.000499001996007984	0.845531	9.770879e-01	Soltu.DM.01G046280
GO:0015662	ATPase activity, coupled to transmembrane movement of ions, phosphorylative mechanism	1	28	0.000499001996007984	0.845531	9.770879e-01	Soltu.DM.03G036600
GO:0102337	3-oxo-cerotoyl-CoA synthase activity	1	28	0.000499001996007984	0.845531	9.770879e-01	Soltu.DM.01G043230
GO:0102338	3-oxo-lignoceronyl-CoA synthase activity	1	28	0.000499001996007984	0.845531	9.770879e-01	Soltu.DM.01G043230
GO:0010103	stomatal complex morphogenesis	1	28	0.000499001996007984	0.845531	9.770879e-01	Soltu.DM.09G018920
GO:0031966	mitochondrial membrane	1	28	0.000499001996007984	0.845531	9.770879e-01	Soltu.DM.11G023550
GO:0009303	rRNA transcription	1	28	0.000499001996007984	0.845531	9.770879e-01	Soltu.DM.01G046280
GO:0102336	3-oxo-arachidoyl-CoA synthase activity	1	28	0.000499001996007984	0.845531	9.770879e-01	Soltu.DM.01G043230
GO:0046540	U4/U6 x U5 tri-snRNP complex	1	28	0.000499001996007984	0.845531	9.770879e-01	Soltu.DM.07G025470
GO:0002215	defense response to nematode	1	28	0.000499001996007984	0.845531	9.770879e-01	Soltu.DM.03G029730
GO:0048440	carpel development	1	28	0.000499001996007984	0.845531	9.770879e-01	Soltu.DM.08G003720
GO:0009745	sucrose mediated signaling	1	28	0.000499001996007984	0.845531	9.770879e-01	Soltu.DM.01G046280
GO:0010020	chloroplast fission	1	28	0.000499001996007984	0.845531	9.770879e-01	Soltu.DM.04G030910
GO:0005384	manganese ion transmembrane transporter activity	1	28	0.000499001996007984	0.845531	9.770879e-01	Soltu.DM.02G011050
GO:0048366	leaf development	11	221	0.00548902195608782	0.850176	9.816792e-01	Soltu.DM.01G033460,Soltu.DM.02G002450,Soltu.DM.02G009190,Soltu.DM.02G023660,Soltu.DM.03G003580,Soltu.DM.04G008420,Soltu.DM.08G018860,Soltu.DM.08G024350,Soltu.DM.09G002210,Soltu.DM.11G024760,Soltu.DM.12G024030
GO:0016125	sterol metabolic process	3	72	0.00149700598802395	0.851324	9.816792e-01	Soltu.DM.01G048790,Soltu.DM.07G013650,Soltu.DM.08G020150
GO:0040019	positive regulation of embryonic development	1	29	0.000499001996007984	0.855504	9.816792e-01	Soltu.DM.01G046280
GO:0006863	purine nucleobase transport	1	29	0.000499001996007984	0.855504	9.816792e-01	Soltu.DM.06G010890
GO:0051225	spindle assembly	1	29	0.000499001996007984	0.855504	9.816792e-01	Soltu.DM.07G000950
GO:0000159	protein phosphatase type 2A complex	1	29	0.000499001996007984	0.855504	9.816792e-01	Soltu.DM.01G051340
GO:0009933	meristem structural organization	1	29	0.000499001996007984	0.855504	9.816792e-01	Soltu.DM.09G018520
GO:0006261	DNA-dependent DNA replication	1	29	0.000499001996007984	0.855504	9.816792e-01	Soltu.DM.03G032560
GO:0003746	translation elongation factor activity	1	29	0.000499001996007984	0.855504	9.816792e-01	Soltu.DM.11G023290
GO:0071004	U2-type prespliceosome	1	29	0.000499001996007984	0.855504	9.816792e-01	Soltu.DM.02G014270
GO:0010492	maintenance of shoot apical meristem identity	1	29	0.000499001996007984	0.855504	9.816792e-01	Soltu.DM.01G024540
GO:0001708	cell fate specification	1	29	0.000499001996007984	0.855504	9.816792e-01	Soltu.DM.07G013090
GO:0008285	negative regulation of cell population proliferation	1	29	0.000499001996007984	0.855504	9.816792e-01	Soltu.DM.06G029020
GO:0016705	oxidoreductase activity, acting on paired donors, with incorporation or reduction of molecular oxygen	19	363	0.0094810379241517	0.855777	9.816792e-01	Soltu.DM.01G048790,Soltu.DM.02G034160,Soltu.DM.03G017780,Soltu.DM.03G017800,Soltu.DM.04G022640,Soltu.DM.04G022660,Soltu.DM.04G025100,Soltu.DM.04G025130,Soltu.DM.06G029640,Soltu.DM.07G012440,Soltu.DM.07G013650,Soltu.DM.07G021500,Soltu.DM.08G025590,Soltu.DM.08G025600,Soltu.DM.09G004390,Soltu.DM.10G003650,Soltu.DM.10G003660,Soltu.DM.10G015470,Soltu.DM.11G020020
GO:0006289	nucleotide-excision repair	2	52	0.000998003992015968	0.857134	9.827219e-01	Soltu.DM.07G007860,Soltu.DM.12G020050
GO:0009626	plant-type hypersensitive response	14	277	0.00698602794411178	0.860126	9.853605e-01	Soltu.DM.02G014850,Soltu.DM.02G029070,Soltu.DM.04G005320,Soltu.DM.04G032450,Soltu.DM.04G034170,Soltu.DM.04G035780,Soltu.DM.05G010290,Soltu.DM.06G029550,Soltu.DM.06G033690,Soltu.DM.07G005060,Soltu.DM.07G013270,Soltu.DM.09G017260,Soltu.DM.11G002050,Soltu.DM.11G002220
GO:0048367	shoot system development	4	94	0.00199600798403194	0.863439	9.853605e-01	Soltu.DM.02G002450,Soltu.DM.08G018860,Soltu.DM.09G018520,Soltu.DM.12G024030
GO:0003677	DNA binding	41	740	0.0204590818363273	0.864438	9.853605e-01	Soltu.DM.01G005870,Soltu.DM.01G009350,Soltu.DM.01G015230,Soltu.DM.01G024540,Soltu.DM.01G026640,Soltu.DM.01G045600,Soltu.DM.02G012710,Soltu.DM.02G016040,Soltu.DM.02G016650,Soltu.DM.02G016660,Soltu.DM.02G017140,Soltu.DM.02G027010,Soltu.DM.02G029300,Soltu.DM.03G015310,Soltu.DM.03G023820,Soltu.DM.03G029900,Soltu.DM.03G029980,Soltu.DM.03G032560,Soltu.DM.04G022450,Soltu.DM.05G002740,Soltu.DM.05G003250,…
GO:0005769	early endosome	1	30	0.000499001996007984	0.864833	9.853605e-01	Soltu.DM.11G004290
GO:0004525	ribonuclease III activity	1	30	0.000499001996007984	0.864833	9.853605e-01	Soltu.DM.05G017930
GO:0010223	secondary shoot formation	1	30	0.000499001996007984	0.864833	9.853605e-01	Soltu.DM.09G020450
GO:0004427	inorganic diphosphatase activity	1	30	0.000499001996007984	0.864833	9.853605e-01	Soltu.DM.09G002600
GO:0031932	TORC2 complex	1	30	0.000499001996007984	0.864833	9.853605e-01	Soltu.DM.01G046280
GO:0010329	auxin efflux transmembrane transporter activity	1	30	0.000499001996007984	0.864833	9.853605e-01	Soltu.DM.06G000380
GO:0061608	nuclear import signal receptor activity	1	30	0.000499001996007984	0.864833	9.853605e-01	Soltu.DM.11G001240
GO:0010628	positive regulation of gene expression	1	30	0.000499001996007984	0.864833	9.853605e-01	Soltu.DM.12G007350
GO:0009871	jasmonic acid and ethylene-dependent systemic resistance, ethylene mediated signaling pathway	1	30	0.000499001996007984	0.864833	9.853605e-01	Soltu.DM.02G022920
GO:0005634	nucleus	785	12528	0.391716566866267	0.866567	9.868237e-01	Soltu.DM.01G000750,Soltu.DM.01G001350,Soltu.DM.01G001740,Soltu.DM.01G002020,Soltu.DM.01G002340,Soltu.DM.01G002650,Soltu.DM.01G002770,Soltu.DM.01G002800,Soltu.DM.01G003660,Soltu.DM.01G004570,Soltu.DM.01G004640,Soltu.DM.01G005000,Soltu.DM.01G005600,Soltu.DM.01G005870,Soltu.DM.01G006320,Soltu.DM.01G006540,Soltu.DM.01G006870,Soltu.DM.01G007280,Soltu.DM.01G008980,Soltu.DM.01G009350,Soltu.DM.01G014500,…
GO:0003682	chromatin binding	8	171	0.00399201596806387	0.867895	9.876785e-01	Soltu.DM.03G009970,Soltu.DM.04G026750,Soltu.DM.06G022600,Soltu.DM.07G016980,Soltu.DM.10G002540,Soltu.DM.11G008640,Soltu.DM.11G008650,Soltu.DM.11G008670
GO:0009451	RNA modification	6	134	0.0029940119760479	0.869902	9.876785e-01	Soltu.DM.01G033910,Soltu.DM.01G040540,Soltu.DM.02G032100,Soltu.DM.02G033200,Soltu.DM.04G038130,Soltu.DM.11G003430
GO:0019898	extrinsic component of membrane	2	54	0.000998003992015968	0.871232	9.876785e-01	Soltu.DM.01G000750,Soltu.DM.08G018840
GO:0009827	plant-type cell wall modification	2	54	0.000998003992015968	0.871232	9.876785e-01	Soltu.DM.05G011880,Soltu.DM.05G011890
GO:0019252	starch biosynthetic process	2	54	0.000998003992015968	0.871232	9.876785e-01	Soltu.DM.02G027020,Soltu.DM.04G037620
GO:0009641	shade avoidance	2	54	0.000998003992015968	0.871232	9.876785e-01	Soltu.DM.09G030160,Soltu.DM.09G030230
GO:0080156	mitochondrial mRNA modification	2	54	0.000998003992015968	0.871232	9.876785e-01	Soltu.DM.01G033910,Soltu.DM.02G033200
GO:0006357	regulation of transcription by RNA polymerase II	24	455	0.0119760479041916	0.871498	9.876785e-01	Soltu.DM.01G002650,Soltu.DM.01G026640,Soltu.DM.01G034120,Soltu.DM.01G040260,Soltu.DM.01G045500,Soltu.DM.01G049090,Soltu.DM.02G008290,Soltu.DM.02G022360,Soltu.DM.02G030020,Soltu.DM.03G009970,Soltu.DM.03G028190,Soltu.DM.03G030040,Soltu.DM.04G031370,Soltu.DM.04G031390,Soltu.DM.04G035810,Soltu.DM.05G013510,Soltu.DM.05G026520,Soltu.DM.06G022250,Soltu.DM.07G018180,Soltu.DM.07G018380,Soltu.DM.09G025650,…
GO:0061077	chaperone-mediated protein folding	1	31	0.000499001996007984	0.87356	9.876785e-01	Soltu.DM.05G023930
GO:0009901	anther dehiscence	1	31	0.000499001996007984	0.87356	9.876785e-01	Soltu.DM.01G027350
GO:0006574	valine catabolic process	1	31	0.000499001996007984	0.87356	9.876785e-01	Soltu.DM.01G029360
GO:0010038	response to metal ion	1	31	0.000499001996007984	0.87356	9.876785e-01	Soltu.DM.05G003640
GO:0008233	peptidase activity	1	31	0.000499001996007984	0.87356	9.876785e-01	Soltu.DM.07G006080
GO:0000981	DNA-binding transcription factor activity, RNA polymerase II-specific	21	404	0.0104790419161677	0.873629	9.876785e-01	Soltu.DM.01G002650,Soltu.DM.01G026640,Soltu.DM.01G028260,Soltu.DM.01G034120,Soltu.DM.01G040260,Soltu.DM.01G045500,Soltu.DM.02G007420,Soltu.DM.03G028190,Soltu.DM.03G030040,Soltu.DM.04G031370,Soltu.DM.04G031390,Soltu.DM.04G035810,Soltu.DM.05G004910,Soltu.DM.05G013510,Soltu.DM.05G026520,Soltu.DM.07G018180,Soltu.DM.07G018380,Soltu.DM.09G025650,Soltu.DM.10G028300,Soltu.DM.10G029660,Soltu.DM.12G027970
GO:0050661	NADP binding	3	76	0.00149700598802395	0.875658	9.894622e-01	Soltu.DM.01G025280,Soltu.DM.07G013270,Soltu.DM.10G000600
GO:0030170	pyridoxal phosphate binding	9	192	0.00449101796407186	0.87762	9.911675e-01	Soltu.DM.01G034180,Soltu.DM.01G037160,Soltu.DM.01G037170,Soltu.DM.02G027270,Soltu.DM.08G004500,Soltu.DM.08G005710,Soltu.DM.08G017420,Soltu.DM.12G024030,Soltu.DM.S000060
GO:0009742	brassinosteroid mediated signaling pathway	3	77	0.00149700598802395	0.881162	9.912036e-01	Soltu.DM.03G009920,Soltu.DM.05G009360,Soltu.DM.11G026340
GO:0006606	protein import into nucleus	3	77	0.00149700598802395	0.881162	9.912036e-01	Soltu.DM.07G006510,Soltu.DM.07G006520,Soltu.DM.11G001240
GO:0006857	oligopeptide transport	1	32	0.000499001996007984	0.881723	9.912036e-01	Soltu.DM.10G023000
GO:0016998	cell wall macromolecule catabolic process	1	32	0.000499001996007984	0.881723	9.912036e-01	Soltu.DM.02G022920
GO:0050821	protein stabilization	1	32	0.000499001996007984	0.881723	9.912036e-01	Soltu.DM.04G037150
GO:0006378	mRNA polyadenylation	1	32	0.000499001996007984	0.881723	9.912036e-01	Soltu.DM.10G024800
GO:0051119	sugar transmembrane transporter activity	1	32	0.000499001996007984	0.881723	9.912036e-01	Soltu.DM.03G000980
GO:0035196	production of miRNAs involved in gene silencing by miRNA	1	32	0.000499001996007984	0.881723	9.912036e-01	Soltu.DM.05G012890
GO:0010315	auxin efflux	1	32	0.000499001996007984	0.881723	9.912036e-01	Soltu.DM.06G000380
GO:0043086	negative regulation of catalytic activity	2	56	0.000998003992015968	0.884038	9.928543e-01	Soltu.DM.01G029920,Soltu.DM.01G029930
GO:0000278	mitotic cell cycle	3	78	0.00149700598802395	0.886447	9.928543e-01	Soltu.DM.02G028880,Soltu.DM.03G023820,Soltu.DM.10G022890
GO:0071011	precatalytic spliceosome	1	33	0.000499001996007984	0.88936	9.928543e-01	Soltu.DM.07G025470
GO:0046873	metal ion transmembrane transporter activity	1	33	0.000499001996007984	0.88936	9.928543e-01	Soltu.DM.02G003650
GO:0032991	protein-containing complex	1	33	0.000499001996007984	0.88936	9.928543e-01	Soltu.DM.01G049090
GO:0010017	red or far-red light signaling pathway	1	33	0.000499001996007984	0.88936	9.928543e-01	Soltu.DM.11G009300
GO:0048278	vesicle docking	1	33	0.000499001996007984	0.88936	9.928543e-01	Soltu.DM.02G024960
GO:0042651	thylakoid membrane	1	33	0.000499001996007984	0.88936	9.928543e-01	Soltu.DM.07G026340
GO:0033612	receptor serine/threonine kinase binding	1	33	0.000499001996007984	0.88936	9.928543e-01	Soltu.DM.02G010050
GO:0008139	nuclear localization sequence binding	1	33	0.000499001996007984	0.88936	9.928543e-01	Soltu.DM.11G001240
GO:0055072	iron ion homeostasis	1	33	0.000499001996007984	0.88936	9.928543e-01	Soltu.DM.02G005690
GO:0030983	mismatched DNA binding	1	33	0.000499001996007984	0.88936	9.928543e-01	Soltu.DM.01G049080
GO:0052716	hydroquinone:oxygen oxidoreductase activity	1	33	0.000499001996007984	0.88936	9.928543e-01	Soltu.DM.04G028320
GO:0045454	cell redox homeostasis	2	57	0.000998003992015968	0.889989	9.928543e-01	Soltu.DM.02G024520,Soltu.DM.04G037660
GO:0031201	SNARE complex	2	57	0.000998003992015968	0.889989	9.928543e-01	Soltu.DM.02G024960,Soltu.DM.12G001980
GO:0005506	iron ion binding	37	686	0.0184630738522954	0.890672	9.931102e-01	Soltu.DM.01G048790,Soltu.DM.02G010030,Soltu.DM.02G028120,Soltu.DM.02G034160,Soltu.DM.03G017780,Soltu.DM.03G017800,Soltu.DM.03G033730,Soltu.DM.04G003320,Soltu.DM.04G022640,Soltu.DM.04G022660,Soltu.DM.04G022770,Soltu.DM.04G022800,Soltu.DM.04G025090,Soltu.DM.04G025100,Soltu.DM.04G025130,Soltu.DM.04G025180,Soltu.DM.04G027470,Soltu.DM.04G027480,Soltu.DM.04G027510,Soltu.DM.04G027530,Soltu.DM.04G027540,…
GO:0005886	plasma membrane	330	5424	0.164670658682635	0.892833	9.938345e-01	Soltu.DM.01G001450,Soltu.DM.01G003430,Soltu.DM.01G003440,Soltu.DM.01G003450,Soltu.DM.01G003470,Soltu.DM.01G003480,Soltu.DM.01G003970,Soltu.DM.01G004570,Soltu.DM.01G004640,Soltu.DM.01G007280,Soltu.DM.01G019780,Soltu.DM.01G021700,Soltu.DM.01G024100,Soltu.DM.01G024170,Soltu.DM.01G024190,Soltu.DM.01G024260,Soltu.DM.01G029520,Soltu.DM.01G031350,Soltu.DM.01G033920,Soltu.DM.01G034860,Soltu.DM.01G035600,…
GO:0003700	DNA-binding transcription factor activity	119	2044	0.0593812375249501	0.89432	9.938345e-01	Soltu.DM.01G000280,Soltu.DM.01G002650,Soltu.DM.01G005870,Soltu.DM.01G026640,Soltu.DM.01G028260,Soltu.DM.01G033220,Soltu.DM.01G034120,Soltu.DM.01G036510,Soltu.DM.01G040260,Soltu.DM.01G043930,Soltu.DM.01G045500,Soltu.DM.01G046560,Soltu.DM.01G049090,Soltu.DM.02G002710,Soltu.DM.02G007420,Soltu.DM.02G009190,Soltu.DM.02G015850,Soltu.DM.02G016040,Soltu.DM.02G016650,Soltu.DM.02G016660,Soltu.DM.02G025460,…
GO:0005770	late endosome	2	58	0.000998003992015968	0.895655	9.938345e-01	Soltu.DM.01G020050,Soltu.DM.08G028560
GO:0000326	protein storage vacuole	1	34	0.000499001996007984	0.896504	9.938345e-01	Soltu.DM.04G008330
GO:0031931	TORC1 complex	1	34	0.000499001996007984	0.896504	9.938345e-01	Soltu.DM.01G046280
GO:0005345	purine nucleobase transmembrane transporter activity	1	34	0.000499001996007984	0.896504	9.938345e-01	Soltu.DM.06G010890
GO:0008106	alcohol dehydrogenase (NADP+) activity	1	34	0.000499001996007984	0.896504	9.938345e-01	Soltu.DM.03G019340
GO:0008810	cellulase activity	1	34	0.000499001996007984	0.896504	9.938345e-01	Soltu.DM.03G035610
GO:2000031	regulation of salicylic acid mediated signaling pathway	1	34	0.000499001996007984	0.896504	9.938345e-01	Soltu.DM.07G011890
GO:0000160	phosphorelay signal transduction system	1	34	0.000499001996007984	0.896504	9.938345e-01	Soltu.DM.02G014240
GO:0004407	histone deacetylase activity	1	34	0.000499001996007984	0.896504	9.938345e-01	Soltu.DM.03G026030
GO:0010087	phloem or xylem histogenesis	5	121	0.00249500998003992	0.896928	9.938345e-01	Soltu.DM.02G012450,Soltu.DM.05G003250,Soltu.DM.05G022080,Soltu.DM.08G004500,Soltu.DM.08G015380
GO:0051301	cell division	7	160	0.00349301397205589	0.897218	9.938345e-01	Soltu.DM.02G014670,Soltu.DM.03G035060,Soltu.DM.05G003250,Soltu.DM.05G021310,Soltu.DM.05G022080,Soltu.DM.06G018450,Soltu.DM.08G004500
GO:0005507	copper ion binding	13	272	0.00648702594810379	0.899025	9.949136e-01	Soltu.DM.02G003120,Soltu.DM.02G028230,Soltu.DM.03G014210,Soltu.DM.04G028320,Soltu.DM.05G010900,Soltu.DM.06G007790,Soltu.DM.06G012240,Soltu.DM.07G008910,Soltu.DM.07G026310,Soltu.DM.08G005930,Soltu.DM.09G024260,Soltu.DM.09G024270,Soltu.DM.11G026700
GO:0005774	vacuolar membrane	43	793	0.0214570858283433	0.899847	9.949136e-01	Soltu.DM.01G021700,Soltu.DM.01G037160,Soltu.DM.01G037170,Soltu.DM.01G045550,Soltu.DM.01G045670,Soltu.DM.01G051020,Soltu.DM.02G010030,Soltu.DM.02G011050,Soltu.DM.02G022920,Soltu.DM.02G028230,Soltu.DM.02G030620,Soltu.DM.03G005440,Soltu.DM.03G007610,Soltu.DM.03G019640,Soltu.DM.03G033380,Soltu.DM.04G005940,Soltu.DM.04G007430,Soltu.DM.04G032170,Soltu.DM.05G001250,Soltu.DM.05G004410,Soltu.DM.05G021310,…
GO:0022857	transmembrane transporter activity	19	380	0.0094810379241517	0.900536	9.949136e-01	Soltu.DM.01G037950,Soltu.DM.02G026390,Soltu.DM.03G018200,Soltu.DM.03G018210,Soltu.DM.03G026940,Soltu.DM.03G027240,Soltu.DM.03G033380,Soltu.DM.04G024140,Soltu.DM.05G004410,Soltu.DM.05G021940,Soltu.DM.06G026050,Soltu.DM.08G000040,Soltu.DM.08G020210,Soltu.DM.08G020340,Soltu.DM.10G003000,Soltu.DM.10G003010,Soltu.DM.10G023000,Soltu.DM.11G003270,Soltu.DM.12G023240
GO:0009897	external side of plasma membrane	1	35	0.000499001996007984	0.903187	9.949136e-01	Soltu.DM.09G018920
GO:0031461	cullin-RING ubiquitin ligase complex	1	35	0.000499001996007984	0.903187	9.949136e-01	Soltu.DM.02G002450
GO:0006298	mismatch repair	1	35	0.000499001996007984	0.903187	9.949136e-01	Soltu.DM.01G049080
GO:0009805	coumarin biosynthetic process	1	35	0.000499001996007984	0.903187	9.949136e-01	Soltu.DM.04G027530
GO:0009880	embryonic pattern specification	1	35	0.000499001996007984	0.903187	9.949136e-01	Soltu.DM.07G013090
GO:0030173	integral component of Golgi membrane	1	35	0.000499001996007984	0.903187	9.949136e-01	Soltu.DM.09G026100
GO:0006906	vesicle fusion	1	35	0.000499001996007984	0.903187	9.949136e-01	Soltu.DM.02G024960
GO:0009532	plastid stroma	1	35	0.000499001996007984	0.903187	9.949136e-01	Soltu.DM.01G010340
GO:0005874	microtubule	5	123	0.00249500998003992	0.904557	9.958471e-01	Soltu.DM.01G032030,Soltu.DM.01G037450,Soltu.DM.02G027560,Soltu.DM.03G011970,Soltu.DM.10G022890
GO:0006396	RNA processing	3	82	0.00149700598802395	0.905544	9.958471e-01	Soltu.DM.01G047830,Soltu.DM.05G017930,Soltu.DM.10G015240
GO:0003743	translation initiation factor activity	3	82	0.00149700598802395	0.905544	9.958471e-01	Soltu.DM.02G019430,Soltu.DM.06G008510,Soltu.DM.06G032880
GO:0000156	phosphorelay response regulator activity	2	60	0.000998003992015968	0.906181	9.958471e-01	Soltu.DM.02G014240,Soltu.DM.03G029900
GO:0010119	regulation of stomatal movement	5	124	0.00249500998003992	0.908184	9.958471e-01	Soltu.DM.04G008420,Soltu.DM.04G009110,Soltu.DM.05G008530,Soltu.DM.07G006650,Soltu.DM.07G011900
GO:0006364	rRNA processing	5	124	0.00249500998003992	0.908184	9.958471e-01	Soltu.DM.04G008800,Soltu.DM.06G004220,Soltu.DM.07G003680,Soltu.DM.10G000610,Soltu.DM.11G024760
GO:0009787	regulation of abscisic acid-activated signaling pathway	1	36	0.000499001996007984	0.909439	9.958471e-01	Soltu.DM.03G003610
GO:0009585	red, far-red light phototransduction	1	36	0.000499001996007984	0.909439	9.958471e-01	Soltu.DM.11G009300
GO:0048829	root cap development	1	36	0.000499001996007984	0.909439	9.958471e-01	Soltu.DM.09G018520
GO:0003727	single-stranded RNA binding	1	36	0.000499001996007984	0.909439	9.958471e-01	Soltu.DM.06G029270
GO:0010114	response to red light	4	104	0.00199600798403194	0.909489	9.958471e-01	Soltu.DM.05G023590,Soltu.DM.09G030160,Soltu.DM.09G030230,Soltu.DM.12G008220
GO:0000932	P-body	4	104	0.00199600798403194	0.909489	9.958471e-01	Soltu.DM.01G006540,Soltu.DM.06G029270,Soltu.DM.09G020750,Soltu.DM.12G020750
GO:0009555	pollen development	16	331	0.00798403193612774	0.910661	9.966321e-01	Soltu.DM.01G004640,Soltu.DM.01G039480,Soltu.DM.02G002710,Soltu.DM.02G003540,Soltu.DM.02G023660,Soltu.DM.02G030620,Soltu.DM.03G003580,Soltu.DM.03G025100,Soltu.DM.03G030040,Soltu.DM.03G032230,Soltu.DM.04G019490,Soltu.DM.05G010290,Soltu.DM.06G020010,Soltu.DM.07G018180,Soltu.DM.09G000310,Soltu.DM.11G007680
GO:0001228	DNA-binding transcription activator activity, RNA polymerase II-specific	1	37	0.000499001996007984	0.915287	9.993254e-01	Soltu.DM.02G008290
GO:0004709	MAP kinase kinase kinase activity	1	37	0.000499001996007984	0.915287	9.993254e-01	Soltu.DM.12G005570
GO:0004707	MAP kinase activity	1	37	0.000499001996007984	0.915287	9.993254e-01	Soltu.DM.01G008980
GO:0019199	transmembrane receptor protein kinase activity	1	37	0.000499001996007984	0.915287	9.993254e-01	Soltu.DM.02G030800
GO:0034605	cellular response to heat	2	62	0.000998003992015968	0.915707	9.993254e-01	Soltu.DM.06G018840,Soltu.DM.09G008690
GO:0005524	ATP binding	36	684	0.0179640718562874	0.915858	9.993254e-01	Soltu.DM.01G037450,Soltu.DM.01G045550,Soltu.DM.01G049080,Soltu.DM.01G049780,Soltu.DM.02G017560,Soltu.DM.02G024220,Soltu.DM.03G002260,Soltu.DM.03G020800,Soltu.DM.03G025610,Soltu.DM.03G025710,Soltu.DM.03G028160,Soltu.DM.03G031860,Soltu.DM.03G032560,Soltu.DM.04G003270,Soltu.DM.04G007430,Soltu.DM.04G013390,Soltu.DM.04G031070,Soltu.DM.05G005010,Soltu.DM.06G001890,Soltu.DM.06G012240,Soltu.DM.06G013900,…
GO:0016310	phosphorylation	13	280	0.00648702594810379	0.918616	9.997455e-01	Soltu.DM.01G016770,Soltu.DM.01G034100,Soltu.DM.02G018520,Soltu.DM.03G010810,Soltu.DM.03G037850,Soltu.DM.04G003270,Soltu.DM.04G031830,Soltu.DM.04G034670,Soltu.DM.04G035120,Soltu.DM.05G003640,Soltu.DM.07G026950,Soltu.DM.12G022270,Soltu.DM.12G025940
GO:1902600	proton transmembrane transport	2	63	0.000998003992015968	0.920122	9.997455e-01	Soltu.DM.01G029520,Soltu.DM.07G006650
GO:0010286	heat acclimation	2	63	0.000998003992015968	0.920122	9.997455e-01	Soltu.DM.04G007430,Soltu.DM.10G019280
GO:0030145	manganese ion binding	4	107	0.00199600798403194	0.920313	9.997455e-01	Soltu.DM.01G041280,Soltu.DM.03G025650,Soltu.DM.07G027040,Soltu.DM.09G026610
GO:0010507	negative regulation of autophagy	1	38	0.000499001996007984	0.920758	9.997455e-01	Soltu.DM.01G046280
GO:0006559	L-phenylalanine catabolic process	1	38	0.000499001996007984	0.920758	9.997455e-01	Soltu.DM.05G016460
[truncated: 192 more rows]

## Sheet: Cluster2
GO_term	GO_annotation	gene_in_list	gene_in_background	ratio	P-value	FDR	related_gene
GO:0009897	external side of plasma membrane	2	35	0.000969932104752667	0.684867	8.721091e-01	Soltu.DM.01G044650,Soltu.DM.01G044660
GO:0000381	regulation of alternative mRNA splicing, via spliceosome	1	50	0.000484966052376334	0.967822	1.000000e+00	Soltu.DM.06G013690
GO:0070417	cellular response to cold	1	43	0.000484966052376334	0.947923	1.000000e+00	Soltu.DM.05G019700
GO:0009534	chloroplast thylakoid	58	330	0.0281280310378274	9.39973e-12	3.158309e-09	Soltu.DM.01G001890,Soltu.DM.01G027360,Soltu.DM.01G040400,Soltu.DM.01G043270,Soltu.DM.01G044260,Soltu.DM.01G044280,Soltu.DM.01G044750,Soltu.DM.02G005830,Soltu.DM.02G013810,Soltu.DM.02G013820,Soltu.DM.02G014000,Soltu.DM.02G014010,Soltu.DM.02G014020,Soltu.DM.02G014030,Soltu.DM.02G014040,Soltu.DM.02G014050,Soltu.DM.02G014780,Soltu.DM.02G020670,Soltu.DM.03G000820,Soltu.DM.03G000830,Soltu.DM.03G000840,…
GO:0015714	phosphoenolpyruvate transport	1	5	0.000484966052376334	0.290638	6.248458e-01	Soltu.DM.02G033120
GO:0005747	mitochondrial respiratory chain complex I	1	74	0.000484966052376334	0.99383	1.000000e+00	Soltu.DM.05G023290
GO:0000304	response to singlet oxygen	2	10	0.000969932104752667	0.139042	5.015755e-01	Soltu.DM.05G005600,Soltu.DM.11G017070
GO:0010475	galactose-1-phosphate guanylyltransferase (GDP) activity	1	2	0.000484966052376334	0.128334	4.775974e-01	Soltu.DM.06G028680
GO:0033065	Rad51C-XRCC3 complex	1	2	0.000484966052376334	0.128334	4.775974e-01	Soltu.DM.05G020740
GO:0030332	cyclin binding	1	11	0.000484966052376334	0.53024	7.703050e-01	Soltu.DM.01G048170
GO:0001558	regulation of cell growth	1	21	0.000484966052376334	0.763692	9.113165e-01	Soltu.DM.09G028160
GO:0019430	removal of superoxide radicals	1	12	0.000484966052376334	0.561428	7.959486e-01	Soltu.DM.06G012170
GO:0009263	deoxyribonucleotide biosynthetic process	1	4	0.000484966052376334	0.240205	5.806404e-01	Soltu.DM.01G023860
GO:0009938	negative regulation of gibberellic acid mediated signaling pathway	2	29	0.000969932104752667	0.582262	8.180009e-01	Soltu.DM.10G020690,Soltu.DM.10G020700
GO:0034724	DNA replication-independent nucleosome organization	1	4	0.000484966052376334	0.240205	5.806404e-01	Soltu.DM.01G040780
GO:0035529	NADH pyrophosphatase activity	1	15	0.000484966052376334	0.643115	8.493013e-01	Soltu.DM.08G024190
GO:0048527	lateral root development	8	68	0.00387972841901067	0.0803345	4.404355e-01	Soltu.DM.03G005930,Soltu.DM.03G026090,Soltu.DM.04G034270,Soltu.DM.05G006710,Soltu.DM.06G014940,Soltu.DM.08G000520,Soltu.DM.08G022080,Soltu.DM.12G016890
GO:0008360	regulation of cell shape	1	17	0.000484966052376334	0.688936	8.721091e-01	Soltu.DM.07G007880
GO:0009751	response to salicylic acid	14	227	0.00678952473326867	0.650511	8.585874e-01	Soltu.DM.03G002380,Soltu.DM.03G013350,Soltu.DM.03G030960,Soltu.DM.05G014630,Soltu.DM.07G002340,Soltu.DM.07G010770,Soltu.DM.07G014170,Soltu.DM.08G013590,Soltu.DM.08G015930,Soltu.DM.09G000260,Soltu.DM.09G008360,Soltu.DM.10G007300,Soltu.DM.10G007320,Soltu.DM.12G000500
GO:0006817	phosphate ion transport	1	19	0.000484966052376334	0.728878	8.868703e-01	Soltu.DM.05G002250
GO:0047504	(-)-menthol dehydrogenase activity	2	5	0.000969932104752667	0.038474	3.814938e-01	Soltu.DM.01G033120,Soltu.DM.01G033130
GO:0042409	caffeoyl-CoA O-methyltransferase activity	1	12	0.000484966052376334	0.561428	7.959486e-01	Soltu.DM.01G047320
GO:0008094	DNA-dependent ATPase activity	4	55	0.00193986420950533	0.500233	7.499774e-01	Soltu.DM.01G027180,Soltu.DM.02G006600,Soltu.DM.05G020740,Soltu.DM.06G025200
GO:0016709	oxidoreductase activity, acting on paired donors, with incorporation or reduction of molecular oxygen, NAD(P)H as one donor, and incorporation of one atom of oxygen	10	233	0.00484966052376334	0.950217	1.000000e+00	Soltu.DM.01G005390,Soltu.DM.01G035860,Soltu.DM.02G028110,Soltu.DM.03G029340,Soltu.DM.03G037140,Soltu.DM.04G007720,Soltu.DM.04G007730,Soltu.DM.11G007260,Soltu.DM.11G007280,Soltu.DM.11G020990
GO:0005663	DNA replication factor C complex	1	13	0.000484966052376334	0.590547	8.180009e-01	Soltu.DM.03G025080
GO:0006904	vesicle docking involved in exocytosis	1	26	0.000484966052376334	0.832413	9.467287e-01	Soltu.DM.12G004110
GO:0047893	flavonol 3-O-glucosyltransferase activity	8	76	0.00387972841901067	0.130507	4.841540e-01	Soltu.DM.04G003850,Soltu.DM.04G003970,Soltu.DM.04G011090,Soltu.DM.07G013980,Soltu.DM.07G014160,Soltu.DM.10G028110,Soltu.DM.12G005840,Soltu.DM.12G005850
GO:0016705	oxidoreductase activity, acting on paired donors, with incorporation or reduction of molecular oxygen	35	363	0.0169738118331717	0.017373	2.403604e-01	Soltu.DM.01G032870,Soltu.DM.02G028110,Soltu.DM.02G029450,Soltu.DM.02G029460,Soltu.DM.03G025330,Soltu.DM.03G025380,Soltu.DM.03G025390,Soltu.DM.03G025430,Soltu.DM.03G025440,Soltu.DM.03G025450,Soltu.DM.03G025460,Soltu.DM.03G025480,Soltu.DM.03G025530,Soltu.DM.03G029090,Soltu.DM.04G012120,Soltu.DM.04G026560,Soltu.DM.04G033090,Soltu.DM.04G033100,Soltu.DM.05G001210,Soltu.DM.06G018370,Soltu.DM.06G018380,…
GO:0009052	pentose-phosphate shunt, non-oxidative branch	2	7	0.000969932104752667	0.0739493	4.131325e-01	Soltu.DM.02G012610,Soltu.DM.03G029950
GO:0010583	response to cyclopentenone	5	64	0.00242483026188167	0.421054	7.051551e-01	Soltu.DM.03G020780,Soltu.DM.06G003500,Soltu.DM.06G014770,Soltu.DM.10G026890,Soltu.DM.12G005910
GO:0006272	leading strand elongation	2	4	0.000969932104752667	0.0241392	2.908970e-01	Soltu.DM.02G028580,Soltu.DM.06G031970
GO:0006990	positive regulation of transcription from RNA polymerase II promoter involved in unfolded protein response	2	19	0.000969932104752667	0.362462	6.837239e-01	Soltu.DM.08G019590,Soltu.DM.10G029910
GO:0019185	snRNA-activating protein complex	1	5	0.000484966052376334	0.290638	6.248458e-01	Soltu.DM.07G003330
GO:2000280	regulation of root development	4	65	0.00193986420950533	0.633687	8.493013e-01	Soltu.DM.03G001570,Soltu.DM.06G000240,Soltu.DM.11G011790,Soltu.DM.12G026650
GO:0030104	water homeostasis	5	21	0.00242483026188167	0.0106471	1.788714e-01	Soltu.DM.03G001570,Soltu.DM.07G015870,Soltu.DM.09G002430,Soltu.DM.12G023640,Soltu.DM.12G026650
GO:0003680	AT DNA binding	1	37	0.000484966052376334	0.921326	9.931063e-01	Soltu.DM.01G032120
GO:0009647	skotomorphogenesis	3	9	0.001454898157129	0.0181097	2.476396e-01	Soltu.DM.01G032120,Soltu.DM.11G001010,Soltu.DM.12G023350
GO:0045252	oxoglutarate dehydrogenase complex	1	6	0.000484966052376334	0.337725	6.604039e-01	Soltu.DM.05G023290
GO:0007143	female meiotic nuclear division	2	7	0.000969932104752667	0.0739493	4.131325e-01	Soltu.DM.05G020740,Soltu.DM.09G006490
GO:0010119	regulation of stomatal movement	11	124	0.00533462657613967	0.200668	5.713945e-01	Soltu.DM.02G032930,Soltu.DM.03G027150,Soltu.DM.04G009350,Soltu.DM.05G006420,Soltu.DM.05G023010,Soltu.DM.05G024030,Soltu.DM.05G024040,Soltu.DM.07G024910,Soltu.DM.11G001010,Soltu.DM.12G023350,Soltu.DM.12G029100
GO:0006885	regulation of pH	1	19	0.000484966052376334	0.728878	8.868703e-01	Soltu.DM.09G002430
GO:0006741	NADP biosynthetic process	1	4	0.000484966052376334	0.240205	5.806404e-01	Soltu.DM.11G009490
GO:0009629	response to gravity	1	17	0.000484966052376334	0.688936	8.721091e-01	Soltu.DM.09G028560
GO:0008234	cysteine-type peptidase activity	1	29	0.000484966052376334	0.86364	9.652768e-01	Soltu.DM.07G012720
GO:0050311	sulfite reductase (ferredoxin) activity	1	1	0.000484966052376334	0.0663684	4.086348e-01	Soltu.DM.11G019690
GO:0001102	RNA polymerase II activating transcription factor binding	1	6	0.000484966052376334	0.337725	6.604039e-01	Soltu.DM.09G028160
GO:0051959	dynein light intermediate chain binding	1	7	0.000484966052376334	0.381688	6.837239e-01	Soltu.DM.07G024920
GO:0045892	negative regulation of transcription, DNA-templated	17	285	0.00824442289039767	0.710284	8.815769e-01	Soltu.DM.01G027400,Soltu.DM.01G031520,Soltu.DM.01G042050,Soltu.DM.02G012890,Soltu.DM.02G016620,Soltu.DM.03G013350,Soltu.DM.03G030960,Soltu.DM.04G000490,Soltu.DM.04G018960,Soltu.DM.05G000860,Soltu.DM.06G021830,Soltu.DM.07G018620,Soltu.DM.07G020090,Soltu.DM.09G010420,Soltu.DM.10G000080,Soltu.DM.11G019690,Soltu.DM.12G022800
GO:0045040	protein insertion into mitochondrial outer membrane	1	14	0.000484966052376334	0.617733	8.352550e-01	Soltu.DM.11G024750
GO:0006139	nucleobase-containing compound metabolic process	3	7	0.001454898157129	0.00834189	1.482534e-01	Soltu.DM.03G034780,Soltu.DM.03G034900,Soltu.DM.06G023220
GO:0008017	microtubule binding	10	204	0.00484966052376334	0.87628	9.717151e-01	Soltu.DM.01G016430,Soltu.DM.01G016470,Soltu.DM.01G047460,Soltu.DM.01G047470,Soltu.DM.01G050230,Soltu.DM.06G031040,Soltu.DM.07G018700,Soltu.DM.09G023790,Soltu.DM.10G025080,Soltu.DM.11G003060
GO:0016210	naringenin-chalcone synthase activity	1	12	0.000484966052376334	0.561428	7.959486e-01	Soltu.DM.09G028560
GO:0009407	toxin catabolic process	3	72	0.001454898157129	0.864727	9.652768e-01	Soltu.DM.05G006710,Soltu.DM.12G008090,Soltu.DM.12G016890
GO:0004470	malic enzyme activity	1	9	0.000484966052376334	0.461056	7.282757e-01	Soltu.DM.08G014620
GO:0016131	brassinosteroid metabolic process	1	24	0.000484966052376334	0.807718	9.312513e-01	Soltu.DM.05G001210
GO:0043864	indoleacetamide hydrolase activity	1	8	0.000484966052376334	0.422733	7.051551e-01	Soltu.DM.09G006790
GO:0030744	luteolin O-methyltransferase activity	2	20	0.000969932104752667	0.386783	6.850258e-01	Soltu.DM.03G021440,Soltu.DM.10G000070
GO:0045430	chalcone isomerase activity	1	3	0.000484966052376334	0.186189	5.388256e-01	Soltu.DM.05G022280
GO:0080016	(-)-E-beta-caryophyllene synthase activity	5	74	0.00242483026188167	0.549589	7.930873e-01	Soltu.DM.07G004480,Soltu.DM.11G004650,Soltu.DM.11G004660,Soltu.DM.11G004680,Soltu.DM.12G024480
GO:0102822	quercetin 3'-O-methyltransferase activity	2	20	0.000969932104752667	0.386783	6.850258e-01	Soltu.DM.03G021440,Soltu.DM.10G000070
GO:0008283	cell population proliferation	8	24	0.00387972841901067	0.00010432	7.914875e-03	Soltu.DM.01G024810,Soltu.DM.01G049950,Soltu.DM.02G013800,Soltu.DM.02G022080,Soltu.DM.02G027430,Soltu.DM.06G022610,Soltu.DM.07G000030,Soltu.DM.11G015130
GO:0005677	chromatin silencing complex	1	8	0.000484966052376334	0.422733	7.051551e-01	Soltu.DM.04G031010
GO:0051753	mannan synthase activity	6	31	0.002909796314258	0.0148666	2.145163e-01	Soltu.DM.03G020780,Soltu.DM.07G014150,Soltu.DM.07G017150,Soltu.DM.08G029580,Soltu.DM.09G004290,Soltu.DM.10G024740
GO:0032922	circadian regulation of gene expression	6	23	0.002909796314258	0.00320855	8.292860e-02	Soltu.DM.01G025720,Soltu.DM.04G031010,Soltu.DM.08G002010,Soltu.DM.09G011220,Soltu.DM.10G023770,Soltu.DM.12G010860
GO:0031122	cytoplasmic microtubule organization	2	15	0.000969932104752667	0.262386	6.196105e-01	Soltu.DM.02G034150,Soltu.DM.11G024420
GO:0016036	cellular response to phosphate starvation	7	102	0.00339476236663434	0.51967	7.703050e-01	Soltu.DM.02G022700,Soltu.DM.05G002250,Soltu.DM.07G003000,Soltu.DM.07G020790,Soltu.DM.12G006400,Soltu.DM.12G006430,Soltu.DM.12G027110
GO:0033567	DNA replication, Okazaki fragment processing	1	1	0.000484966052376334	0.0663684	4.086348e-01	Soltu.DM.01G029580
GO:0004652	polynucleotide adenylyltransferase activity	1	9	0.000484966052376334	0.461056	7.282757e-01	Soltu.DM.01G018800
GO:0060586	multicellular organismal iron ion homeostasis	1	2	0.000484966052376334	0.128334	4.775974e-01	Soltu.DM.05G003350
GO:0052631	sphingolipid delta-8 desaturase activity	1	4	0.000484966052376334	0.240205	5.806404e-01	Soltu.DM.05G019700
GO:0000455	enzyme-directed rRNA pseudouridine synthesis	1	6	0.000484966052376334	0.337725	6.604039e-01	Soltu.DM.04G037040
GO:0009579	thylakoid	57	295	0.027643064985451	2.512343e-13	1.181806e-10	Soltu.DM.01G035850,Soltu.DM.01G042380,Soltu.DM.01G044260,Soltu.DM.01G044280,Soltu.DM.02G005830,Soltu.DM.02G006160,Soltu.DM.02G013810,Soltu.DM.02G013820,Soltu.DM.02G014000,Soltu.DM.02G014010,Soltu.DM.02G014020,Soltu.DM.02G014030,Soltu.DM.02G014040,Soltu.DM.02G014050,Soltu.DM.02G020670,Soltu.DM.02G032930,Soltu.DM.03G000820,Soltu.DM.03G000830,Soltu.DM.03G000840,Soltu.DM.03G000850,Soltu.DM.03G000860,…
GO:0033389	putrescine biosynthetic process from arginine, using agmatinase	1	2	0.000484966052376334	0.128334	4.775974e-01	Soltu.DM.01G031820
GO:1902456	regulation of stomatal opening	1	26	0.000484966052376334	0.832413	9.467287e-01	Soltu.DM.06G014720
GO:0033614	chloroplast proton-transporting ATP synthase complex assembly	1	5	0.000484966052376334	0.290638	6.248458e-01	Soltu.DM.12G028460
GO:0010327	acetyl CoA:(Z)-3-hexen-1-ol acetyltransferase activity	1	3	0.000484966052376334	0.186189	5.388256e-01	Soltu.DM.08G006010
GO:0010293	abscisic aldehyde oxidase activity	2	6	0.000969932104752667	0.0552043	4.086348e-01	Soltu.DM.11G024440,Soltu.DM.11G024460
GO:0033836	flavonol 7-O-beta-glucosyltransferase activity	1	15	0.000484966052376334	0.643115	8.493013e-01	Soltu.DM.04G011090
GO:0008284	positive regulation of cell population proliferation	2	50	0.000969932104752667	0.853258	9.591502e-01	Soltu.DM.03G029090,Soltu.DM.07G023970
GO:0030048	actin filament-based movement	3	29	0.001454898157129	0.302107	6.477269e-01	Soltu.DM.02G018560,Soltu.DM.07G024900,Soltu.DM.10G001460
GO:0004331	fructose-2,6-bisphosphate 2-phosphatase activity	1	1	0.000484966052376334	0.0663684	4.086348e-01	Soltu.DM.06G032440
GO:0005655	nucleolar ribonuclease P complex	1	6	0.000484966052376334	0.337725	6.604039e-01	Soltu.DM.12G007660
GO:0034038	deoxyhypusine synthase activity	2	3	0.000969932104752667	0.0126244	1.889476e-01	Soltu.DM.02G020310,Soltu.DM.02G020320
GO:0000422	autophagy of mitochondrion	1	17	0.000484966052376334	0.688936	8.721091e-01	Soltu.DM.10G027860
GO:0047760	butyrate-CoA ligase activity	3	5	0.001454898157129	0.00263685	7.383191e-02	Soltu.DM.01G019990,Soltu.DM.02G020860,Soltu.DM.02G020870
GO:0010207	photosystem II assembly	4	34	0.00193986420950533	0.186483	5.388256e-01	Soltu.DM.03G022850,Soltu.DM.04G027690,Soltu.DM.06G021700,Soltu.DM.12G007540
GO:0004499	N,N-dimethylaniline monooxygenase activity	1	19	0.000484966052376334	0.728878	8.868703e-01	Soltu.DM.01G051730
GO:0030570	pectate lyase activity	3	25	0.001454898157129	0.228763	5.806404e-01	Soltu.DM.03G025090,Soltu.DM.05G010370,Soltu.DM.09G028450
GO:0006265	DNA topological change	1	16	0.000484966052376334	0.666812	8.659299e-01	Soltu.DM.01G027180
GO:0080005	photosystem stoichiometry adjustment	2	6	0.000969932104752667	0.0552043	4.086348e-01	Soltu.DM.03G020370,Soltu.DM.06G028040
GO:0099503	secretory vesicle	17	388	0.00824442289039767	0.976779	1.000000e+00	Soltu.DM.02G031050,Soltu.DM.03G018510,Soltu.DM.03G018520,Soltu.DM.03G023500,Soltu.DM.03G023540,Soltu.DM.03G029490,Soltu.DM.06G002900,Soltu.DM.06G027450,Soltu.DM.06G027460,Soltu.DM.07G012720,Soltu.DM.07G017650,Soltu.DM.07G018100,Soltu.DM.07G022840,Soltu.DM.08G016150,Soltu.DM.08G026430,Soltu.DM.09G025140,Soltu.DM.12G009120
GO:0050897	cobalt ion binding	8	79	0.00387972841901067	0.15269	5.384218e-01	Soltu.DM.01G031820,Soltu.DM.02G022700,Soltu.DM.05G023290,Soltu.DM.06G028910,Soltu.DM.06G028930,Soltu.DM.06G028940,Soltu.DM.08G014620,Soltu.DM.12G024050
GO:0009089	lysine biosynthetic process via diaminopimelate	2	17	0.000969932104752667	0.312819	6.604039e-01	Soltu.DM.03G006040,Soltu.DM.06G021200
GO:0045944	positive regulation of transcription by RNA polymerase II	5	206	0.00242483026188167	0.99825	1.000000e+00	Soltu.DM.01G032710,Soltu.DM.03G016460,Soltu.DM.03G016470,Soltu.DM.10G023770,Soltu.DM.12G007760
GO:0000146	microfilament motor activity	2	26	0.000969932104752667	0.522404	7.703050e-01	Soltu.DM.02G018560,Soltu.DM.07G024900
GO:0006970	response to osmotic stress	15	205	0.007274490785645	0.38617	6.850258e-01	Soltu.DM.01G035490,Soltu.DM.01G036680,Soltu.DM.01G036710,Soltu.DM.02G018840,Soltu.DM.02G028820,Soltu.DM.03G002380,Soltu.DM.03G013350,Soltu.DM.05G023210,Soltu.DM.06G034820,Soltu.DM.07G005700,Soltu.DM.07G014970,Soltu.DM.07G022620,Soltu.DM.09G019250,Soltu.DM.10G001460,Soltu.DM.10G030170
GO:0009526	plastid envelope	2	5	0.000969932104752667	0.038474	3.814938e-01	Soltu.DM.09G004920,Soltu.DM.11G003010
GO:0008515	sucrose transmembrane transporter activity	2	18	0.000969932104752667	0.337783	6.604039e-01	Soltu.DM.03G020070,Soltu.DM.05G012430
GO:0055114	oxidation-reduction process	77	823	0.0373423860329777	0.00152653	5.074324e-02	Soltu.DM.01G001990,Soltu.DM.01G002180,Soltu.DM.01G002210,Soltu.DM.01G002240,Soltu.DM.01G002270,Soltu.DM.01G005640,Soltu.DM.01G023860,Soltu.DM.01G027080,Soltu.DM.01G029640,Soltu.DM.01G033120,Soltu.DM.01G033130,Soltu.DM.01G033150,Soltu.DM.01G033740,Soltu.DM.01G033950,Soltu.DM.01G033970,Soltu.DM.01G041410,Soltu.DM.02G002820,Soltu.DM.02G005830,Soltu.DM.02G008200,Soltu.DM.02G014420,Soltu.DM.02G014430,…
GO:0015706	nitrate transport	7	61	0.00339476236663434	0.108341	4.775974e-01	Soltu.DM.03G035260,Soltu.DM.05G007760,Soltu.DM.05G007790,Soltu.DM.05G007830,Soltu.DM.05G007850,Soltu.DM.08G000520,Soltu.DM.08G001210
GO:0046527	glucosyltransferase activity	1	21	0.000484966052376334	0.763692	9.113165e-01	Soltu.DM.10G022520
GO:0008938	nicotinate N-methyltransferase activity	2	2	0.000969932104752667	0.00440277	9.163998e-02	Soltu.DM.10G021470,Soltu.DM.10G021480
GO:0006048	UDP-N-acetylglucosamine biosynthetic process	1	7	0.000484966052376334	0.381688	6.837239e-01	Soltu.DM.06G010090
GO:0008568	microtubule-severing ATPase activity	1	7	0.000484966052376334	0.381688	6.837239e-01	Soltu.DM.02G034150
GO:0003712	transcription coregulator activity	5	126	0.00242483026188167	0.926664	9.947571e-01	Soltu.DM.01G025720,Soltu.DM.06G028530,Soltu.DM.08G011270,Soltu.DM.10G020690,Soltu.DM.10G020700
GO:0008352	katanin complex	1	7	0.000484966052376334	0.381688	6.837239e-01	Soltu.DM.02G018180
GO:0007623	circadian rhythm	19	153	0.00921435499515034	0.00623885	1.164586e-01	Soltu.DM.01G035820,Soltu.DM.01G037020,Soltu.DM.01G050220,Soltu.DM.02G024270,Soltu.DM.03G007180,Soltu.DM.03G019030,Soltu.DM.03G030980,Soltu.DM.04G010390,Soltu.DM.04G018960,Soltu.DM.04G022860,Soltu.DM.05G026820,Soltu.DM.06G012170,Soltu.DM.06G017270,Soltu.DM.06G024250,Soltu.DM.07G014190,Soltu.DM.07G018020,Soltu.DM.10G000080,Soltu.DM.10G000090,Soltu.DM.12G023110
GO:0046688	response to copper ion	2	11	0.000969932104752667	0.162784	5.388256e-01	Soltu.DM.06G012170,Soltu.DM.08G027610
GO:0101005	ubiquitinyl hydrolase activity	1	10	0.000484966052376334	0.496835	7.481147e-01	Soltu.DM.06G024050
GO:0045128	negative regulation of reciprocal meiotic recombination	2	7	0.000969932104752667	0.0739493	4.131325e-01	Soltu.DM.02G034150,Soltu.DM.06G025200
GO:0043966	histone H3 acetylation	2	9	0.000969932104752667	0.116156	4.775974e-01	Soltu.DM.02G016620,Soltu.DM.10G023770
GO:0045140	inositol phosphoceramide synthase activity	1	3	0.000484966052376334	0.186189	5.388256e-01	Soltu.DM.10G020020
GO:0052747	sinapyl alcohol dehydrogenase activity	6	32	0.002909796314258	0.0172957	2.403604e-01	Soltu.DM.01G046930,Soltu.DM.03G011770,Soltu.DM.11G001940,Soltu.DM.11G002040,Soltu.DM.11G002630,Soltu.DM.11G002640
GO:2000038	regulation of stomatal complex development	1	10	0.000484966052376334	0.496835	7.481147e-01	Soltu.DM.09G016430
GO:0016002	sulfite reductase activity	1	1	0.000484966052376334	0.0663684	4.086348e-01	Soltu.DM.11G019690
GO:0005960	glycine cleavage complex	1	4	0.000484966052376334	0.240205	5.806404e-01	Soltu.DM.08G001230
GO:0032210	regulation of telomere maintenance via telomerase	1	1	0.000484966052376334	0.0663684	4.086348e-01	Soltu.DM.02G013390
GO:0110096	cellular response to aldehyde	1	1	0.000484966052376334	0.0663684	4.086348e-01	Soltu.DM.11G023490
GO:0010262	somatic embryogenesis	1	10	0.000484966052376334	0.496835	7.481147e-01	Soltu.DM.01G027400
GO:0031982	vesicle	5	54	0.00242483026188167	0.287544	6.248458e-01	Soltu.DM.01G002980,Soltu.DM.02G018560,Soltu.DM.04G034990,Soltu.DM.06G016990,Soltu.DM.07G024900
GO:0033353	S-adenosylmethionine cycle	1	3	0.000484966052376334	0.186189	5.388256e-01	Soltu.DM.12G002620
GO:0009979	16:0 monogalactosyldiacylglycerol desaturase activity	1	1	0.000484966052376334	0.0663684	4.086348e-01	Soltu.DM.03G030790
GO:0003697	single-stranded DNA binding	14	83	0.00678952473326867	0.00107039	3.954614e-02	Soltu.DM.01G024810,Soltu.DM.01G044740,Soltu.DM.01G049950,Soltu.DM.02G013800,Soltu.DM.02G022080,Soltu.DM.02G028580,Soltu.DM.05G020740,Soltu.DM.07G000030,Soltu.DM.07G007160,Soltu.DM.09G006490,Soltu.DM.09G016520,Soltu.DM.09G016530,Soltu.DM.09G017270,Soltu.DM.11G015130
GO:0019853	L-ascorbic acid biosynthetic process	3	24	0.001454898157129	0.210949	5.806404e-01	Soltu.DM.06G028680,Soltu.DM.09G025460,Soltu.DM.11G000510
GO:0030154	cell differentiation	10	91	0.00484966052376334	0.0792348	4.395292e-01	Soltu.DM.02G027430,Soltu.DM.03G029160,Soltu.DM.04G008810,Soltu.DM.04G010390,Soltu.DM.05G026820,Soltu.DM.06G022610,Soltu.DM.07G023270,Soltu.DM.08G004870,Soltu.DM.09G028160,Soltu.DM.11G002540
GO:0000398	mRNA splicing, via spliceosome	1	168	0.000484966052376334	0.999991	1.000000e+00	Soltu.DM.01G024430
GO:0072593	reactive oxygen species metabolic process	1	31	0.000484966052376334	0.881155	9.729941e-01	Soltu.DM.03G016190
GO:1990465	aldehyde oxygenase (deformylating) activity	1	11	0.000484966052376334	0.53024	7.703050e-01	Soltu.DM.01G029640
GO:0045324	late endosome to vacuole transport	1	32	0.000484966052376334	0.889051	9.775818e-01	Soltu.DM.06G028090
GO:1900425	negative regulation of defense response to bacterium	1	27	0.000484966052376334	0.843545	9.547723e-01	Soltu.DM.05G007940
GO:0080187	floral organ senescence	5	23	0.00242483026188167	0.0157711	2.221172e-01	Soltu.DM.03G013350,Soltu.DM.03G016460,Soltu.DM.03G016470,Soltu.DM.06G034230,Soltu.DM.09G021350
GO:0008962	phosphatidylglycerophosphatase activity	1	6	0.000484966052376334	0.337725	6.604039e-01	Soltu.DM.12G028720
GO:0046467	membrane lipid biosynthetic process	1	2	0.000484966052376334	0.128334	4.775974e-01	Soltu.DM.04G022860
GO:0010082	regulation of root meristem growth	4	83	0.00193986420950533	0.809291	9.326075e-01	Soltu.DM.01G001320,Soltu.DM.03G016470,Soltu.DM.07G023970,Soltu.DM.11G015130
GO:0008615	pyridoxine biosynthetic process	1	3	0.000484966052376334	0.186189	5.388256e-01	Soltu.DM.06G032300
GO:0034485	phosphatidylinositol-3,4,5-trisphosphate 5-phosphatase activity	1	13	0.000484966052376334	0.590547	8.180009e-01	Soltu.DM.04G027930
GO:0010076	maintenance of floral meristem identity	1	14	0.000484966052376334	0.617733	8.352550e-01	Soltu.DM.03G016470
GO:0009073	aromatic amino acid family biosynthetic process	1	15	0.000484966052376334	0.643115	8.493013e-01	Soltu.DM.05G020760
GO:0032357	oxidized purine DNA binding	1	8	0.000484966052376334	0.422733	7.051551e-01	Soltu.DM.06G025200
GO:0031426	polycistronic mRNA processing	1	5	0.000484966052376334	0.290638	6.248458e-01	Soltu.DM.05G003440
GO:0006637	acyl-CoA metabolic process	1	6	0.000484966052376334	0.337725	6.604039e-01	Soltu.DM.01G033530
GO:0015079	potassium ion transmembrane transporter activity	6	34	0.002909796314258	0.0229425	2.908970e-01	Soltu.DM.04G004220,Soltu.DM.07G005700,Soltu.DM.08G006250,Soltu.DM.11G016610,Soltu.DM.11G016620,Soltu.DM.12G003840
GO:0010120	camalexin biosynthetic process	1	19	0.000484966052376334	0.728878	8.868703e-01	Soltu.DM.03G013350
GO:1901679	nucleotide transmembrane transport	2	3	0.000969932104752667	0.0126244	1.889476e-01	Soltu.DM.03G032350,Soltu.DM.06G024610
GO:0010440	stomatal lineage progression	1	10	0.000484966052376334	0.496835	7.481147e-01	Soltu.DM.09G024880
GO:0019752	carboxylic acid metabolic process	4	37	0.00193986420950533	0.228778	5.806404e-01	Soltu.DM.08G005770,Soltu.DM.08G014400,Soltu.DM.08G014460,Soltu.DM.08G014490
GO:0019904	protein domain specific binding	1	1	0.000484966052376334	0.0663684	4.086348e-01	Soltu.DM.10G000080
GO:0042594	response to starvation	1	23	0.000484966052376334	0.794039	9.245440e-01	Soltu.DM.08G023370
GO:2000762	regulation of phenylpropanoid metabolic process	2	20	0.000969932104752667	0.386783	6.850258e-01	Soltu.DM.04G008810,Soltu.DM.11G002540
GO:0042753	positive regulation of circadian rhythm	1	18	0.000484966052376334	0.709593	8.812786e-01	Soltu.DM.10G023770
GO:0008324	cation transmembrane transporter activity	2	20	0.000969932104752667	0.386783	6.850258e-01	Soltu.DM.07G005700,Soltu.DM.09G021710
GO:0019899	enzyme binding	1	20	0.000484966052376334	0.746883	9.003936e-01	Soltu.DM.06G028640
GO:0009508	plastid chromosome	2	20	0.000969932104752667	0.386783	6.850258e-01	Soltu.DM.04G019770,Soltu.DM.04G019790
GO:0061665	SUMO ligase activity	1	3	0.000484966052376334	0.186189	5.388256e-01	Soltu.DM.07G023970
GO:0009749	response to glucose	5	80	0.00242483026188167	0.619694	8.352550e-01	Soltu.DM.01G048750,Soltu.DM.04G011830,Soltu.DM.06G025880,Soltu.DM.08G023370,Soltu.DM.12G011300
GO:2000022	regulation of jasmonic acid mediated signaling pathway	5	53	0.00242483026188167	0.274503	6.248458e-01	Soltu.DM.03G013090,Soltu.DM.03G013350,Soltu.DM.03G036980,Soltu.DM.08G007110,Soltu.DM.12G008980
GO:0030041	actin filament polymerization	2	19	0.000969932104752667	0.362462	6.837239e-01	Soltu.DM.10G001740,Soltu.DM.10G001880
GO:0090333	regulation of stomatal closure	5	81	0.00242483026188167	0.630728	8.467313e-01	Soltu.DM.02G002890,Soltu.DM.03G013350,Soltu.DM.03G028480,Soltu.DM.07G015870,Soltu.DM.12G023640
GO:0046409	p-coumarate 3-hydroxylase activity	2	18	0.000969932104752667	0.337783	6.604039e-01	Soltu.DM.01G035860,Soltu.DM.06G005120
GO:0103073	anandamide amidohydrolase activity	1	10	0.000484966052376334	0.496835	7.481147e-01	Soltu.DM.01G045650
GO:0099738	cell cortex region	1	1	0.000484966052376334	0.0663684	4.086348e-01	Soltu.DM.07G018700
GO:0016208	AMP binding	1	18	0.000484966052376334	0.709593	8.812786e-01	Soltu.DM.01G019990
GO:0044262	cellular carbohydrate metabolic process	1	5	0.000484966052376334	0.290638	6.248458e-01	Soltu.DM.03G029950
GO:0009408	response to heat	21	276	0.010184287099903	0.289528	6.248458e-01	Soltu.DM.01G022930,Soltu.DM.01G025230,Soltu.DM.01G036680,Soltu.DM.01G036710,Soltu.DM.01G042380,Soltu.DM.02G024820,Soltu.DM.02G028820,Soltu.DM.04G022870,Soltu.DM.05G010580,Soltu.DM.06G005120,Soltu.DM.06G028680,Soltu.DM.06G031840,Soltu.DM.06G031870,Soltu.DM.07G000330,Soltu.DM.07G011880,Soltu.DM.08G012580,Soltu.DM.08G012670,Soltu.DM.09G009470,Soltu.DM.12G000500,Soltu.DM.12G002170,Soltu.DM.12G007450
GO:0043531	ADP binding	23	667	0.0111542192046557	0.999904	1.000000e+00	Soltu.DM.02G003760,Soltu.DM.04G001730,Soltu.DM.04G005330,Soltu.DM.04G005340,Soltu.DM.04G005490,Soltu.DM.04G005570,Soltu.DM.06G000800,Soltu.DM.06G005460,Soltu.DM.08G015940,Soltu.DM.08G020680,Soltu.DM.08G020910,Soltu.DM.08G021600,Soltu.DM.08G021630,Soltu.DM.08G021660,Soltu.DM.09G008120,Soltu.DM.09G008160,Soltu.DM.09G030280,Soltu.DM.10G020260,Soltu.DM.10G020280,Soltu.DM.10G023180,Soltu.DM.11G003490,…
GO:0008422	beta-glucosidase activity	4	48	0.00193986420950533	0.395675	6.965781e-01	Soltu.DM.01G028080,Soltu.DM.06G029160,Soltu.DM.07G024580,Soltu.DM.09G023410
GO:1900057	positive regulation of leaf senescence	2	24	0.000969932104752667	0.479411	7.481147e-01	Soltu.DM.01G041420,Soltu.DM.05G023360
GO:0018105	peptidyl-serine phosphorylation	4	108	0.00193986420950533	0.933476	9.984249e-01	Soltu.DM.03G003710,Soltu.DM.07G011920,Soltu.DM.08G023930,Soltu.DM.09G026690
GO:0010411	xyloglucan metabolic process	6	54	0.002909796314258	0.146703	5.195105e-01	Soltu.DM.03G015040,Soltu.DM.03G015050,Soltu.DM.03G015070,Soltu.DM.11G020640,Soltu.DM.12G028730,Soltu.DM.12G028740
GO:0016843	amine-lyase activity	1	2	0.000484966052376334	0.128334	4.775974e-01	Soltu.DM.06G032300
GO:0030244	cellulose biosynthetic process	5	54	0.00242483026188167	0.287544	6.248458e-01	Soltu.DM.03G020780,Soltu.DM.07G014150,Soltu.DM.07G017150,Soltu.DM.08G029580,Soltu.DM.12G002170
GO:0019103	pyrimidine nucleotide binding	1	1	0.000484966052376334	0.0663684	4.086348e-01	Soltu.DM.02G028580
GO:0043138	3'-5' DNA helicase activity	4	31	0.00193986420950533	0.147106	5.195105e-01	Soltu.DM.01G039170,Soltu.DM.05G011030,Soltu.DM.07G000030,Soltu.DM.11G015130
GO:0000776	kinetochore	1	14	0.000484966052376334	0.617733	8.352550e-01	Soltu.DM.03G034980
GO:0010255	glucose mediated signaling pathway	1	5	0.000484966052376334	0.290638	6.248458e-01	Soltu.DM.04G033590
GO:0000922	spindle pole	1	7	0.000484966052376334	0.381688	6.837239e-01	Soltu.DM.11G024420
GO:0006269	DNA replication, synthesis of RNA primer	1	1	0.000484966052376334	0.0663684	4.086348e-01	Soltu.DM.08G028960
GO:0010337	regulation of salicylic acid metabolic process	1	12	0.000484966052376334	0.561428	7.959486e-01	Soltu.DM.12G002170
GO:0009739	response to gibberellin	12	146	0.005819592628516	0.263124	6.207289e-01	Soltu.DM.01G032200,Soltu.DM.01G032710,Soltu.DM.03G016400,Soltu.DM.04G033700,Soltu.DM.06G026030,Soltu.DM.07G014970,Soltu.DM.08G027120,Soltu.DM.09G002110,Soltu.DM.10G020690,Soltu.DM.10G020700,Soltu.DM.10G026790,Soltu.DM.12G007760
GO:0016045	detection of bacterium	1	52	0.000484966052376334	0.971958	1.000000e+00	Soltu.DM.12G026790
GO:0031977	thylakoid lumen	4	51	0.00193986420950533	0.441238	7.252207e-01	Soltu.DM.02G020670,Soltu.DM.03G024140,Soltu.DM.04G025670,Soltu.DM.08G002000
GO:0047874	dolichyldiphosphatase activity	2	5	0.000969932104752667	0.038474	3.814938e-01	Soltu.DM.02G006330,Soltu.DM.02G006340
GO:0010472	GDP-galactose:glucose-1-phosphate guanylyltransferase activity	1	2	0.000484966052376334	0.128334	4.775974e-01	Soltu.DM.06G028680
GO:0007163	establishment or maintenance of cell polarity	1	11	0.000484966052376334	0.53024	7.703050e-01	Soltu.DM.07G007880
GO:0098657	import into cell	1	18	0.000484966052376334	0.709593	8.812786e-01	Soltu.DM.12G000500
GO:0019789	SUMO transferase activity	1	10	0.000484966052376334	0.496835	7.481147e-01	Soltu.DM.07G023970
GO:0050307	sucrose-phosphate phosphatase activity	1	3	0.000484966052376334	0.186189	5.388256e-01	Soltu.DM.10G025690
GO:1901006	ubiquinone-6 biosynthetic process	1	4	0.000484966052376334	0.240205	5.806404e-01	Soltu.DM.08G022250
GO:0098739	import across plasma membrane	1	18	0.000484966052376334	0.709593	8.812786e-01	Soltu.DM.12G000500
GO:0101031	chaperone complex	1	7	0.000484966052376334	0.381688	6.837239e-01	Soltu.DM.05G010580
GO:0071230	cellular response to amino acid stimulus	3	37	0.001454898157129	0.448844	7.282757e-01	Soltu.DM.02G022450,Soltu.DM.02G022460,Soltu.DM.04G037830
GO:0008081	phosphoric diester hydrolase activity	1	10	0.000484966052376334	0.496835	7.481147e-01	Soltu.DM.01G050850
GO:0051301	cell division	3	160	0.001454898157129	0.998729	1.000000e+00	Soltu.DM.01G047760,Soltu.DM.08G017190,Soltu.DM.08G017200
GO:1903224	regulation of endodermal cell differentiation	2	16	0.000969932104752667	0.287654	6.248458e-01	Soltu.DM.03G001570,Soltu.DM.12G026650
GO:0043693	monoterpene biosynthetic process	6	21	0.002909796314258	0.00193366	6.145900e-02	Soltu.DM.01G045140,Soltu.DM.01G045170,Soltu.DM.01G045180,Soltu.DM.01G045190,Soltu.DM.01G045200,Soltu.DM.10G000500
GO:0008375	acetylglucosaminyltransferase activity	5	25	0.00242483026188167	0.0223168	2.908970e-01	Soltu.DM.01G033990,Soltu.DM.07G018040,Soltu.DM.08G028170,Soltu.DM.12G008160,Soltu.DM.12G023100
GO:0009535	chloroplast thylakoid membrane	73	461	0.0354025218234724	4.065997e-12	1.593871e-09	Soltu.DM.01G001890,Soltu.DM.01G005970,Soltu.DM.01G035850,Soltu.DM.01G037100,Soltu.DM.01G043270,Soltu.DM.01G044260,Soltu.DM.01G044280,Soltu.DM.01G047730,Soltu.DM.02G005830,Soltu.DM.02G013810,Soltu.DM.02G013820,Soltu.DM.02G014000,Soltu.DM.02G014010,Soltu.DM.02G014020,Soltu.DM.02G014030,Soltu.DM.02G014040,Soltu.DM.02G014050,Soltu.DM.02G020670,Soltu.DM.02G032930,Soltu.DM.03G000820,Soltu.DM.03G000830,…
GO:0007346	regulation of mitotic cell cycle	1	22	0.000484966052376334	0.779386	9.161004e-01	Soltu.DM.06G026470
GO:0006260	DNA replication	14	44	0.00678952473326867	5.319771e-07	8.288530e-05	Soltu.DM.01G001670,Soltu.DM.01G023860,Soltu.DM.01G024810,Soltu.DM.01G029580,Soltu.DM.01G049950,Soltu.DM.03G025080,Soltu.DM.03G034780,Soltu.DM.03G034900,Soltu.DM.05G004380,Soltu.DM.06G001210,Soltu.DM.06G010940,Soltu.DM.07G007160,Soltu.DM.08G017190,Soltu.DM.08G017200
GO:0008689	3-demethylubiquinone-9 3-O-methyltransferase activity	2	2	0.000969932104752667	0.00440277	9.163998e-02	Soltu.DM.07G021860,Soltu.DM.07G021870
GO:0009865	pollen tube adhesion	2	7	0.000969932104752667	0.0739493	4.131325e-01	Soltu.DM.04G030760,Soltu.DM.12G024050
GO:0034785	salicylate 5-hydroxylase activity	3	10	0.001454898157129	0.0246125	2.908970e-01	Soltu.DM.07G014170,Soltu.DM.10G007300,Soltu.DM.10G007320
GO:0003690	double-stranded DNA binding	3	112	0.001454898157129	0.981706	1.000000e+00	Soltu.DM.01G049330,Soltu.DM.02G002420,Soltu.DM.12G004620
GO:0010271	regulation of chlorophyll catabolic process	2	5	0.000969932104752667	0.038474	3.814938e-01	Soltu.DM.01G025820,Soltu.DM.01G025830
GO:0009736	cytokinin-activated signaling pathway	2	88	0.000969932104752667	0.982883	1.000000e+00	Soltu.DM.11G023770,Soltu.DM.12G001220
GO:0004176	ATP-dependent peptidase activity	3	50	0.001454898157129	0.653498	8.591540e-01	Soltu.DM.02G021370,Soltu.DM.03G032610,Soltu.DM.04G037460
GO:0102077	oleamide hydrolase activity	1	10	0.000484966052376334	0.496835	7.481147e-01	Soltu.DM.01G045650
GO:0030170	pyridoxal phosphate binding	11	192	0.00533462657613967	0.734928	8.933083e-01	Soltu.DM.01G000030,Soltu.DM.03G016130,Soltu.DM.05G019660,Soltu.DM.08G014400,Soltu.DM.08G014460,Soltu.DM.08G014490,Soltu.DM.10G001390,Soltu.DM.10G004000,Soltu.DM.11G010910,Soltu.DM.12G024050,Soltu.DM.12G024130
GO:0009832	plant-type cell wall biogenesis	1	56	0.000484966052376334	0.978704	1.000000e+00	Soltu.DM.12G015860
GO:0048235	pollen sperm cell differentiation	1	55	0.000484966052376334	0.977187	1.000000e+00	Soltu.DM.07G022050
GO:0010417	glucuronoxylan biosynthetic process	1	15	0.000484966052376334	0.643115	8.493013e-01	Soltu.DM.10G001690
GO:0004022	alcohol dehydrogenase (NAD) activity	1	24	0.000484966052376334	0.807718	9.312513e-01	Soltu.DM.12G007450
GO:0030187	melatonin biosynthetic process	4	49	0.00193986420950533	0.410952	7.051551e-01	Soltu.DM.01G051460,Soltu.DM.03G021440,Soltu.DM.08G001740,Soltu.DM.10G000070
GO:0003830	beta-1,4-mannosylglycoprotein 4-beta-N-acetylglucosaminyltransferase activity	3	5	0.001454898157129	0.00263685	7.383191e-02	Soltu.DM.02G033450,Soltu.DM.05G009920,Soltu.DM.12G016810
GO:0006857	oligopeptide transport	5	32	0.00242483026188167	0.0578583	4.086348e-01	Soltu.DM.02G023710,Soltu.DM.07G009540,Soltu.DM.08G000520,Soltu.DM.10G022970,Soltu.DM.10G023010
GO:0007275	multicellular organism development	6	75	0.002909796314258	0.379888	6.837239e-01	Soltu.DM.01G023860,Soltu.DM.04G026560,Soltu.DM.10G003510,Soltu.DM.10G003570,Soltu.DM.10G026820,Soltu.DM.12G024040
GO:0010444	guard mother cell differentiation	1	17	0.000484966052376334	0.688936	8.721091e-01	Soltu.DM.12G005910
GO:0003730	mRNA 3'-UTR binding	1	13	0.000484966052376334	0.590547	8.180009e-01	Soltu.DM.06G022620
GO:0016021	integral component of membrane	10	187	0.00484966052376334	0.801622	9.312513e-01	Soltu.DM.01G046620,Soltu.DM.02G012480,Soltu.DM.03G020070,Soltu.DM.03G029100,Soltu.DM.05G012430,Soltu.DM.05G021850,Soltu.DM.06G014770,Soltu.DM.06G028090,Soltu.DM.10G000530,Soltu.DM.11G024750
GO:0120009	intermembrane lipid transfer	1	7	0.000484966052376334	0.381688	6.837239e-01	Soltu.DM.08G015930
GO:0043022	ribosome binding	1	50	0.000484966052376334	0.967822	1.000000e+00	Soltu.DM.11G003130
GO:0019237	centromeric DNA binding	1	1	0.000484966052376334	0.0663684	4.086348e-01	Soltu.DM.03G034980
GO:0010016	shoot system morphogenesis	1	19	0.000484966052376334	0.728878	8.868703e-01	Soltu.DM.12G003490
GO:0006873	cellular ion homeostasis	1	11	0.000484966052376334	0.53024	7.703050e-01	Soltu.DM.03G023160
GO:0008179	adenylate cyclase binding	1	2	0.000484966052376334	0.128334	4.775974e-01	Soltu.DM.01G049360
GO:0016788	hydrolase activity, acting on ester bonds	21	133	0.010184287099903	0.000182784	1.302748e-02	Soltu.DM.01G028840,Soltu.DM.01G034560,Soltu.DM.01G038650,Soltu.DM.01G040680,Soltu.DM.02G008530,Soltu.DM.02G008540,Soltu.DM.02G008550,Soltu.DM.02G014780,Soltu.DM.02G016630,Soltu.DM.02G033530,Soltu.DM.02G033540,Soltu.DM.03G001860,Soltu.DM.03G006120,Soltu.DM.03G006130,Soltu.DM.03G006160,Soltu.DM.03G035900,Soltu.DM.05G018170,Soltu.DM.09G003340,Soltu.DM.10G004720,Soltu.DM.12G020480,Soltu.DM.12G029080
GO:0046506	sulfolipid biosynthetic process	1	4	0.000484966052376334	0.240205	5.806404e-01	Soltu.DM.06G010090
GO:0009685	gibberellin metabolic process	1	11	0.000484966052376334	0.53024	7.703050e-01	Soltu.DM.04G004570
GO:0006580	ethanolamine metabolic process	3	24	0.001454898157129	0.210949	5.806404e-01	Soltu.DM.08G014400,Soltu.DM.08G014460,Soltu.DM.08G014490
GO:0060771	phyllotactic patterning	1	5	0.000484966052376334	0.290638	6.248458e-01	Soltu.DM.10G005320
GO:0018345	protein palmitoylation	1	8	0.000484966052376334	0.422733	7.051551e-01	Soltu.DM.06G014940
GO:0071491	cellular response to red light	1	1	0.000484966052376334	0.0663684	4.086348e-01	Soltu.DM.09G025070
GO:0030644	cellular chloride ion homeostasis	1	3	0.000484966052376334	0.186189	5.388256e-01	Soltu.DM.07G000330
GO:0006032	chitin catabolic process	1	14	0.000484966052376334	0.617733	8.352550e-01	Soltu.DM.12G002170
GO:0031507	heterochromatin assembly	1	4	0.000484966052376334	0.240205	5.806404e-01	Soltu.DM.11G008200
GO:0010117	photoprotection	3	24	0.001454898157129	0.210949	5.806404e-01	Soltu.DM.09G025070,Soltu.DM.09G027250,Soltu.DM.11G021070
GO:0010100	negative regulation of photomorphogenesis	3	21	0.001454898157129	0.159705	5.388256e-01	Soltu.DM.01G050220,Soltu.DM.02G024270,Soltu.DM.07G018620
GO:0008395	steroid hydroxylase activity	1	6	0.000484966052376334	0.337725	6.604039e-01	Soltu.DM.05G001210
GO:0016702	oxidoreductase activity, acting on single donors with incorporation of molecular oxygen, incorporation of two atoms of oxygen	1	37	0.000484966052376334	0.921326	9.931063e-01	Soltu.DM.03G037120
GO:0019375	galactolipid biosynthetic process	3	24	0.001454898157129	0.210949	5.806404e-01	Soltu.DM.01G002900,Soltu.DM.07G003000,Soltu.DM.12G027110
GO:0042973	glucan endo-1,3-beta-D-glucosidase activity	2	75	0.000969932104752667	0.963454	1.000000e+00	Soltu.DM.04G010180,Soltu.DM.12G015860
GO:0030014	CCR4-NOT complex	1	12	0.000484966052376334	0.561428	7.959486e-01	Soltu.DM.04G019160
GO:0005347	ATP transmembrane transporter activity	4	45	0.00193986420950533	0.349554	6.783428e-01	Soltu.DM.01G034680,Soltu.DM.03G032350,Soltu.DM.06G024610,Soltu.DM.08G028760
GO:0046975	histone methyltransferase activity (H3-K36 specific)	1	16	0.000484966052376334	0.666812	8.659299e-01	Soltu.DM.07G001180
GO:0034599	cellular response to oxidative stress	5	38	0.00242483026188167	0.104665	4.775974e-01	Soltu.DM.02G023580,Soltu.DM.03G014310,Soltu.DM.04G022860,Soltu.DM.06G005120,Soltu.DM.09G006560
GO:0034387	4-aminobutyrate:pyruvate transaminase activity	1	4	0.000484966052376334	0.240205	5.806404e-01	Soltu.DM.12G024050
GO:0048544	recognition of pollen	8	87	0.00387972841901067	0.219605	5.806404e-01	Soltu.DM.01G000100,Soltu.DM.02G018140,Soltu.DM.02G019190,Soltu.DM.06G013570,Soltu.DM.07G018610,Soltu.DM.07G025060,Soltu.DM.07G025140,Soltu.DM.11G008400
GO:0016104	triterpenoid biosynthetic process	1	14	0.000484966052376334	0.617733	8.352550e-01	Soltu.DM.12G024280
GO:0050691	regulation of defense response to virus by host	1	6	0.000484966052376334	0.337725	6.604039e-01	Soltu.DM.03G030960
GO:0071323	cellular response to chitin	1	21	0.000484966052376334	0.763692	9.113165e-01	Soltu.DM.04G034320
GO:0052852	very-long-chain-(S)-2-hydroxy-acid oxidase activity	1	10	0.000484966052376334	0.496835	7.481147e-01	Soltu.DM.10G003260
GO:0003951	NAD+ kinase activity	2	21	0.000969932104752667	0.410686	7.051551e-01	Soltu.DM.03G029480,Soltu.DM.11G009490
GO:0052623	ADP dimethylallyltransferase activity	1	150	0.000484966052376334	0.999967	1.000000e+00	Soltu.DM.01G023920
GO:1901562	response to paraquat	2	7	0.000969932104752667	0.0739493	4.131325e-01	Soltu.DM.07G000330,Soltu.DM.08G019030
GO:0009860	pollen tube growth	12	222	0.005819592628516	0.806994	9.312513e-01	Soltu.DM.04G030760,Soltu.DM.04G037020,Soltu.DM.06G023200,Soltu.DM.06G023420,Soltu.DM.07G026780,Soltu.DM.09G002450,Soltu.DM.09G029020,Soltu.DM.10G000410,Soltu.DM.12G004110,Soltu.DM.12G010430,Soltu.DM.12G011670,Soltu.DM.12G024050
GO:0042246	tissue regeneration	1	1	0.000484966052376334	0.0663684	4.086348e-01	Soltu.DM.03G027900
GO:0009723	response to ethylene	9	271	0.004364694471387	0.994367	1.000000e+00	Soltu.DM.03G026090,Soltu.DM.05G014630,Soltu.DM.07G012720,Soltu.DM.09G011220,Soltu.DM.09G022830,Soltu.DM.09G023580,Soltu.DM.10G020690,Soltu.DM.10G020700,Soltu.DM.12G000500
GO:0004673	protein histidine kinase activity	1	24	0.000484966052376334	0.807718	9.312513e-01	Soltu.DM.12G001220
GO:0035252	UDP-xylosyltransferase activity	1	9	0.000484966052376334	0.461056	7.282757e-01	Soltu.DM.04G033890
GO:0031542	positive regulation of anthocyanin biosynthetic process	1	3	0.000484966052376334	0.186189	5.388256e-01	Soltu.DM.09G019660
GO:0016197	endosomal transport	1	19	0.000484966052376334	0.728878	8.868703e-01	Soltu.DM.03G024510
GO:0009768	photosynthesis, light harvesting in photosystem I	32	36	0.0155189136760427	7.261519e-34	1.707909e-30	Soltu.DM.01G044260,Soltu.DM.01G044280,Soltu.DM.02G013810,Soltu.DM.02G013820,Soltu.DM.02G014000,Soltu.DM.02G014010,Soltu.DM.02G014020,Soltu.DM.02G014030,Soltu.DM.02G014040,Soltu.DM.02G014050,Soltu.DM.03G000820,Soltu.DM.03G000830,Soltu.DM.03G000840,Soltu.DM.03G000850,Soltu.DM.03G000860,Soltu.DM.03G000870,Soltu.DM.03G000900,Soltu.DM.03G004830,Soltu.DM.03G030020,Soltu.DM.05G026750,Soltu.DM.05G026770,…
GO:0004525	ribonuclease III activity	2	30	0.000969932104752667	0.600945	8.299603e-01	Soltu.DM.03G031330,Soltu.DM.11G004150
GO:0007128	meiotic prophase I	1	5	0.000484966052376334	0.290638	6.248458e-01	Soltu.DM.10G029260
GO:0016768	spermine synthase activity	1	4	0.000484966052376334	0.240205	5.806404e-01	Soltu.DM.03G022720
GO:0006273	lagging strand elongation	1	4	0.000484966052376334	0.240205	5.806404e-01	Soltu.DM.02G028580
GO:0006540	glutamate decarboxylation to succinate	1	5	0.000484966052376334	0.290638	6.248458e-01	Soltu.DM.12G024050
GO:0046283	anthocyanin-containing compound metabolic process	2	7	0.000969932104752667	0.0739493	4.131325e-01	Soltu.DM.11G001010,Soltu.DM.12G023350
GO:0009570	chloroplast stroma	59	867	0.0286129970902037	0.439916	7.245680e-01	Soltu.DM.01G005970,Soltu.DM.01G006310,Soltu.DM.01G022430,Soltu.DM.01G030850,Soltu.DM.01G031820,Soltu.DM.01G040400,Soltu.DM.01G040680,Soltu.DM.01G042380,Soltu.DM.01G047440,Soltu.DM.01G048160,Soltu.DM.01G049990,Soltu.DM.02G000590,Soltu.DM.02G005830,Soltu.DM.02G006160,Soltu.DM.02G009690,Soltu.DM.02G020040,Soltu.DM.02G020530,Soltu.DM.02G020670,Soltu.DM.02G032930,Soltu.DM.03G014310,Soltu.DM.03G016190,…
GO:0031390	Ctf18 RFC-like complex	1	2	0.000484966052376334	0.128334	4.775974e-01	Soltu.DM.06G009720
GO:0016688	L-ascorbate peroxidase activity	3	10	0.001454898157129	0.0246125	2.908970e-01	Soltu.DM.02G023580,Soltu.DM.06G005120,Soltu.DM.09G006560
GO:0006526	arginine biosynthetic process	2	14	0.000969932104752667	0.237127	5.806404e-01	Soltu.DM.08G022800,Soltu.DM.08G022820
GO:0060250	germ-line stem-cell niche homeostasis	1	1	0.000484966052376334	0.0663684	4.086348e-01	Soltu.DM.07G023970
GO:0071483	cellular response to blue light	3	4	0.001454898157129	0.00110971	3.954614e-02	Soltu.DM.03G022850,Soltu.DM.04G034990,Soltu.DM.09G025070
GO:0032958	inositol phosphate biosynthetic process	1	9	0.000484966052376334	0.461056	7.282757e-01	Soltu.DM.12G011300
GO:0080022	primary root development	4	57	0.00193986420950533	0.528701	7.703050e-01	Soltu.DM.01G038390,Soltu.DM.02G031850,Soltu.DM.03G026090,Soltu.DM.05G021440
GO:0009705	plant-type vacuole membrane	5	192	0.00242483026188167	0.996457	1.000000e+00	Soltu.DM.04G009350,Soltu.DM.06G028090,Soltu.DM.08G001280,Soltu.DM.08G026850,Soltu.DM.09G028560
GO:0050482	arachidonic acid secretion	1	4	0.000484966052376334	0.240205	5.806404e-01	Soltu.DM.01G005580
GO:0001006	RNA polymerase III type 3 promoter sequence-specific DNA binding	1	4	0.000484966052376334	0.240205	5.806404e-01	Soltu.DM.01G002250
GO:0004015	adenosylmethionine-8-amino-7-oxononanoate transaminase activity	1	6	0.000484966052376334	0.337725	6.604039e-01	Soltu.DM.12G024050
GO:0009704	de-etiolation	5	25	0.00242483026188167	0.0223168	2.908970e-01	Soltu.DM.03G028480,Soltu.DM.03G029660,Soltu.DM.05G006710,Soltu.DM.06G025680,Soltu.DM.12G016890
GO:0004823	leucine-tRNA ligase activity	1	4	0.000484966052376334	0.240205	5.806404e-01	Soltu.DM.02G020530
GO:0016616	oxidoreductase activity, acting on the CH-OH group of donors, NAD or NADP as acceptor	12	91	0.005819592628516	0.017062	2.388687e-01	Soltu.DM.01G046930,Soltu.DM.02G021540,Soltu.DM.02G030040,Soltu.DM.03G011770,Soltu.DM.03G020570,Soltu.DM.03G030980,Soltu.DM.06G024250,Soltu.DM.08G022590,Soltu.DM.11G001940,Soltu.DM.11G002040,Soltu.DM.11G002630,Soltu.DM.11G002640
GO:0051289	protein homotetramerization	1	10	0.000484966052376334	0.496835	7.481147e-01	Soltu.DM.08G004140
GO:0009506	plasmodesma	94	1693	0.0455868089233754	0.973229	1.000000e+00	Soltu.DM.01G002280,Soltu.DM.01G004700,Soltu.DM.01G004830,Soltu.DM.01G005640,Soltu.DM.01G006200,Soltu.DM.01G012750,Soltu.DM.01G021600,Soltu.DM.01G032990,Soltu.DM.01G033710,Soltu.DM.01G036680,Soltu.DM.01G036710,Soltu.DM.01G039230,Soltu.DM.01G050620,Soltu.DM.01G051210,Soltu.DM.02G005810,Soltu.DM.02G019190,Soltu.DM.02G021000,Soltu.DM.02G021030,Soltu.DM.02G021330,Soltu.DM.02G023580,Soltu.DM.02G033530,…
GO:0003865	3-oxo-5-alpha-steroid 4-dehydrogenase activity	1	4	0.000484966052376334	0.240205	5.806404e-01	Soltu.DM.10G020520
GO:0006812	cation transport	2	31	0.000969932104752667	0.618989	8.352550e-01	Soltu.DM.09G002430,Soltu.DM.09G021710
GO:0034768	(E)-beta-ocimene synthase activity	6	25	0.002909796314258	0.00502266	9.927132e-02	Soltu.DM.01G045140,Soltu.DM.01G045170,Soltu.DM.01G045180,Soltu.DM.01G045190,Soltu.DM.01G045200,Soltu.DM.02G019450
GO:0004310	farnesyl-diphosphate farnesyltransferase activity	3	12	0.001454898157129	0.0408633	3.922873e-01	Soltu.DM.02G002340,Soltu.DM.02G020840,Soltu.DM.03G002970
GO:0006400	tRNA modification	1	176	0.000484966052376334	0.999995	1.000000e+00	Soltu.DM.01G023920
GO:0071497	cellular response to freezing	1	2	0.000484966052376334	0.128334	4.775974e-01	Soltu.DM.05G022980
GO:0000724	double-strand break repair via homologous recombination	10	112	0.00484966052376334	0.209465	5.806404e-01	Soltu.DM.01G039170,Soltu.DM.01G044740,Soltu.DM.05G011030,Soltu.DM.05G020740,Soltu.DM.06G022610,Soltu.DM.07G007160,Soltu.DM.07G023970,Soltu.DM.09G006490,Soltu.DM.11G008200,Soltu.DM.12G024590
GO:0032875	regulation of DNA endoreduplication	3	20	0.001454898157129	0.143568	5.126578e-01	Soltu.DM.05G022940,Soltu.DM.09G002000,Soltu.DM.09G028160
GO:0052641	benzoic acid glucosyltransferase activity	1	10	0.000484966052376334	0.496835	7.481147e-01	Soltu.DM.08G002190
GO:0009978	allene oxide synthase activity	1	6	0.000484966052376334	0.337725	6.604039e-01	Soltu.DM.11G023180
GO:0034620	cellular response to unfolded protein	1	27	0.000484966052376334	0.843545	9.547723e-01	Soltu.DM.07G011880
GO:0099402	plant organ development	3	33	0.001454898157129	0.37635	6.837239e-01	Soltu.DM.02G021540,Soltu.DM.02G030150,Soltu.DM.04G032180
GO:0032508	DNA duplex unwinding	12	39	0.005819592628516	5.121985e-06	6.340478e-04	Soltu.DM.01G039170,Soltu.DM.01G044740,Soltu.DM.02G013800,Soltu.DM.02G022080,Soltu.DM.03G034780,Soltu.DM.03G034900,Soltu.DM.05G011030,Soltu.DM.06G023220,Soltu.DM.07G000030,Soltu.DM.09G006490,Soltu.DM.09G030720,Soltu.DM.11G015130
GO:0003333	amino acid transmembrane transport	1	28	0.000484966052376334	0.853937	9.591502e-01	Soltu.DM.04G018620
GO:0042545	cell wall modification	5	86	0.00242483026188167	0.682884	8.721091e-01	Soltu.DM.02G019830,Soltu.DM.02G019840,Soltu.DM.07G006430,Soltu.DM.11G008250,Soltu.DM.12G025490
GO:0010027	thylakoid membrane organization	5	65	0.00242483026188167	0.434354	7.164096e-01	Soltu.DM.01G022430,Soltu.DM.06G017440,Soltu.DM.08G019030,Soltu.DM.11G021070,Soltu.DM.12G028720
GO:0016458	gene silencing	1	18	0.000484966052376334	0.709593	8.812786e-01	Soltu.DM.07G007160
GO:0009411	response to UV	9	74	0.004364694471387	0.0557295	4.086348e-01	Soltu.DM.03G003920,Soltu.DM.03G003930,Soltu.DM.03G003950,Soltu.DM.03G029340,Soltu.DM.04G007720,Soltu.DM.06G024540,Soltu.DM.09G013590,Soltu.DM.11G020990,Soltu.DM.12G010860
GO:0005200	structural constituent of cytoskeleton	2	64	0.000969932104752667	0.931725	9.970056e-01	Soltu.DM.06G003500,Soltu.DM.10G026890
GO:0010199	organ boundary specification between lateral organs and the meristem	1	12	0.000484966052376334	0.561428	7.959486e-01	Soltu.DM.05G005150
GO:0006446	regulation of translational initiation	2	10	0.000969932104752667	0.139042	5.015755e-01	Soltu.DM.06G022620,Soltu.DM.08G027430
GO:0046481	digalactosyldiacylglycerol synthase activity	1	6	0.000484966052376334	0.337725	6.604039e-01	Soltu.DM.01G002900
GO:0102985	Delta12-fatty-acid desaturase activity	1	19	0.000484966052376334	0.728878	8.868703e-01	Soltu.DM.01G001990
GO:0010150	leaf senescence	23	254	0.0111542192046557	0.0811055	4.436285e-01	Soltu.DM.01G007150,Soltu.DM.01G025820,Soltu.DM.01G025830,Soltu.DM.01G042050,Soltu.DM.02G014420,Soltu.DM.02G014430,Soltu.DM.03G013350,Soltu.DM.03G016190,Soltu.DM.03G016460,Soltu.DM.03G016470,Soltu.DM.03G029160,Soltu.DM.04G022860,Soltu.DM.05G012430,Soltu.DM.05G020950,Soltu.DM.06G010530,Soltu.DM.07G014170,Soltu.DM.08G001210,Soltu.DM.09G023580,Soltu.DM.10G007300,Soltu.DM.10G007320,Soltu.DM.10G020280,…
GO:0006426	glycyl-tRNA aminoacylation	1	4	0.000484966052376334	0.240205	5.806404e-01	Soltu.DM.01G030850
GO:0009902	chloroplast relocation	3	10	0.001454898157129	0.0246125	2.908970e-01	Soltu.DM.01G037020,Soltu.DM.08G029520,Soltu.DM.10G001460
GO:0006289	nucleotide-excision repair	2	52	0.000969932104752667	0.868119	9.676847e-01	Soltu.DM.07G007160,Soltu.DM.12G024590
GO:0010236	plastoquinone biosynthetic process	1	8	0.000484966052376334	0.422733	7.051551e-01	Soltu.DM.11G008980
GO:0002238	response to molecule of fungal origin	2	18	0.000969932104752667	0.337783	6.604039e-01	Soltu.DM.01G047750,Soltu.DM.06G010530
GO:0008756	o-succinylbenzoate-CoA ligase activity	1	2	0.000484966052376334	0.128334	4.775974e-01	Soltu.DM.02G012770
GO:0016607	nuclear speck	1	76	0.000484966052376334	0.994623	1.000000e+00	Soltu.DM.08G002010
GO:0009643	photosynthetic acclimation	3	11	0.001454898157129	0.0322021	3.490287e-01	Soltu.DM.01G037100,Soltu.DM.11G016610,Soltu.DM.11G016620
GO:0003924	GTPase activity	10	266	0.00484966052376334	0.98457	1.000000e+00	Soltu.DM.01G022430,Soltu.DM.01G035360,Soltu.DM.01G047460,Soltu.DM.01G047470,Soltu.DM.01G048750,Soltu.DM.02G016990,Soltu.DM.06G003500,Soltu.DM.07G007880,Soltu.DM.09G030700,Soltu.DM.10G025080
GO:0050464	nitrate reductase (NADPH) activity	1	1	0.000484966052376334	0.0663684	4.086348e-01	Soltu.DM.11G010380
GO:0000126	transcription factor TFIIIB complex	1	4	0.000484966052376334	0.240205	5.806404e-01	Soltu.DM.01G002250
GO:0003914	DNA (6-4) photolyase activity	1	1	0.000484966052376334	0.0663684	4.086348e-01	Soltu.DM.12G010860
GO:0030785	[ribulose-bisphosphate carboxylase]-lysine N-methyltransferase activity	1	3	0.000484966052376334	0.186189	5.388256e-01	Soltu.DM.05G000080
GO:0008150	biological_process	215	4059	0.104267701260912	0.999932	1.000000e+00	Soltu.DM.01G001330,Soltu.DM.01G002980,Soltu.DM.01G005970,Soltu.DM.01G018980,Soltu.DM.01G019770,Soltu.DM.01G022790,Soltu.DM.01G023800,Soltu.DM.01G024570,Soltu.DM.01G024580,Soltu.DM.01G027100,Soltu.DM.01G027510,Soltu.DM.01G031570,Soltu.DM.01G031920,Soltu.DM.01G032260,Soltu.DM.01G032990,Soltu.DM.01G033930,Soltu.DM.01G034090,Soltu.DM.01G035100,Soltu.DM.01G038070,Soltu.DM.01G042110,Soltu.DM.01G043270,…
GO:0070813	hydrogen sulfide metabolic process	1	2	0.000484966052376334	0.128334	4.775974e-01	Soltu.DM.12G029080
GO:0030795	jasmonate O-methyltransferase activity	1	2	0.000484966052376334	0.128334	4.775974e-01	Soltu.DM.09G028600
GO:0000138	Golgi trans cisterna	6	130	0.002909796314258	0.869069	9.682854e-01	Soltu.DM.01G038160,Soltu.DM.02G030150,Soltu.DM.09G018910,Soltu.DM.11G000740,Soltu.DM.12G001450,Soltu.DM.12G027920
GO:0000278	mitotic cell cycle	5	78	0.00242483026188167	0.597048	8.255484e-01	Soltu.DM.01G001670,Soltu.DM.03G028790,Soltu.DM.06G001210,Soltu.DM.06G003500,Soltu.DM.11G024420
GO:0000481	maturation of 5S rRNA	1	3	0.000484966052376334	0.186189	5.388256e-01	Soltu.DM.09G030720
GO:0015172	acidic amino acid transmembrane transporter activity	1	7	0.000484966052376334	0.381688	6.837239e-01	Soltu.DM.12G006380
GO:0010218	response to far red light	5	65	0.00242483026188167	0.434354	7.164096e-01	Soltu.DM.03G022850,Soltu.DM.03G029660,Soltu.DM.06G025680,Soltu.DM.07G015870,Soltu.DM.12G023640
GO:0031359	integral component of chloroplast outer membrane	1	14	0.000484966052376334	0.617733	8.352550e-01	Soltu.DM.01G048870
GO:0009903	chloroplast avoidance movement	4	23	0.00193986420950533	0.0623384	4.086348e-01	Soltu.DM.04G033750,Soltu.DM.04G034990,Soltu.DM.10G001460,Soltu.DM.11G003060
GO:0097428	protein maturation by iron-sulfur cluster transfer	2	10	0.000969932104752667	0.139042	5.015755e-01	Soltu.DM.01G025150,Soltu.DM.05G021690
GO:0062034	L-pipecolic acid biosynthetic process	1	9	0.000484966052376334	0.461056	7.282757e-01	Soltu.DM.01G051730
GO:0042546	cell wall biogenesis	9	66	0.004364694471387	0.0297188	3.361657e-01	Soltu.DM.01G035360,Soltu.DM.03G015040,Soltu.DM.03G015050,Soltu.DM.03G015070,Soltu.DM.04G038200,Soltu.DM.10G000250,Soltu.DM.11G020640,Soltu.DM.12G028730,Soltu.DM.12G028740
GO:0007267	cell-cell signaling	6	17	0.002909796314258	0.000554881	2.558982e-02	Soltu.DM.01G039230,Soltu.DM.02G022450,Soltu.DM.02G022460,Soltu.DM.03G036380,Soltu.DM.04G037830,Soltu.DM.09G016430
GO:0008033	tRNA processing	2	22	0.000969932104752667	0.434119	7.164096e-01	Soltu.DM.05G026000,Soltu.DM.12G007660
GO:0008777	acetylornithine deacetylase activity	2	3	0.000969932104752667	0.0126244	1.889476e-01	Soltu.DM.08G022800,Soltu.DM.08G022820
GO:0050665	hydrogen peroxide biosynthetic process	1	15	0.000484966052376334	0.643115	8.493013e-01	Soltu.DM.10G003260
GO:0017096	acetylserotonin O-methyltransferase activity	4	48	0.00193986420950533	0.395675	6.965781e-01	Soltu.DM.01G051460,Soltu.DM.03G021440,Soltu.DM.08G001740,Soltu.DM.10G000070
GO:0042780	tRNA 3'-end processing	1	6	0.000484966052376334	0.337725	6.604039e-01	Soltu.DM.05G026000
GO:0016682	oxidoreductase activity, acting on diphenols and related substances as donors, oxygen as acceptor	2	15	0.000969932104752667	0.262386	6.196105e-01	Soltu.DM.02G014420,Soltu.DM.02G014430
GO:0042759	long-chain fatty acid biosynthetic process	1	7	0.000484966052376334	0.381688	6.837239e-01	Soltu.DM.01G047750
GO:0009759	indole glucosinolate biosynthetic process	3	37	0.001454898157129	0.448844	7.282757e-01	Soltu.DM.03G013350,Soltu.DM.08G004140,Soltu.DM.11G007280
GO:0046983	protein dimerization activity	32	477	0.0155189136760427	0.50126	7.499774e-01	Soltu.DM.01G030850,Soltu.DM.01G032400,Soltu.DM.01G032710,Soltu.DM.01G035180,Soltu.DM.01G051460,Soltu.DM.02G024710,Soltu.DM.03G016460,Soltu.DM.03G016470,Soltu.DM.03G021440,Soltu.DM.03G027480,Soltu.DM.03G029660,Soltu.DM.04G030360,Soltu.DM.05G020200,Soltu.DM.06G000240,Soltu.DM.06G020510,Soltu.DM.06G025680,Soltu.DM.06G033480,Soltu.DM.07G006830,Soltu.DM.07G025150,Soltu.DM.07G025430,Soltu.DM.08G001740,…
GO:0009360	DNA polymerase III complex	1	3	0.000484966052376334	0.186189	5.388256e-01	Soltu.DM.03G025080
GO:0030267	glyoxylate reductase (NADP) activity	1	15	0.000484966052376334	0.643115	8.493013e-01	Soltu.DM.12G010440
GO:0015385	sodium:proton antiporter activity	1	27	0.000484966052376334	0.843545	9.547723e-01	Soltu.DM.09G002430
GO:0016629	12-oxophytodienoate reductase activity	4	19	0.00193986420950533	0.0336124	3.545128e-01	Soltu.DM.07G003270,Soltu.DM.10G020900,Soltu.DM.10G020920,Soltu.DM.10G020940
GO:0080177	plastoglobule organization	1	3	0.000484966052376334	0.186189	5.388256e-01	Soltu.DM.08G019030
GO:0071836	nectar secretion	1	8	0.000484966052376334	0.422733	7.051551e-01	Soltu.DM.10G025030
GO:0015211	purine nucleoside transmembrane transporter activity	2	32	0.000969932104752667	0.636398	8.493013e-01	Soltu.DM.02G014130,Soltu.DM.07G000710
GO:0015245	fatty acid transmembrane transporter activity	2	14	0.000969932104752667	0.237127	5.806404e-01	Soltu.DM.01G044650,Soltu.DM.01G044660
GO:0010395	rhamnogalacturonan I metabolic process	1	3	0.000484966052376334	0.186189	5.388256e-01	Soltu.DM.06G025360
GO:0015081	sodium ion transmembrane transporter activity	1	6	0.000484966052376334	0.337725	6.604039e-01	Soltu.DM.07G005700
GO:0009446	putrescine biosynthetic process	1	5	0.000484966052376334	0.290638	6.248458e-01	Soltu.DM.01G031820
GO:0006950	response to stress	4	131	0.00193986420950533	0.977301	1.000000e+00	Soltu.DM.01G007150,Soltu.DM.04G019860,Soltu.DM.09G021720,Soltu.DM.09G023580
GO:0043680	filiform apparatus	1	5	0.000484966052376334	0.290638	6.248458e-01	Soltu.DM.09G011220
GO:0071629	cytoplasm protein quality control by the ubiquitin-proteasome system	1	10	0.000484966052376334	0.496835	7.481147e-01	Soltu.DM.06G012970
GO:0046715	active borate transmembrane transporter activity	1	6	0.000484966052376334	0.337725	6.604039e-01	Soltu.DM.01G025250
GO:0080051	cutin transport	2	15	0.000969932104752667	0.262386	6.196105e-01	Soltu.DM.01G044650,Soltu.DM.01G044660
GO:0005667	transcription factor complex	1	24	0.000484966052376334	0.807718	9.312513e-01	Soltu.DM.09G028160
GO:0005829	cytosol	255	4767	0.123666343355965	0.99997	1.000000e+00	Soltu.DM.01G000030,Soltu.DM.01G002280,Soltu.DM.01G016430,Soltu.DM.01G016470,Soltu.DM.01G019990,Soltu.DM.01G022930,Soltu.DM.01G023860,Soltu.DM.01G031820,Soltu.DM.01G032400,Soltu.DM.01G032990,Soltu.DM.01G033120,Soltu.DM.01G033130,Soltu.DM.01G033150,Soltu.DM.01G033530,Soltu.DM.01G033710,Soltu.DM.01G034090,Soltu.DM.01G034250,Soltu.DM.01G034560,Soltu.DM.01G034570,Soltu.DM.01G034680,Soltu.DM.01G035860,…
GO:0016165	linoleate 13S-lipoxygenase activity	1	9	0.000484966052376334	0.461056	7.282757e-01	Soltu.DM.03G037120
GO:0090158	endoplasmic reticulum membrane organization	1	15	0.000484966052376334	0.643115	8.493013e-01	Soltu.DM.08G023940
GO:0016799	hydrolase activity, hydrolyzing N-glycosyl compounds	2	13	0.000969932104752667	0.212005	5.806404e-01	Soltu.DM.10G024030,Soltu.DM.11G022900
GO:0016998	cell wall macromolecule catabolic process	2	32	0.000969932104752667	0.636398	8.493013e-01	Soltu.DM.11G020640,Soltu.DM.12G002170
GO:0006189	'de novo' IMP biosynthetic process	1	13	0.000484966052376334	0.590547	8.180009e-01	Soltu.DM.06G018030
GO:0000775	chromosome, centromeric region	1	19	0.000484966052376334	0.728878	8.868703e-01	Soltu.DM.03G034980
GO:0042542	response to hydrogen peroxide	9	117	0.004364694471387	0.373423	6.837239e-01	Soltu.DM.02G022700,Soltu.DM.04G022860,Soltu.DM.06G031840,Soltu.DM.06G031870,Soltu.DM.07G011880,Soltu.DM.08G012580,Soltu.DM.08G012670,Soltu.DM.09G009470,Soltu.DM.11G023490
GO:0009688	abscisic acid biosynthetic process	6	26	0.002909796314258	0.00616858	1.164586e-01	Soltu.DM.02G028820,Soltu.DM.07G022620,Soltu.DM.08G006990,Soltu.DM.11G024440,Soltu.DM.11G024460,Soltu.DM.12G007450
GO:1902074	response to salt	2	46	0.000969932104752667	0.818872	9.409024e-01	Soltu.DM.02G024250,Soltu.DM.08G029530
GO:0050821	protein stabilization	2	32	0.000969932104752667	0.636398	8.493013e-01	Soltu.DM.03G014090,Soltu.DM.06G012970
GO:0000781	chromosome, telomeric region	1	6	0.000484966052376334	0.337725	6.604039e-01	Soltu.DM.07G007160
GO:0046486	glycerolipid metabolic process	1	5	0.000484966052376334	0.290638	6.248458e-01	Soltu.DM.12G028720
GO:0045549	9-cis-epoxycarotenoid dioxygenase activity	2	11	0.000969932104752667	0.162784	5.388256e-01	Soltu.DM.07G022620,Soltu.DM.08G006990
GO:0009909	regulation of flower development	13	144	0.00630455868089234	0.160636	5.388256e-01	Soltu.DM.02G026800,Soltu.DM.02G030260,Soltu.DM.03G016460,Soltu.DM.03G016470,Soltu.DM.05G024030,Soltu.DM.05G024040,Soltu.DM.06G021830,Soltu.DM.06G034280,Soltu.DM.07G001900,Soltu.DM.07G018020,Soltu.DM.08G002010,Soltu.DM.12G018630,Soltu.DM.12G023110
GO:0003841	1-acylglycerol-3-phosphate O-acyltransferase activity	1	9	0.000484966052376334	0.461056	7.282757e-01	Soltu.DM.10G028360
GO:1904143	positive regulation of carotenoid biosynthetic process	2	6	0.000969932104752667	0.0552043	4.086348e-01	Soltu.DM.03G014090,Soltu.DM.08G019030
GO:0047617	acyl-CoA hydrolase activity	3	13	0.001454898157129	0.0505676	4.086348e-01	Soltu.DM.01G032260,Soltu.DM.01G033530,Soltu.DM.10G029560
GO:0004693	cyclin-dependent protein serine/threonine kinase activity	3	45	0.001454898157129	0.58159	8.180009e-01	Soltu.DM.01G001670,Soltu.DM.01G042280,Soltu.DM.06G001210
GO:0016485	protein processing	1	17	0.000484966052376334	0.688936	8.721091e-01	Soltu.DM.01G048160
GO:0009156	ribonucleoside monophosphate biosynthetic process	1	3	0.000484966052376334	0.186189	5.388256e-01	Soltu.DM.08G023020
GO:0032259	methylation	12	104	0.005819592628516	0.0428865	4.083766e-01	Soltu.DM.01G051460,Soltu.DM.02G026450,Soltu.DM.03G021440,Soltu.DM.07G021860,Soltu.DM.07G021870,Soltu.DM.08G001740,Soltu.DM.09G028590,Soltu.DM.09G028600,Soltu.DM.10G000070,Soltu.DM.10G003770,Soltu.DM.10G021470,Soltu.DM.10G021480
GO:0005778	peroxisomal membrane	2	43	0.000969932104752667	0.788506	9.235886e-01	Soltu.DM.02G023580,Soltu.DM.03G014990
GO:0045493	xylan catabolic process	1	19	0.000484966052376334	0.728878	8.868703e-01	Soltu.DM.04G031900
GO:0010037	response to carbon dioxide	1	9	0.000484966052376334	0.461056	7.282757e-01	Soltu.DM.02G032930
GO:0008356	asymmetric cell division	2	25	0.000969932104752667	0.501206	7.499774e-01	Soltu.DM.03G029260,Soltu.DM.09G028160
GO:0009344	nitrite reductase complex [NAD(P)H]	1	2	0.000484966052376334	0.128334	4.775974e-01	Soltu.DM.05G005290
GO:0007005	mitochondrion organization	1	43	0.000484966052376334	0.947923	1.000000e+00	Soltu.DM.10G027860
GO:0102078	methyl jasmonate methylesterase activity	1	2	0.000484966052376334	0.128334	4.775974e-01	Soltu.DM.09G028600
GO:0009828	plant-type cell wall loosening	10	49	0.00484966052376334	0.00122477	4.174875e-02	Soltu.DM.02G024830,Soltu.DM.02G031610,Soltu.DM.03G019230,Soltu.DM.04G035710,Soltu.DM.04G036990,Soltu.DM.05G005190,Soltu.DM.06G011420,Soltu.DM.06G027560,Soltu.DM.06G031540,Soltu.DM.09G002110
GO:0005789	endoplasmic reticulum membrane	17	262	0.00824442289039767	0.57424	8.121541e-01	Soltu.DM.01G029640,Soltu.DM.01G031960,Soltu.DM.02G007590,Soltu.DM.02G008950,Soltu.DM.02G026060,Soltu.DM.02G027740,Soltu.DM.03G026090,Soltu.DM.03G030790,Soltu.DM.06G003760,Soltu.DM.06G024570,Soltu.DM.06G024590,Soltu.DM.08G019590,Soltu.DM.08G023940,Soltu.DM.08G028490,Soltu.DM.10G018380,Soltu.DM.10G029910,Soltu.DM.12G004630
GO:0006310	DNA recombination	8	39	0.00387972841901067	0.00358217	9.157883e-02	Soltu.DM.01G039170,Soltu.DM.03G034780,Soltu.DM.03G034900,Soltu.DM.05G011030,Soltu.DM.06G025200,Soltu.DM.08G017190,Soltu.DM.08G017200,Soltu.DM.11G008200
GO:0010051	xylem and phloem pattern formation	1	52	0.000484966052376334	0.971958	1.000000e+00	Soltu.DM.01G032400
GO:0009882	blue light photoreceptor activity	1	6	0.000484966052376334	0.337725	6.604039e-01	Soltu.DM.01G037020
GO:0010427	abscisic acid binding	1	25	0.000484966052376334	0.820489	9.409024e-01	Soltu.DM.08G022790
GO:0009873	ethylene-activated signaling pathway	7	88	0.00339476236663434	0.367072	6.837239e-01	Soltu.DM.02G017280,Soltu.DM.03G030680,Soltu.DM.03G031550,Soltu.DM.04G008930,Soltu.DM.07G020090,Soltu.DM.12G022800,Soltu.DM.12G026580
GO:0004103	choline kinase activity	1	3	0.000484966052376334	0.186189	5.388256e-01	Soltu.DM.02G012740
GO:0061929	gamma-glutamylaminecyclotransferase activity	1	2	0.000484966052376334	0.128334	4.775974e-01	Soltu.DM.04G021170
GO:0005575	cellular_component	43	628	0.0208535402521823	0.438429	7.226249e-01	Soltu.DM.01G004900,Soltu.DM.01G007180,Soltu.DM.01G023290,Soltu.DM.01G044950,Soltu.DM.01G046840,Soltu.DM.01G048860,Soltu.DM.02G003760,Soltu.DM.02G008200,Soltu.DM.02G020970,Soltu.DM.02G021100,Soltu.DM.02G030040,Soltu.DM.02G031010,Soltu.DM.02G032390,Soltu.DM.03G021250,Soltu.DM.03G025820,Soltu.DM.04G002140,Soltu.DM.04G002250,Soltu.DM.04G005330,Soltu.DM.04G005340,Soltu.DM.04G005490,Soltu.DM.04G005570,…
GO:0009854	oxidative photosynthetic carbon pathway	2	17	0.000969932104752667	0.312819	6.604039e-01	Soltu.DM.10G003260,Soltu.DM.12G010440
GO:0006044	N-acetylglucosamine metabolic process	3	6	0.001454898157129	0.00501339	9.927132e-02	Soltu.DM.02G033450,Soltu.DM.05G009920,Soltu.DM.12G016810
GO:0000727	double-strand break repair via break-induced replication	8	11	0.00387972841901067	5.114419e-08	1.093556e-05	Soltu.DM.01G024810,Soltu.DM.01G049950,Soltu.DM.02G013800,Soltu.DM.02G022080,Soltu.DM.07G000030,Soltu.DM.08G023930,Soltu.DM.09G017270,Soltu.DM.11G015130
GO:0016573	histone acetylation	1	41	0.000484966052376334	0.940244	1.000000e+00	Soltu.DM.08G009850
GO:0009824	AMP dimethylallyltransferase activity	1	152	0.000484966052376334	0.999972	1.000000e+00	Soltu.DM.01G023920
GO:0030896	checkpoint clamp complex	1	3	0.000484966052376334	0.186189	5.388256e-01	Soltu.DM.08G022410
GO:0004842	ubiquitin-protein transferase activity	21	368	0.010184287099903	0.793171	9.245440e-01	Soltu.DM.01G025820,Soltu.DM.01G025830,Soltu.DM.01G051160,Soltu.DM.02G019270,Soltu.DM.03G003550,Soltu.DM.04G002380,Soltu.DM.04G019160,Soltu.DM.04G037010,Soltu.DM.04G037790,Soltu.DM.05G002140,Soltu.DM.06G001220,Soltu.DM.06G022170,Soltu.DM.06G026470,Soltu.DM.09G023440,Soltu.DM.09G025540,Soltu.DM.09G026770,Soltu.DM.10G004230,Soltu.DM.10G023720,Soltu.DM.11G001010,Soltu.DM.12G005510,Soltu.DM.12G023350
GO:0003779	actin binding	4	58	0.00193986420950533	0.542633	7.854257e-01	Soltu.DM.01G049360,Soltu.DM.09G022880,Soltu.DM.10G001740,Soltu.DM.10G001880
GO:0016671	oxidoreductase activity, acting on a sulfur group of donors, disulfide as acceptor	5	38	0.00242483026188167	0.104665	4.775974e-01	Soltu.DM.02G020240,Soltu.DM.05G006560,Soltu.DM.05G006590,Soltu.DM.10G026660,Soltu.DM.12G029650
GO:0016757	transferase activity, transferring glycosyl groups	72	751	0.034917555771096	0.00113015	3.967343e-02	Soltu.DM.01G002900,Soltu.DM.01G033990,Soltu.DM.01G034740,Soltu.DM.01G044580,Soltu.DM.01G051680,Soltu.DM.02G006790,Soltu.DM.02G006800,Soltu.DM.02G006810,Soltu.DM.02G029940,Soltu.DM.02G030150,Soltu.DM.02G031240,Soltu.DM.02G033450,Soltu.DM.03G011730,Soltu.DM.03G011890,Soltu.DM.03G020780,Soltu.DM.04G003850,Soltu.DM.04G003910,Soltu.DM.04G003930,Soltu.DM.04G003940,Soltu.DM.04G011230,Soltu.DM.04G029900,…
GO:0005618	cell wall	54	911	0.026188166828322	0.826059	9.454457e-01	Soltu.DM.01G002280,Soltu.DM.01G005640,Soltu.DM.01G023410,Soltu.DM.01G024180,Soltu.DM.01G026360,Soltu.DM.02G002820,Soltu.DM.02G014780,Soltu.DM.02G019830,Soltu.DM.02G019840,Soltu.DM.03G015040,Soltu.DM.03G015050,Soltu.DM.03G015070,Soltu.DM.03G018510,Soltu.DM.03G018520,Soltu.DM.03G021480,Soltu.DM.03G023500,Soltu.DM.03G023540,Soltu.DM.03G032610,Soltu.DM.04G003740,Soltu.DM.04G030030,Soltu.DM.04G030040,…
GO:0010507	negative regulation of autophagy	1	38	0.000484966052376334	0.926554	9.947571e-01	Soltu.DM.07G001840
GO:2000377	regulation of reactive oxygen species metabolic process	2	60	0.000969932104752667	0.914709	9.925289e-01	Soltu.DM.10G020690,Soltu.DM.10G020700
GO:0071461	cellular response to redox state	2	9	0.000969932104752667	0.116156	4.775974e-01	Soltu.DM.03G020370,Soltu.DM.06G028040
GO:0005096	GTPase activator activity	4	86	0.00193986420950533	0.830593	9.467287e-01	Soltu.DM.04G030760,Soltu.DM.07G016850,Soltu.DM.10G001600,Soltu.DM.12G011660
GO:0016099	monoterpenoid biosynthetic process	1	9	0.000484966052376334	0.461056	7.282757e-01	Soltu.DM.02G019450
GO:1903428	positive regulation of reactive oxygen species biosynthetic process	2	2	0.000969932104752667	0.00440277	9.163998e-02	Soltu.DM.07G015870,Soltu.DM.12G023640
GO:0042177	negative regulation of protein catabolic process	1	21	0.000484966052376334	0.763692	9.113165e-01	Soltu.DM.01G005380
GO:0048285	organelle fission	3	31	0.001454898157129	0.339299	6.611698e-01	Soltu.DM.01G047460,Soltu.DM.01G047470,Soltu.DM.10G025080
GO:0071264	positive regulation of translational initiation in response to starvation	1	1	0.000484966052376334	0.0663684	4.086348e-01	Soltu.DM.11G003130
GO:0080045	quercetin 3'-O-glucosyltransferase activity	1	3	0.000484966052376334	0.186189	5.388256e-01	Soltu.DM.02G031240
GO:0042555	MCM complex	9	9	0.004364694471387	2.457893e-11	7.226205e-09	Soltu.DM.01G024810,Soltu.DM.01G044740,Soltu.DM.01G049950,Soltu.DM.02G013800,Soltu.DM.02G022080,Soltu.DM.06G010940,Soltu.DM.07G000030,Soltu.DM.09G006490,Soltu.DM.11G015130
GO:0010114	response to red light	7	104	0.00339476236663434	0.540549	7.838288e-01	Soltu.DM.02G028820,Soltu.DM.03G022850,Soltu.DM.07G015870,Soltu.DM.08G019030,Soltu.DM.09G002110,Soltu.DM.11G007280,Soltu.DM.12G023640
GO:0034434	sterol esterification	1	5	0.000484966052376334	0.290638	6.248458e-01	Soltu.DM.11G000690
GO:0006572	tyrosine catabolic process	1	11	0.000484966052376334	0.53024	7.703050e-01	Soltu.DM.10G004000
GO:0090630	activation of GTPase activity	3	33	0.001454898157129	0.37635	6.837239e-01	Soltu.DM.04G030760,Soltu.DM.07G016850,Soltu.DM.10G001600
GO:0009088	threonine biosynthetic process	1	14	0.000484966052376334	0.617733	8.352550e-01	Soltu.DM.06G021200
GO:0050313	sulfur dioxygenase activity	1	2	0.000484966052376334	0.128334	4.775974e-01	Soltu.DM.12G029080
GO:0045490	pectin catabolic process	8	107	0.00387972841901067	0.416873	7.051551e-01	Soltu.DM.02G019830,Soltu.DM.02G019840,Soltu.DM.03G025090,Soltu.DM.05G010370,Soltu.DM.07G006430,Soltu.DM.09G028450,Soltu.DM.11G008250,Soltu.DM.12G025490
GO:0005851	eukaryotic translation initiation factor 2B complex	1	8	0.000484966052376334	0.422733	7.051551e-01	Soltu.DM.08G027430
GO:0036524	protein deglycase activity	1	2	0.000484966052376334	0.128334	4.775974e-01	Soltu.DM.07G023760
GO:0102313	1,8-cineole synthase activity	1	7	0.000484966052376334	0.381688	6.837239e-01	Soltu.DM.02G019450
GO:0008611	ether lipid biosynthetic process	1	2	0.000484966052376334	0.128334	4.775974e-01	Soltu.DM.07G026100
GO:0010229	inflorescence development	1	21	0.000484966052376334	0.763692	9.113165e-01	Soltu.DM.06G026030
GO:0006355	regulation of transcription, DNA-templated	140	1813	0.0678952473326867	0.0331889	3.545128e-01	Soltu.DM.01G025720,Soltu.DM.01G031210,Soltu.DM.01G032200,Soltu.DM.01G034570,Soltu.DM.01G034620,Soltu.DM.01G034750,Soltu.DM.01G035180,Soltu.DM.01G035820,Soltu.DM.01G042050,Soltu.DM.01G043710,Soltu.DM.01G047760,Soltu.DM.01G049330,Soltu.DM.01G049450,Soltu.DM.01G049480,Soltu.DM.01G050220,Soltu.DM.01G050330,Soltu.DM.01G051840,Soltu.DM.02G002420,Soltu.DM.02G012890,Soltu.DM.02G017280,Soltu.DM.02G018840,…
GO:0009658	chloroplast organization	30	243	0.01454898157129	0.000789217	3.437480e-02	Soltu.DM.01G001670,Soltu.DM.01G022430,Soltu.DM.01G025150,Soltu.DM.01G047460,Soltu.DM.01G047470,Soltu.DM.01G047730,Soltu.DM.01G049330,Soltu.DM.02G002420,Soltu.DM.02G030260,Soltu.DM.03G014090,Soltu.DM.03G021200,Soltu.DM.03G022260,Soltu.DM.03G022850,Soltu.DM.03G032610,Soltu.DM.04G004380,Soltu.DM.04G025080,Soltu.DM.05G010580,Soltu.DM.06G001210,Soltu.DM.06G010950,Soltu.DM.08G022080,Soltu.DM.09G002100,…
GO:0019424	sulfide oxidation, using siroheme sulfite reductase	1	1	0.000484966052376334	0.0663684	4.086348e-01	Soltu.DM.11G019690
GO:2000143	negative regulation of DNA-templated transcription, initiation	2	5	0.000969932104752667	0.038474	3.814938e-01	Soltu.DM.02G010730,Soltu.DM.02G010740
GO:0007004	telomere maintenance via telomerase	1	26	0.000484966052376334	0.832413	9.467287e-01	Soltu.DM.12G024590
GO:0019900	kinase binding	5	88	0.00242483026188167	0.702296	8.812786e-01	Soltu.DM.05G023010,Soltu.DM.08G004140,Soltu.DM.08G023370,Soltu.DM.10G027130,Soltu.DM.12G011300
GO:0009755	hormone-mediated signaling pathway	17	137	0.00824442289039767	0.00940324	1.614337e-01	Soltu.DM.03G001660,Soltu.DM.04G024250,Soltu.DM.04G029330,Soltu.DM.04G029340,Soltu.DM.04G029370,Soltu.DM.04G029380,Soltu.DM.04G029390,Soltu.DM.04G029400,Soltu.DM.04G029410,Soltu.DM.04G029490,Soltu.DM.04G029530,Soltu.DM.04G029590,Soltu.DM.04G032910,Soltu.DM.06G001650,Soltu.DM.06G001920,Soltu.DM.12G000680,Soltu.DM.12G000690
GO:1901347	negative regulation of secondary cell wall biogenesis	1	8	0.000484966052376334	0.422733	7.051551e-01	Soltu.DM.02G026270
GO:0010087	phloem or xylem histogenesis	6	121	0.002909796314258	0.821431	9.415234e-01	Soltu.DM.01G038390,Soltu.DM.01G047760,Soltu.DM.03G026090,Soltu.DM.05G021440,Soltu.DM.11G025780,Soltu.DM.12G001220
GO:0050832	defense response to fungus	28	372	0.0135790494665373	0.271497	6.248458e-01	Soltu.DM.01G001240,Soltu.DM.01G001260,Soltu.DM.01G029640,Soltu.DM.01G031820,Soltu.DM.01G047760,Soltu.DM.01G051730,Soltu.DM.02G019450,Soltu.DM.03G000250,Soltu.DM.03G013350,Soltu.DM.03G030960,Soltu.DM.04G037830,Soltu.DM.09G011220,Soltu.DM.09G025860,Soltu.DM.09G025880,Soltu.DM.09G025890,Soltu.DM.09G025900,Soltu.DM.09G025910,Soltu.DM.09G025920,Soltu.DM.09G025930,Soltu.DM.09G025940,Soltu.DM.09G025950,…
GO:0007018	microtubule-based movement	4	71	0.00193986420950533	0.70174	8.812786e-01	Soltu.DM.01G050230,Soltu.DM.06G031040,Soltu.DM.09G023790,Soltu.DM.11G003060
GO:0009409	response to cold	56	590	0.0271580989330747	0.00462356	9.539138e-02	Soltu.DM.01G007150,Soltu.DM.01G025230,Soltu.DM.01G032110,Soltu.DM.01G032200,Soltu.DM.01G032710,Soltu.DM.01G036680,Soltu.DM.01G036710,Soltu.DM.01G042380,Soltu.DM.02G020670,Soltu.DM.02G022700,Soltu.DM.02G024820,Soltu.DM.02G032930,Soltu.DM.03G007830,Soltu.DM.03G016740,Soltu.DM.03G020780,Soltu.DM.03G029150,Soltu.DM.03G029950,Soltu.DM.03G030020,Soltu.DM.03G030200,Soltu.DM.03G030980,Soltu.DM.04G031010,…
GO:0005813	centrosome	1	37	0.000484966052376334	0.921326	9.931063e-01	Soltu.DM.11G024420
GO:0009060	aerobic respiration	2	24	0.000969932104752667	0.479411	7.481147e-01	Soltu.DM.01G034680,Soltu.DM.08G028760
GO:0102555	octanoyl transferase activity (acting on glycine-cleavage complex H protein)	1	4	0.000484966052376334	0.240205	5.806404e-01	Soltu.DM.12G007660
GO:0006863	purine nucleobase transport	1	29	0.000484966052376334	0.86364	9.652768e-01	Soltu.DM.07G000710
GO:1905582	response to mannose	1	8	0.000484966052376334	0.422733	7.051551e-01	Soltu.DM.08G023370
GO:0009833	plant-type primary cell wall biogenesis	4	32	0.00193986420950533	0.159856	5.388256e-01	Soltu.DM.03G020780,Soltu.DM.07G014150,Soltu.DM.07G017150,Soltu.DM.08G029580
GO:0010019	chloroplast-nucleus signaling pathway	1	7	0.000484966052376334	0.381688	6.837239e-01	Soltu.DM.06G028640
GO:0070696	transmembrane receptor protein serine/threonine kinase binding	2	13	0.000969932104752667	0.212005	5.806404e-01	Soltu.DM.01G025820,Soltu.DM.01G025830
GO:0080183	response to photooxidative stress	2	13	0.000969932104752667	0.212005	5.806404e-01	Soltu.DM.04G034990,Soltu.DM.08G019030
GO:0051015	actin filament binding	3	104	0.001454898157129	0.972129	1.000000e+00	Soltu.DM.02G018560,Soltu.DM.07G024900,Soltu.DM.07G026780
GO:0015709	thiosulfate transport	1	2	0.000484966052376334	0.128334	4.775974e-01	Soltu.DM.05G021160
GO:0055075	potassium ion homeostasis	3	40	0.001454898157129	0.500891	7.499774e-01	Soltu.DM.03G001570,Soltu.DM.08G001210,Soltu.DM.12G026650
GO:0048868	pollen tube development	3	55	0.001454898157129	0.71609	8.850468e-01	Soltu.DM.02G030150,Soltu.DM.04G030760,Soltu.DM.04G032180
GO:0046854	phosphatidylinositol phosphorylation	3	26	0.001454898157129	0.246842	5.930250e-01	Soltu.DM.02G018240,Soltu.DM.03G037360,Soltu.DM.11G000510
GO:0016279	protein-lysine N-methyltransferase activity	1	18	0.000484966052376334	0.709593	8.812786e-01	Soltu.DM.05G000080
GO:0070062	extracellular exosome	1	19	0.000484966052376334	0.728878	8.868703e-01	Soltu.DM.12G001940
GO:0047218	hydroxycinnamate 4-beta-glucosyltransferase activity	2	2	0.000969932104752667	0.00440277	9.163998e-02	Soltu.DM.02G006790,Soltu.DM.02G006800
GO:0030036	actin cytoskeleton organization	3	34	0.001454898157129	0.394724	6.959446e-01	Soltu.DM.01G049360,Soltu.DM.07G026780,Soltu.DM.10G026890
GO:0043100	pyrimidine nucleobase salvage	1	4	0.000484966052376334	0.240205	5.806404e-01	Soltu.DM.09G004920
GO:0015144	carbohydrate transmembrane transporter activity	2	68	0.000969932104752667	0.945492	1.000000e+00	Soltu.DM.06G023150,Soltu.DM.07G007890
GO:0080031	methyl salicylate esterase activity	6	51	0.002909796314258	0.120296	4.775974e-01	Soltu.DM.02G008530,Soltu.DM.02G008540,Soltu.DM.02G008550,Soltu.DM.03G006120,Soltu.DM.03G006130,Soltu.DM.03G006160
GO:0030148	sphingolipid biosynthetic process	2	31	0.000969932104752667	0.618989	8.352550e-01	Soltu.DM.05G019700,Soltu.DM.10G020020
GO:0003824	catalytic activity	9	63	0.004364694471387	0.0226502	2.908970e-01	Soltu.DM.02G012480,Soltu.DM.02G030040,Soltu.DM.03G010330,Soltu.DM.03G016130,Soltu.DM.03G030980,Soltu.DM.06G024250,Soltu.DM.06G029950,Soltu.DM.06G030030,Soltu.DM.09G029030
GO:0045036	protein targeting to chloroplast	2	23	0.000969932104752667	0.457039	7.282757e-01	Soltu.DM.01G042380,Soltu.DM.03G032610
GO:0014069	postsynaptic density	1	7	0.000484966052376334	0.381688	6.837239e-01	Soltu.DM.10G025080
GO:0009556	microsporogenesis	4	70	0.00193986420950533	0.691067	8.743359e-01	Soltu.DM.01G031370,Soltu.DM.06G019670,Soltu.DM.10G008880,Soltu.DM.12G028040
GO:0004473	malate dehydrogenase (decarboxylating) (NADP+) activity	1	7	0.000484966052376334	0.381688	6.837239e-01	Soltu.DM.08G014620
GO:0017084	delta1-pyrroline-5-carboxylate synthetase activity	1	2	0.000484966052376334	0.128334	4.775974e-01	Soltu.DM.06G007050
GO:0016459	myosin complex	2	19	0.000969932104752667	0.362462	6.837239e-01	Soltu.DM.02G018560,Soltu.DM.07G024900
GO:0004197	cysteine-type endopeptidase activity	3	105	0.001454898157129	0.973546	1.000000e+00	Soltu.DM.02G016310,Soltu.DM.04G035980,Soltu.DM.07G012720
GO:0008104	protein localization	1	41	0.000484966052376334	0.940244	1.000000e+00	Soltu.DM.09G021740
GO:0008559	xenobiotic transmembrane transporting ATPase activity	2	31	0.000969932104752667	0.618989	8.352550e-01	Soltu.DM.07G027020,Soltu.DM.12G009660
GO:0035312	5'-3' exodeoxyribonuclease activity	2	9	0.000969932104752667	0.116156	4.775974e-01	Soltu.DM.02G014610,Soltu.DM.08G015820
GO:0008553	proton-exporting ATPase activity, phosphorylative mechanism	1	19	0.000484966052376334	0.728878	8.868703e-01	Soltu.DM.01G035310
GO:0005662	DNA replication factor A complex	2	22	0.000969932104752667	0.434119	7.164096e-01	Soltu.DM.07G007160,Soltu.DM.12G024590
GO:0043562	cellular response to nitrogen levels	1	16	0.000484966052376334	0.666812	8.659299e-01	Soltu.DM.03G026090
GO:0005199	structural constituent of cell wall	1	13	0.000484966052376334	0.590547	8.180009e-01	Soltu.DM.02G031610
GO:0042995	cell projection	1	11	0.000484966052376334	0.53024	7.703050e-01	Soltu.DM.07G007880
GO:0047412	N-(long-chain-acyl)ethanolamine deacylase activity	1	10	0.000484966052376334	0.496835	7.481147e-01	Soltu.DM.01G045650
GO:0005506	iron ion binding	65	686	0.0315227934044617	0.00252471	7.383191e-02	Soltu.DM.01G005390,Soltu.DM.01G025150,Soltu.DM.01G026470,Soltu.DM.01G029640,Soltu.DM.01G031960,Soltu.DM.01G032870,Soltu.DM.01G033740,Soltu.DM.01G035860,Soltu.DM.02G026060,Soltu.DM.02G028110,Soltu.DM.02G029450,Soltu.DM.02G029460,Soltu.DM.03G025330,Soltu.DM.03G025380,Soltu.DM.03G025390,Soltu.DM.03G025430,Soltu.DM.03G025440,Soltu.DM.03G025450,Soltu.DM.03G025460,Soltu.DM.03G025480,Soltu.DM.03G025530,…
GO:0009961	response to 1-aminocyclopropane-1-carboxylic acid	1	9	0.000484966052376334	0.461056	7.282757e-01	Soltu.DM.03G002380
GO:0061025	membrane fusion	3	43	0.001454898157129	0.550306	7.930873e-01	Soltu.DM.06G014770,Soltu.DM.06G028090,Soltu.DM.10G025080
GO:0009664	plant-type cell wall organization	6	51	0.002909796314258	0.120296	4.775974e-01	Soltu.DM.02G031610,Soltu.DM.04G036990,Soltu.DM.05G005190,Soltu.DM.06G011420,Soltu.DM.06G031540,Soltu.DM.09G002110
GO:0005739	mitochondrion	223	4281	0.108147429679922	0.999986	1.000000e+00	Soltu.DM.01G000030,Soltu.DM.01G002280,Soltu.DM.01G002900,Soltu.DM.01G019990,Soltu.DM.01G023920,Soltu.DM.01G025150,Soltu.DM.01G027080,Soltu.DM.01G029640,Soltu.DM.01G030850,Soltu.DM.01G031790,Soltu.DM.01G031820,Soltu.DM.01G034560,Soltu.DM.01G034680,Soltu.DM.01G035860,Soltu.DM.01G042110,Soltu.DM.01G042380,Soltu.DM.01G046130,Soltu.DM.01G046220,Soltu.DM.01G046620,Soltu.DM.01G047460,Soltu.DM.01G047470,…
GO:0000902	cell morphogenesis	1	52	0.000484966052376334	0.971958	1.000000e+00	Soltu.DM.01G049360
GO:2000785	regulation of autophagosome assembly	1	3	0.000484966052376334	0.186189	5.388256e-01	Soltu.DM.10G026820
GO:0010405	arabinogalactan protein metabolic process	1	9	0.000484966052376334	0.461056	7.282757e-01	Soltu.DM.03G027450
GO:0006651	diacylglycerol biosynthetic process	2	9	0.000969932104752667	0.116156	4.775974e-01	Soltu.DM.02G006330,Soltu.DM.02G006340
GO:0043570	maintenance of DNA repeat elements	1	8	0.000484966052376334	0.422733	7.051551e-01	Soltu.DM.06G025200
GO:0008519	ammonium transmembrane transporter activity	1	12	0.000484966052376334	0.561428	7.959486e-01	Soltu.DM.04G019680
GO:0010044	response to aluminum ion	2	19	0.000969932104752667	0.362462	6.837239e-01	Soltu.DM.03G029100,Soltu.DM.08G021940
GO:0090353	polygalacturonase inhibitor activity	1	2	0.000484966052376334	0.128334	4.775974e-01	Soltu.DM.09G000420
GO:0006097	glyoxylate cycle	2	6	0.000969932104752667	0.0552043	4.086348e-01	Soltu.DM.01G019990,Soltu.DM.03G024520
GO:0004356	glutamate-ammonia ligase activity	1	7	0.000484966052376334	0.381688	6.837239e-01	Soltu.DM.05G020950
GO:0009637	response to blue light	10	67	0.00484966052376334	0.0125487	1.889476e-01	Soltu.DM.01G037020,Soltu.DM.03G022850,Soltu.DM.03G029660,Soltu.DM.04G030250,Soltu.DM.06G025680,Soltu.DM.07G024280,Soltu.DM.08G019030,Soltu.DM.09G025800,Soltu.DM.10G001460,Soltu.DM.12G029670
GO:0050826	response to freezing	4	43	0.00193986420950533	0.318796	6.604039e-01	Soltu.DM.06G009650,Soltu.DM.07G000330,Soltu.DM.07G018770,Soltu.DM.08G014210
GO:0051260	protein homooligomerization	1	35	0.000484966052376334	0.909728	9.901345e-01	Soltu.DM.03G024510
GO:0031303	integral component of endosome membrane	1	2	0.000484966052376334	0.128334	4.775974e-01	Soltu.DM.07G003370
GO:0006378	mRNA polyadenylation	1	32	0.000484966052376334	0.889051	9.775818e-01	Soltu.DM.01G018800
GO:2001295	malonyl-CoA biosynthetic process	1	13	0.000484966052376334	0.590547	8.180009e-01	Soltu.DM.02G009690
GO:0050291	sphingosine N-acyltransferase activity	1	3	0.000484966052376334	0.186189	5.388256e-01	Soltu.DM.01G047750
GO:0010222	stem vascular tissue pattern formation	2	20	0.000969932104752667	0.386783	6.850258e-01	Soltu.DM.01G044650,Soltu.DM.01G044660
GO:0004714	transmembrane receptor protein tyrosine kinase activity	1	18	0.000484966052376334	0.709593	8.812786e-01	Soltu.DM.06G026940
GO:0046274	lignin catabolic process	2	15	0.000969932104752667	0.262386	6.196105e-01	Soltu.DM.09G005700,Soltu.DM.10G020990
GO:0046873	metal ion transmembrane transporter activity	1	33	0.000484966052376334	0.896422	9.815569e-01	Soltu.DM.07G027100
GO:0045761	regulation of adenylate cyclase activity	1	2	0.000484966052376334	0.128334	4.775974e-01	Soltu.DM.01G049360
GO:0010043	response to zinc ion	1	48	0.000484966052376334	0.963076	1.000000e+00	Soltu.DM.02G021410
GO:0010555	response to mannitol	2	23	0.000969932104752667	0.457039	7.282757e-01	Soltu.DM.01G048750,Soltu.DM.10G027130
GO:0005680	anaphase-promoting complex	1	26	0.000484966052376334	0.832413	9.467287e-01	Soltu.DM.06G026470
GO:0003374	dynamin family protein polymerization involved in mitochondrial fission	1	7	0.000484966052376334	0.381688	6.837239e-01	Soltu.DM.10G025080
GO:0017116	single-stranded DNA-dependent ATP-dependent DNA helicase activity	3	5	0.001454898157129	0.00263685	7.383191e-02	Soltu.DM.01G029580,Soltu.DM.07G000030,Soltu.DM.11G015130
GO:0048367	shoot system development	5	94	0.00242483026188167	0.755482	9.098280e-01	Soltu.DM.01G038390,Soltu.DM.03G005930,Soltu.DM.03G026090,Soltu.DM.05G021440,Soltu.DM.12G024050
GO:0071456	cellular response to hypoxia	36	451	0.017458777885548	0.144809	5.160463e-01	Soltu.DM.01G051730,Soltu.DM.02G027430,Soltu.DM.03G002380,Soltu.DM.03G002500,Soltu.DM.03G013350,Soltu.DM.03G021360,Soltu.DM.03G034010,Soltu.DM.04G003970,Soltu.DM.04G034090,Soltu.DM.04G037010,Soltu.DM.05G003350,Soltu.DM.05G011780,Soltu.DM.05G021160,Soltu.DM.06G002570,Soltu.DM.06G015990,Soltu.DM.06G031000,Soltu.DM.06G031840,Soltu.DM.06G031870,Soltu.DM.07G000330,Soltu.DM.07G011880,Soltu.DM.07G014170,…
GO:2000011	regulation of adaxial/abaxial pattern formation	2	7	0.000969932104752667	0.0739493	4.131325e-01	Soltu.DM.08G017190,Soltu.DM.08G017200
GO:0000248	C-5 sterol desaturase activity	1	3	0.000484966052376334	0.186189	5.388256e-01	Soltu.DM.02G026060
GO:0031072	heat shock protein binding	2	51	0.000969932104752667	0.86087	9.652768e-01	Soltu.DM.01G022930,Soltu.DM.06G012970
GO:0009851	auxin biosynthetic process	3	31	0.001454898157129	0.339299	6.611698e-01	Soltu.DM.01G026470,Soltu.DM.03G019030,Soltu.DM.09G022830
GO:0016868	intramolecular transferase activity, phosphotransferases	1	7	0.000484966052376334	0.381688	6.837239e-01	Soltu.DM.06G029950
GO:0016192	vesicle-mediated transport	1	174	0.000484966052376334	0.999994	1.000000e+00	Soltu.DM.05G022960
GO:0071395	cellular response to jasmonic acid stimulus	1	8	0.000484966052376334	0.422733	7.051551e-01	Soltu.DM.04G033890
GO:0016410	N-acyltransferase activity	2	9	0.000969932104752667	0.116156	4.775974e-01	Soltu.DM.01G025500,Soltu.DM.01G047750
GO:1905157	positive regulation of photosynthesis	2	8	0.000969932104752667	0.0943681	4.775974e-01	Soltu.DM.11G016610,Soltu.DM.11G016620
GO:0055046	microgametogenesis	2	31	0.000969932104752667	0.618989	8.352550e-01	Soltu.DM.01G002250,Soltu.DM.01G027400
GO:0097623	potassium ion export across plasma membrane	1	4	0.000484966052376334	0.240205	5.806404e-01	Soltu.DM.04G009350
GO:0050207	plasmanylethanolamine desaturase activity	1	2	0.000484966052376334	0.128334	4.775974e-01	Soltu.DM.07G026100
GO:0007062	sister chromatid cohesion	2	24	0.000969932104752667	0.479411	7.481147e-01	Soltu.DM.06G010940,Soltu.DM.09G028680
GO:0030598	rRNA N-glycosylase activity	2	7	0.000969932104752667	0.0739493	4.131325e-01	Soltu.DM.02G019830,Soltu.DM.02G019840
GO:0015866	ADP transport	4	8	0.00193986420950533	0.0010902	3.954614e-02	Soltu.DM.01G034680,Soltu.DM.03G032350,Soltu.DM.06G024610,Soltu.DM.08G028760
GO:0005982	starch metabolic process	2	25	0.000969932104752667	0.501206	7.499774e-01	Soltu.DM.07G013630,Soltu.DM.10G025030
GO:0019898	extrinsic component of membrane	6	54	0.002909796314258	0.146703	5.195105e-01	Soltu.DM.03G029150,Soltu.DM.04G005950,Soltu.DM.04G025670,Soltu.DM.05G005290,Soltu.DM.11G003480,Soltu.DM.11G004240
GO:0052689	carboxylic ester hydrolase activity	3	31	0.001454898157129	0.339299	6.611698e-01	Soltu.DM.03G006120,Soltu.DM.03G006160,Soltu.DM.12G025490
GO:0016132	brassinosteroid biosynthetic process	7	48	0.00339476236663434	0.0379132	3.814938e-01	Soltu.DM.02G012480,Soltu.DM.02G026060,Soltu.DM.04G026560,Soltu.DM.10G003510,Soltu.DM.10G003570,Soltu.DM.10G020520,Soltu.DM.12G024040
GO:0071422	succinate transmembrane transport	1	2	0.000484966052376334	0.128334	4.775974e-01	Soltu.DM.05G021160
GO:0009718	anthocyanin-containing compound biosynthetic process	1	47	0.000484966052376334	0.960447	1.000000e+00	Soltu.DM.04G033890
GO:0032991	protein-containing complex	1	33	0.000484966052376334	0.896422	9.815569e-01	Soltu.DM.04G012290
GO:0005887	integral component of plasma membrane	10	151	0.00484966052376334	0.549475	7.930873e-01	Soltu.DM.02G007590,Soltu.DM.02G023710,Soltu.DM.02G027740,Soltu.DM.03G020070,Soltu.DM.04G009350,Soltu.DM.04G019680,Soltu.DM.05G012430,Soltu.DM.06G034550,Soltu.DM.09G025240,Soltu.DM.10G020020
GO:0000712	resolution of meiotic recombination intermediates	1	16	0.000484966052376334	0.666812	8.659299e-01	Soltu.DM.01G027180
GO:0005764	lysosome	3	51	0.001454898157129	0.666764	8.659299e-01	Soltu.DM.02G016310,Soltu.DM.04G035980,Soltu.DM.07G012720
GO:0090704	nicotinate-O-glucosyltransferase activity	1	5	0.000484966052376334	0.290638	6.248458e-01	Soltu.DM.08G002190
GO:0000155	phosphorelay sensor kinase activity	1	22	0.000484966052376334	0.779386	9.161004e-01	Soltu.DM.12G001220
GO:0016760	cellulose synthase (UDP-forming) activity	4	34	0.00193986420950533	0.186483	5.388256e-01	Soltu.DM.03G020780,Soltu.DM.07G014150,Soltu.DM.07G017150,Soltu.DM.08G029580
GO:0009744	response to sucrose	9	114	0.004364694471387	0.344836	6.708482e-01	Soltu.DM.01G048750,Soltu.DM.02G031850,Soltu.DM.04G011830,Soltu.DM.04G037850,Soltu.DM.06G025880,Soltu.DM.07G003170,Soltu.DM.08G023370,Soltu.DM.12G004790,Soltu.DM.12G005910
GO:1990067	intrachromosomal DNA recombination	2	7	0.000969932104752667	0.0739493	4.131325e-01	Soltu.DM.08G017190,Soltu.DM.08G017200
GO:0004809	tRNA (guanine-N2-)-methyltransferase activity	1	4	0.000484966052376334	0.240205	5.806404e-01	Soltu.DM.06G011370
GO:0003887	DNA-directed DNA polymerase activity	4	24	0.00193986420950533	0.0710345	4.131325e-01	Soltu.DM.02G028580,Soltu.DM.03G025080,Soltu.DM.08G017190,Soltu.DM.08G017200
GO:0008940	nitrate reductase activity	1	1	0.000484966052376334	0.0663684	4.086348e-01	Soltu.DM.11G010380
GO:0090409	malonyl-CoA synthetase activity	1	1	0.000484966052376334	0.0663684	4.086348e-01	Soltu.DM.12G010410
GO:0032143	single thymine insertion binding	1	7	0.000484966052376334	0.381688	6.837239e-01	Soltu.DM.06G025200
GO:0032502	developmental process	3	71	0.001454898157129	0.85837	9.636683e-01	Soltu.DM.01G049330,Soltu.DM.02G002420,Soltu.DM.12G004620
GO:0010166	wax metabolic process	2	2	0.000969932104752667	0.00440277	9.163998e-02	Soltu.DM.03G030680,Soltu.DM.12G026580
GO:0008425	2-polyprenyl-6-methoxy-1,4-benzoquinone methyltransferase activity	2	2	0.000969932104752667	0.00440277	9.163998e-02	Soltu.DM.07G021860,Soltu.DM.07G021870
GO:0009651	response to salt stress	46	652	0.0223084384093113	0.35443	6.837239e-01	Soltu.DM.01G007150,Soltu.DM.01G025230,Soltu.DM.01G035490,Soltu.DM.01G036680,Soltu.DM.01G036710,Soltu.DM.01G044650,Soltu.DM.01G044660,Soltu.DM.01G051210,Soltu.DM.01G051940,Soltu.DM.02G012750,Soltu.DM.02G018180,Soltu.DM.02G024820,Soltu.DM.03G002380,Soltu.DM.03G003940,Soltu.DM.03G021200,Soltu.DM.03G023160,Soltu.DM.04G002380,Soltu.DM.04G033590,Soltu.DM.05G002140,Soltu.DM.05G006710,Soltu.DM.05G023210,…
GO:0004058	aromatic-L-amino-acid decarboxylase activity	1	2	0.000484966052376334	0.128334	4.775974e-01	Soltu.DM.12G024130
GO:0030424	axon	1	7	0.000484966052376334	0.381688	6.837239e-01	Soltu.DM.10G025080
GO:0004712	protein serine/threonine/tyrosine kinase activity	1	73	0.000484966052376334	0.99339	1.000000e+00	Soltu.DM.12G005040
GO:0052725	inositol-1,3,4-trisphosphate 6-kinase activity	4	10	0.00193986420950533	0.00293658	7.938895e-02	Soltu.DM.06G028070,Soltu.DM.08G003980,Soltu.DM.12G006370,Soltu.DM.12G011300
GO:0006298	mismatch repair	3	35	0.001454898157129	0.412951	7.051551e-01	Soltu.DM.02G028610,Soltu.DM.06G025200,Soltu.DM.06G031970
GO:0030234	enzyme regulator activity	3	30	0.001454898157129	0.3207	6.604039e-01	Soltu.DM.08G022300,Soltu.DM.10G020280,Soltu.DM.10G023180
GO:0047325	inositol tetrakisphosphate 1-kinase activity	3	8	0.001454898157129	0.0126929	1.889476e-01	Soltu.DM.06G028070,Soltu.DM.08G003980,Soltu.DM.12G006370
GO:0007568	aging	4	62	0.00193986420950533	0.596123	8.247543e-01	Soltu.DM.06G010530,Soltu.DM.07G001820,Soltu.DM.07G001840,Soltu.DM.07G012720
GO:0033617	mitochondrial respiratory chain complex IV assembly	1	15	0.000484966052376334	0.643115	8.493013e-01	Soltu.DM.06G010660
GO:0080151	positive regulation of salicylic acid mediated signaling pathway	1	9	0.000484966052376334	0.461056	7.282757e-01	Soltu.DM.03G013350
GO:0000930	gamma-tubulin complex	1	9	0.000484966052376334	0.461056	7.282757e-01	Soltu.DM.11G024420
GO:0009630	gravitropism	5	88	0.00242483026188167	0.702296	8.812786e-01	Soltu.DM.04G037830,Soltu.DM.06G023410,Soltu.DM.10G023720,Soltu.DM.11G006100,Soltu.DM.11G021480
GO:0004185	serine-type carboxypeptidase activity	7	60	0.00339476236663434	0.101384	4.775974e-01	Soltu.DM.03G032620,Soltu.DM.04G033800,Soltu.DM.05G020500,Soltu.DM.06G033300,Soltu.DM.06G033310,Soltu.DM.06G033330,Soltu.DM.11G004440
GO:0008460	dTDP-glucose 4,6-dehydratase activity	1	4	0.000484966052376334	0.240205	5.806404e-01	Soltu.DM.07G023270
GO:0005344	oxygen carrier activity	1	3	0.000484966052376334	0.186189	5.388256e-01	Soltu.DM.03G011350
GO:0006303	double-strand break repair via nonhomologous end joining	1	26	0.000484966052376334	0.832413	9.467287e-01	Soltu.DM.08G015820
GO:0009501	amyloplast	1	4	0.000484966052376334	0.240205	5.806404e-01	Soltu.DM.10G023720
GO:0042300	beta-amyrin synthase activity	1	14	0.000484966052376334	0.617733	8.352550e-01	Soltu.DM.12G024280
GO:0003839	gamma-glutamylcyclotransferase activity	1	4	0.000484966052376334	0.240205	5.806404e-01	Soltu.DM.12G004080
GO:0048575	short-day photoperiodism, flowering	1	27	0.000484966052376334	0.843545	9.547723e-01	Soltu.DM.03G016400
GO:0006342	chromatin silencing	1	66	0.000484966052376334	0.989298	1.000000e+00	Soltu.DM.03G000300
GO:0080086	stamen filament development	2	9	0.000969932104752667	0.116156	4.775974e-01	Soltu.DM.03G037120,Soltu.DM.06G023410
GO:0009838	abscission	2	8	0.000969932104752667	0.0943681	4.775974e-01	Soltu.DM.03G016460,Soltu.DM.03G016470
GO:0030687	preribosome, large subunit precursor	1	32	0.000484966052376334	0.889051	9.775818e-01	Soltu.DM.01G050620
GO:0015843	methylammonium transport	1	1	0.000484966052376334	0.0663684	4.086348e-01	Soltu.DM.04G019680
GO:0009266	response to temperature stimulus	3	37	0.001454898157129	0.448844	7.282757e-01	Soltu.DM.01G002900,Soltu.DM.04G018960,Soltu.DM.06G009560
GO:1900151	regulation of nuclear-transcribed mRNA catabolic process, deadenylation-dependent decay	1	2	0.000484966052376334	0.128334	4.775974e-01	Soltu.DM.06G022620
GO:0051738	xanthophyll binding	1	1	0.000484966052376334	0.0663684	4.086348e-01	Soltu.DM.06G017440
GO:0010374	stomatal complex development	4	27	0.00193986420950533	0.100552	4.775974e-01	Soltu.DM.04G028570,Soltu.DM.05G021390,Soltu.DM.08G004140,Soltu.DM.09G016430
GO:0047216	inositol 3-alpha-galactosyltransferase activity	2	4	0.000969932104752667	0.0241392	2.908970e-01	Soltu.DM.01G025230,Soltu.DM.02G024820
GO:0005525	GTP binding	6	147	0.002909796314258	0.93035	9.970056e-01	Soltu.DM.01G048750,Soltu.DM.02G016990,Soltu.DM.06G003500,Soltu.DM.06G014940,Soltu.DM.07G007880,Soltu.DM.11G002560
GO:0010109	regulation of photosynthesis	3	10	0.001454898157129	0.0246125	2.908970e-01	Soltu.DM.08G019030,Soltu.DM.11G016610,Soltu.DM.11G016620
GO:0004365	glyceraldehyde-3-phosphate dehydrogenase (NAD+) (phosphorylating) activity	3	11	0.001454898157129	0.0322021	3.490287e-01	Soltu.DM.02G000590,Soltu.DM.04G037850,Soltu.DM.12G004790
GO:0032181	dinucleotide repeat insertion binding	1	3	0.000484966052376334	0.186189	5.388256e-01	Soltu.DM.06G025200
GO:0034337	RNA folding	1	6	0.000484966052376334	0.337725	6.604039e-01	Soltu.DM.09G030720
GO:0009610	response to symbiotic fungus	1	6	0.000484966052376334	0.337725	6.604039e-01	Soltu.DM.11G010380
GO:0003993	acid phosphatase activity	2	49	0.000969932104752667	0.845267	9.548843e-01	Soltu.DM.06G022940,Soltu.DM.06G022960
GO:0016444	somatic cell DNA recombination	3	16	0.001454898157129	0.085508	4.644683e-01	Soltu.DM.02G016620,Soltu.DM.05G020740,Soltu.DM.06G022610
GO:0015827	tryptophan transport	1	4	0.000484966052376334	0.240205	5.806404e-01	Soltu.DM.12G006380
GO:0052894	norspermine:oxygen oxidoreductase activity	1	3	0.000484966052376334	0.186189	5.388256e-01	Soltu.DM.01G027080
GO:1901401	regulation of tetrapyrrole metabolic process	1	1	0.000484966052376334	0.0663684	4.086348e-01	Soltu.DM.10G030260
GO:0030976	thiamine pyrophosphate binding	1	13	0.000484966052376334	0.590547	8.180009e-01	Soltu.DM.10G019440
GO:2001070	starch binding	2	14	0.000969932104752667	0.237127	5.806404e-01	Soltu.DM.06G032440,Soltu.DM.12G004870
GO:0004351	glutamate decarboxylase activity	1	5	0.000484966052376334	0.290638	6.248458e-01	Soltu.DM.01G000030
GO:0045995	regulation of embryonic development	1	28	0.000484966052376334	0.853937	9.591502e-01	Soltu.DM.01G030850
GO:0022603	regulation of anatomical structure morphogenesis	1	13	0.000484966052376334	0.590547	8.180009e-01	Soltu.DM.09G022830
GO:0042549	photosystem II stabilization	2	7	0.000969932104752667	0.0739493	4.131325e-01	Soltu.DM.06G034460,Soltu.DM.10G021920
GO:0015976	carbon utilization	1	8	0.000484966052376334	0.422733	7.051551e-01	Soltu.DM.02G032930
GO:0009725	response to hormone	1	8	0.000484966052376334	0.422733	7.051551e-01	Soltu.DM.07G003170
GO:0005262	calcium channel activity	3	48	0.001454898157129	0.625842	8.411318e-01	Soltu.DM.02G022450,Soltu.DM.02G022460,Soltu.DM.04G037830
GO:1902969	mitotic DNA replication	1	1	0.000484966052376334	0.0663684	4.086348e-01	Soltu.DM.02G022080
GO:0016018	cyclosporin A binding	1	13	0.000484966052376334	0.590547	8.180009e-01	Soltu.DM.01G047860
GO:0006012	galactose metabolic process	2	17	0.000969932104752667	0.312819	6.604039e-01	Soltu.DM.01G025230,Soltu.DM.02G024820
GO:0012511	monolayer-surrounded lipid storage body	2	17	0.000969932104752667	0.312819	6.604039e-01	Soltu.DM.03G034360,Soltu.DM.08G014210
GO:0010377	guard cell fate commitment	1	3	0.000484966052376334	0.186189	5.388256e-01	Soltu.DM.09G028160
GO:0015904	tetracycline transport	1	7	0.000484966052376334	0.381688	6.837239e-01	Soltu.DM.07G010610
GO:0051537	2 iron, 2 sulfur cluster binding	2	11	0.000969932104752667	0.162784	5.388256e-01	Soltu.DM.03G000890,Soltu.DM.03G016190
GO:0006020	inositol metabolic process	2	13	0.000969932104752667	0.212005	5.806404e-01	Soltu.DM.11G000510,Soltu.DM.12G024050
GO:0031848	protection from non-homologous end joining at telomere	1	6	0.000484966052376334	0.337725	6.604039e-01	Soltu.DM.08G015820
GO:0010228	vegetative to reproductive phase transition of meristem	13	207	0.00630455868089234	0.622028	8.374415e-01	Soltu.DM.01G032120,Soltu.DM.01G040780,Soltu.DM.01G050220,Soltu.DM.02G024270,Soltu.DM.03G016470,Soltu.DM.04G031010,Soltu.DM.06G028530,Soltu.DM.06G029910,Soltu.DM.06G030980,Soltu.DM.06G034820,Soltu.DM.08G013580,Soltu.DM.09G019250,Soltu.DM.11G025890
GO:0098542	defense response to other organism	6	37	0.002909796314258	0.0335354	3.545128e-01	Soltu.DM.04G033090,Soltu.DM.04G033100,Soltu.DM.04G034580,Soltu.DM.04G034640,Soltu.DM.10G002420,Soltu.DM.12G006060
GO:0008171	O-methyltransferase activity	8	64	0.00387972841901067	0.0604012	4.086348e-01	Soltu.DM.01G047320,Soltu.DM.01G051460,Soltu.DM.03G021440,Soltu.DM.08G001680,Soltu.DM.08G001740,Soltu.DM.10G000070,Soltu.DM.10G021470,Soltu.DM.10G021480
GO:0009451	RNA modification	1	134	0.000484966052376334	0.999901	1.000000e+00	Soltu.DM.02G021720
GO:0035671	enone reductase activity	1	6	0.000484966052376334	0.337725	6.604039e-01	Soltu.DM.01G032400
GO:0033819	lipoyl(octanoyl) transferase activity	1	4	0.000484966052376334	0.240205	5.806404e-01	Soltu.DM.12G007660
GO:0030276	clathrin binding	2	21	0.000969932104752667	0.410686	7.051551e-01	Soltu.DM.04G034990,Soltu.DM.06G016990
GO:0052622	ATP dimethylallyltransferase activity	1	150	0.000484966052376334	0.999967	1.000000e+00	Soltu.DM.01G023920
GO:0034414	tRNA 3'-trailer cleavage, endonucleolytic	1	6	0.000484966052376334	0.337725	6.604039e-01	Soltu.DM.05G026000
GO:0007140	male meiotic nuclear division	2	23	0.000969932104752667	0.457039	7.282757e-01	Soltu.DM.05G020740,Soltu.DM.09G006490
GO:0098869	cellular oxidant detoxification	2	16	0.000969932104752667	0.287654	6.248458e-01	Soltu.DM.02G023580,Soltu.DM.03G021200
GO:0051020	GTPase binding	1	4	0.000484966052376334	0.240205	5.806404e-01	Soltu.DM.11G022880
GO:1902388	ceramide 1-phosphate transporter activity	1	7	0.000484966052376334	0.381688	6.837239e-01	Soltu.DM.08G015930
GO:0016767	geranylgeranyl-diphosphate geranylgeranyltransferase activity	3	8	0.001454898157129	0.0126929	1.889476e-01	Soltu.DM.02G002340,Soltu.DM.02G020840,Soltu.DM.03G002970
GO:0016308	1-phosphatidylinositol-4-phosphate 5-kinase activity	2	9	0.000969932104752667	0.116156	4.775974e-01	Soltu.DM.01G035580,Soltu.DM.10G020750
GO:0016559	peroxisome fission	4	19	0.00193986420950533	0.0336124	3.545128e-01	Soltu.DM.01G047460,Soltu.DM.01G047470,Soltu.DM.03G014990,Soltu.DM.10G027860
GO:0010008	endosome membrane	2	47	0.000969932104752667	0.82809	9.467287e-01	Soltu.DM.03G037360,Soltu.DM.11G022880
GO:0015139	alpha-ketoglutarate transmembrane transporter activity	1	1	0.000484966052376334	0.0663684	4.086348e-01	Soltu.DM.11G020050
GO:0090657	telomeric loop disassembly	2	2	0.000969932104752667	0.00440277	9.163998e-02	Soltu.DM.03G034780,Soltu.DM.03G034900
GO:0051087	chaperone binding	1	47	0.000484966052376334	0.960447	1.000000e+00	Soltu.DM.06G012970
GO:0008886	glyceraldehyde-3-phosphate dehydrogenase (NADP+) (non-phosphorylating) activity	1	3	0.000484966052376334	0.186189	5.388256e-01	Soltu.DM.07G000470
GO:0010214	seed coat development	8	73	0.00387972841901067	0.110115	4.775974e-01	Soltu.DM.01G033740,Soltu.DM.02G027540,Soltu.DM.06G025360,Soltu.DM.08G004870,Soltu.DM.08G026430,Soltu.DM.08G027950,Soltu.DM.09G019660,Soltu.DM.10G023760
GO:0000778	condensed nuclear chromosome kinetochore	1	6	0.000484966052376334	0.337725	6.604039e-01	Soltu.DM.03G034980
GO:0080046	quercetin 4'-O-glucosyltransferase activity	2	17	0.000969932104752667	0.312819	6.604039e-01	Soltu.DM.02G031240,Soltu.DM.06G028680
GO:1901695	tyramine biosynthetic process	1	2	0.000484966052376334	0.128334	4.775974e-01	Soltu.DM.12G024130
GO:0052853	long-chain-(S)-2-hydroxy-long-chain-acid oxidase activity	1	10	0.000484966052376334	0.496835	7.481147e-01	Soltu.DM.10G003260
GO:0030145	manganese ion binding	2	107	0.000969932104752667	0.994513	1.000000e+00	Soltu.DM.01G026360,Soltu.DM.12G009120
GO:0015271	outward rectifier potassium channel activity	1	9	0.000484966052376334	0.461056	7.282757e-01	Soltu.DM.04G009350
GO:0050281	serine-glyoxylate transaminase activity	1	1	0.000484966052376334	0.0663684	4.086348e-01	Soltu.DM.12G001000
GO:0016752	sinapoyltransferase activity	1	4	0.000484966052376334	0.240205	5.806404e-01	Soltu.DM.04G033800
GO:0045931	positive regulation of mitotic cell cycle	1	8	0.000484966052376334	0.422733	7.051551e-01	Soltu.DM.07G023970
GO:0015743	malate transport	1	20	0.000484966052376334	0.746883	9.003936e-01	Soltu.DM.08G001280
GO:0009627	systemic acquired resistance	6	91	0.002909796314258	0.566602	8.018339e-01	Soltu.DM.01G051730,Soltu.DM.02G008530,Soltu.DM.02G008540,Soltu.DM.02G008550,Soltu.DM.02G016620,Soltu.DM.03G006120
GO:0032050	clathrin heavy chain binding	1	21	0.000484966052376334	0.763692	9.113165e-01	Soltu.DM.12G023420
GO:0031407	oxylipin metabolic process	1	11	0.000484966052376334	0.53024	7.703050e-01	Soltu.DM.11G023180
GO:0048040	UDP-glucuronate decarboxylase activity	2	12	0.000969932104752667	0.187169	5.388256e-01	Soltu.DM.06G030030,Soltu.DM.12G001450
GO:0033799	myricetin 3'-O-methyltransferase activity	2	20	0.000969932104752667	0.386783	6.850258e-01	Soltu.DM.03G021440,Soltu.DM.10G000070
[truncated: 1,697 more rows]

## Sheet: Cluster3
GO_term	GO_annotation	gene_in_list	gene_in_background	ratio	P-value	FDR	related_gene
GO:0009897	external side of plasma membrane	5	35	0.00176491351923756	0.210588	5.664820e-01	Soltu.DM.02G009140,Soltu.DM.02G030670,Soltu.DM.03G024040,Soltu.DM.06G031480,Soltu.DM.08G026410
[truncated: 2,968 more rows]

## Sheet: cluster4
GO_term	GO_annotation	gene_in_list	gene_in_background	ratio	P-value	FDR	related_gene
[truncated: 1,444 more rows]

## Sheet: Cluster5
GO_term	GO_annotation	gene_in_list	gene_in_background	ratio	P-value	FDR	related_gene
[truncated: 3,280 more rows]

[truncated: 4 more sheets: Cluster6, Cluster7, Cluster8, Cluster9]
