# Supplementary material for: Genome-wide DNA methylation landscape and its association with the transcriptome reprogramming in potato in response to Phytophthora infestans infection
Source: Hortic Res. 2025 Nov 4;13(2):uhaf297. doi: 10.1093/hr/uhaf297 (PMC12923267; doi:10.1093/hr/uhaf297)
Supplement: Web_Material_uhaf297 [file web_material_uhaf297.zip › Data S2.xlsx]

## Sheet: Sheet1
Gene_loci	NB-LRR Type
Soltu.DM.01G000410	CNL
Soltu.DM.01G000420	CNL
Soltu.DM.01G000430	CNL
Soltu.DM.01G000440	CNL
Soltu.DM.01G000450	CNL
Soltu.DM.01G000460	CNL
Soltu.DM.01G000470	CNL
Soltu.DM.01G000480	CNL
Soltu.DM.01G001000	CNL
Soltu.DM.01G001020	CNL
Soltu.DM.01G001040	CNL
Soltu.DM.01G001060	CNL
Soltu.DM.01G001120	CNL
Soltu.DM.01G003400	CNL
Soltu.DM.01G010530	CNL
Soltu.DM.01G011420	TNL
Soltu.DM.01G023030	CNL
Soltu.DM.01G027440	CNL
Soltu.DM.01G027920	CNL
Soltu.DM.01G028150	CNL
Soltu.DM.01G031090	CNL
Soltu.DM.01G031100	CNL
Soltu.DM.01G041790	TNL
Soltu.DM.01G041920	TNL
Soltu.DM.01G041930	TNL
Soltu.DM.02G003140	CNL
Soltu.DM.02G003290	CNL
Soltu.DM.02G003760	CNL
Soltu.DM.02G003990	CNL
Soltu.DM.02G004420	CNL
Soltu.DM.02G004430	CNL
Soltu.DM.02G004770	CNL
Soltu.DM.02G013420	CNL
Soltu.DM.02G013450	CNL
Soltu.DM.02G013750	CNL
Soltu.DM.02G013760	CNL
Soltu.DM.02G013840	CNL
Soltu.DM.02G021890	TNL
Soltu.DM.02G024720	CNL
Soltu.DM.02G029330	RNL
Soltu.DM.02G029370	RNL
Soltu.DM.02G029390	RNL
Soltu.DM.02G029410	RNL
Soltu.DM.03G000720	CNL
Soltu.DM.03G002510	CNL
Soltu.DM.03G006470	CNL
Soltu.DM.04G000750	CNL
Soltu.DM.04G000760	CNL
Soltu.DM.04G001440	CNL
Soltu.DM.04G001450	CNL
Soltu.DM.04G001460	CNL
Soltu.DM.04G001470	CNL
Soltu.DM.04G001480	CNL
Soltu.DM.04G001490	CNL
Soltu.DM.04G001500	CNL
Soltu.DM.04G001510	CNL
Soltu.DM.04G001520	CNL
Soltu.DM.04G001530	CNL
Soltu.DM.04G001550	CNL
Soltu.DM.04G001600	CNL
Soltu.DM.04G001630	CNL
Soltu.DM.04G001680	CNL
Soltu.DM.04G001730	CNL
Soltu.DM.04G001740	CNL
Soltu.DM.04G001760	CNL
Soltu.DM.04G001780	CNL
Soltu.DM.04G001830	CNL
Soltu.DM.04G001850	CNL
Soltu.DM.04G001860	CNL
Soltu.DM.04G002180	TNL
Soltu.DM.04G002370	CNL
Soltu.DM.04G003520	CNL
Soltu.DM.04G003530	CNL
Soltu.DM.04G003540	CNL
Soltu.DM.04G003570	CNL
Soltu.DM.04G003590	CNL
Soltu.DM.04G003630	CNL
Soltu.DM.04G003640	CNL
Soltu.DM.04G003650	CNL
Soltu.DM.04G003660	CNL
Soltu.DM.04G003680	CNL
Soltu.DM.04G003700	CNL
Soltu.DM.04G003710	CNL
Soltu.DM.04G004920	CNL
Soltu.DM.04G004930	CNL
Soltu.DM.04G005280	CNL
Soltu.DM.04G005300	CNL
Soltu.DM.04G005310	CNL
Soltu.DM.04G005320	CNL
Soltu.DM.04G005330	CNL
Soltu.DM.04G005340	CNL
Soltu.DM.04G005350	CNL
Soltu.DM.04G005370	CNL
Soltu.DM.04G005400	CNL
Soltu.DM.04G005410	CNL
Soltu.DM.04G005420	CNL
Soltu.DM.04G005430	CNL
Soltu.DM.04G005460	CNL
Soltu.DM.04G005470	CNL
Soltu.DM.04G005520	CNL
Soltu.DM.04G005540	CNL
Soltu.DM.04G005550	CNL
Soltu.DM.04G005560	CNL
Soltu.DM.04G005570	CNL
Soltu.DM.04G005590	CNL
Soltu.DM.04G005710	CNL
Soltu.DM.04G005730	CNL
Soltu.DM.04G005740	CNL
Soltu.DM.04G005760	CNL
Soltu.DM.04G005780	CNL
Soltu.DM.04G006260	CNL
Soltu.DM.04G006280	CNL
Soltu.DM.04G006310	CNL
Soltu.DM.04G006370	CNL
Soltu.DM.04G006380	CNL
Soltu.DM.04G006450	CNL
Soltu.DM.04G006460	CNL
Soltu.DM.04G006490	CNL
Soltu.DM.04G008020	CNL
Soltu.DM.04G008030	CNL
Soltu.DM.04G008040	CNL
Soltu.DM.04G008050	CNL
Soltu.DM.04G008130	CNL
Soltu.DM.04G008150	CNL
Soltu.DM.04G008170	CNL
Soltu.DM.04G008180	CNL
Soltu.DM.04G008210	CNL
Soltu.DM.04G008240	CNL
Soltu.DM.04G010210	CNL
Soltu.DM.04G010240	CNL
Soltu.DM.04G010250	CNL
Soltu.DM.04G010270	CNL
Soltu.DM.04G010700	CNL
Soltu.DM.04G010710	CNL
Soltu.DM.04G010740	CNL
Soltu.DM.04G012280	CNL
Soltu.DM.04G012360	CNL
Soltu.DM.04G012390	CNL
Soltu.DM.04G013130	CNL
Soltu.DM.04G013200	CNL
Soltu.DM.04G013270	CNL
Soltu.DM.04G018390	CNL
Soltu.DM.04G020580	CNL
Soltu.DM.04G020840	TNL
Soltu.DM.04G032450	CNL
Soltu.DM.04G032470	CNL
Soltu.DM.04G032480	CNL
Soltu.DM.04G034340	RNL
Soltu.DM.05G000210	CNL
Soltu.DM.05G002130	CNL
Soltu.DM.05G002630	CNL
Soltu.DM.05G002640	CNL
Soltu.DM.05G002650	CNL
Soltu.DM.05G002660	CNL
Soltu.DM.05G002770	CNL
Soltu.DM.05G002790	CNL
Soltu.DM.05G004860	CNL
Soltu.DM.05G004870	CNL
Soltu.DM.05G004890	CNL
Soltu.DM.05G005400	CNL
Soltu.DM.05G005410	CNL
Soltu.DM.05G005630	CNL
Soltu.DM.05G005640	CNL
Soltu.DM.05G005680	CNL
Soltu.DM.05G005700	CNL
Soltu.DM.05G005740	CNL
Soltu.DM.05G005790	CNL
Soltu.DM.05G005810	CNL
Soltu.DM.05G005840	CNL
Soltu.DM.05G006060	CNL
Soltu.DM.05G006200	CNL
Soltu.DM.05G006210	CNL
Soltu.DM.05G006820	TNL
Soltu.DM.05G007450	CNL
Soltu.DM.05G008780	CNL
Soltu.DM.05G009080	CNL
Soltu.DM.05G009090	CNL
Soltu.DM.05G009140	CNL
Soltu.DM.05G009280	CNL
Soltu.DM.05G009430	CNL
Soltu.DM.05G009720	CNL
Soltu.DM.05G013030	CNL
Soltu.DM.05G014610	CNL
Soltu.DM.05G018400	CNL
Soltu.DM.05G018430	CNL
Soltu.DM.05G019300	CNL
Soltu.DM.05G020510	CNL
Soltu.DM.05G024200	CNL
Soltu.DM.05G024240	CNL
Soltu.DM.05G024260	CNL
Soltu.DM.05G024270	CNL
Soltu.DM.05G024280	CNL
Soltu.DM.05G024310	CNL
Soltu.DM.05G024320	CNL
Soltu.DM.05G024330	CNL
Soltu.DM.05G024350	CNL
Soltu.DM.05G024370	CNL
Soltu.DM.05G024390	CNL
Soltu.DM.06G000800	CNL
Soltu.DM.06G000810	CNL
Soltu.DM.06G000830	CNL
Soltu.DM.06G000860	CNL
Soltu.DM.06G000870	CNL
Soltu.DM.06G000880	CNL
Soltu.DM.06G000900	CNL
Soltu.DM.06G000910	CNL
Soltu.DM.06G000920	CNL
Soltu.DM.06G000930	CNL
Soltu.DM.06G000940	CNL
Soltu.DM.06G000950	CNL
Soltu.DM.06G000960	CNL
Soltu.DM.06G001240	CNL
Soltu.DM.06G001250	CNL
Soltu.DM.06G001270	CNL
Soltu.DM.06G001290	CNL
Soltu.DM.06G001310	CNL
Soltu.DM.06G001320	CNL
Soltu.DM.06G001340	CNL
Soltu.DM.06G001350	CNL
Soltu.DM.06G001360	CNL
Soltu.DM.06G001370	CNL
Soltu.DM.06G004980	TNL
Soltu.DM.06G004990	CNL
Soltu.DM.06G005460	CNL
Soltu.DM.06G005470	CNL
Soltu.DM.06G010720	CNL
Soltu.DM.06G011640	CNL
Soltu.DM.06G016200	CNL
Soltu.DM.06G020360	TNL
Soltu.DM.06G020820	CNL
Soltu.DM.06G020830	CNL
Soltu.DM.06G020840	CNL
Soltu.DM.06G020870	CNL
Soltu.DM.06G020880	CNL
Soltu.DM.06G020900	CNL
Soltu.DM.06G020940	CNL
Soltu.DM.06G020950	CNL
Soltu.DM.06G020960	CNL
Soltu.DM.06G020990	CNL
Soltu.DM.06G021010	CNL
Soltu.DM.06G021020	CNL
Soltu.DM.06G021040	CNL
Soltu.DM.06G021050	CNL
Soltu.DM.06G022870	CNL
Soltu.DM.06G022890	CNL
Soltu.DM.07G000820	CNL
Soltu.DM.07G004280	CNL
Soltu.DM.07G005060	CNL
Soltu.DM.07G005840	CNL
Soltu.DM.07G014560	CNL
Soltu.DM.07G014880	CNL
Soltu.DM.07G014890	CNL
Soltu.DM.07G017010	CNL
Soltu.DM.07G018470	CNL
Soltu.DM.07G018490	CNL
Soltu.DM.07G028010	CNL
Soltu.DM.08G000710	CNL
Soltu.DM.08G000720	CNL
Soltu.DM.08G000730	CNL
Soltu.DM.08G000800	CNL
Soltu.DM.08G000830	CNL
Soltu.DM.08G000840	CNL
Soltu.DM.08G000870	CNL
Soltu.DM.08G000880	CNL
Soltu.DM.08G000910	CNL
Soltu.DM.08G000930	CNL
Soltu.DM.08G003440	CNL
Soltu.DM.08G003460	CNL
Soltu.DM.08G003520	CNL
Soltu.DM.08G015940	CNL
Soltu.DM.08G018710	CNL
Soltu.DM.08G018730	CNL
Soltu.DM.08G020560	CNL
Soltu.DM.08G020590	CNL
Soltu.DM.08G020790	CNL
Soltu.DM.08G020860	CNL
Soltu.DM.08G020910	CNL
Soltu.DM.08G021730	CNL
Soltu.DM.08G028010	CNL
Soltu.DM.09G002500	CNL
Soltu.DM.09G002510	CNL
Soltu.DM.09G010000	CNL
Soltu.DM.09G010360	CNL
Soltu.DM.09G010500	CNL
Soltu.DM.09G011370	CNL
Soltu.DM.09G011800	CNL
Soltu.DM.09G014770	CNL
Soltu.DM.09G015040	CNL
Soltu.DM.09G018610	CNL
Soltu.DM.09G019040	CNL
Soltu.DM.09G019090	CNL
Soltu.DM.09G021230	CNL
Soltu.DM.09G021240	CNL
Soltu.DM.09G022210	CNL
Soltu.DM.09G022350	CNL
Soltu.DM.09G027360	CNL
Soltu.DM.09G029410	TNL
Soltu.DM.09G029420	TNL
Soltu.DM.09G029500	CNL
Soltu.DM.09G029510	CNL
Soltu.DM.09G029530	CNL
Soltu.DM.09G029540	CNL
Soltu.DM.09G029550	CNL
Soltu.DM.09G029560	CNL
Soltu.DM.09G029570	CNL
Soltu.DM.09G029660	TNL
Soltu.DM.09G029720	CNL
Soltu.DM.09G030280	CNL
Soltu.DM.09G031050	CNL
Soltu.DM.09G031090	CNL
Soltu.DM.09G031100	CNL
Soltu.DM.09G031120	CNL
Soltu.DM.09G031160	CNL
Soltu.DM.09G031200	CNL
Soltu.DM.09G031250	CNL
Soltu.DM.09G031260	CNL
Soltu.DM.09G031280	CNL
Soltu.DM.09G031300	CNL
Soltu.DM.09G031370	CNL
Soltu.DM.09G031380	CNL
Soltu.DM.09G031390	CNL
Soltu.DM.10G004030	CNL
Soltu.DM.10G004040	CNL
Soltu.DM.10G004050	CNL
Soltu.DM.10G004070	CNL
Soltu.DM.10G006190	CNL
Soltu.DM.10G012070	CNL
Soltu.DM.10G012850	CNL
Soltu.DM.10G013970	CNL
Soltu.DM.10G013980	CNL
Soltu.DM.10G015350	CNL
Soltu.DM.10G015970	CNL
Soltu.DM.10G016000	CNL
Soltu.DM.10G016590	CNL
Soltu.DM.10G016640	CNL
Soltu.DM.10G016700	CNL
Soltu.DM.10G017120	CNL
Soltu.DM.10G018200	CNL
Soltu.DM.10G020210	CNL
Soltu.DM.10G020260	CNL
Soltu.DM.10G021540	CNL
Soltu.DM.10G021550	CNL
Soltu.DM.10G021560	CNL
Soltu.DM.10G021570	CNL
Soltu.DM.10G021580	CNL
Soltu.DM.10G021590	CNL
Soltu.DM.10G021640	CNL
Soltu.DM.10G021660	CNL
Soltu.DM.10G021670	CNL
Soltu.DM.10G021680	CNL
Soltu.DM.10G021700	CNL
Soltu.DM.10G021840	CNL
Soltu.DM.10G021850	CNL
Soltu.DM.10G022090	CNL
Soltu.DM.10G022100	CNL
Soltu.DM.10G022210	CNL
Soltu.DM.10G022240	CNL
Soltu.DM.10G022260	CNL
Soltu.DM.10G022270	CNL
Soltu.DM.10G022280	CNL
Soltu.DM.10G022300	CNL
Soltu.DM.10G022320	CNL
Soltu.DM.10G022330	CNL
Soltu.DM.10G028480	CNL
Soltu.DM.10G028520	CNL
Soltu.DM.10G028530	CNL
Soltu.DM.10G028590	CNL
Soltu.DM.10G028600	CNL
Soltu.DM.10G028610	CNL
Soltu.DM.10G028620	CNL
Soltu.DM.10G028630	CNL
Soltu.DM.10G028720	CNL
Soltu.DM.10G028750	CNL
Soltu.DM.10G028790	CNL
Soltu.DM.10G028800	CNL
Soltu.DM.10G028850	CNL
Soltu.DM.10G028870	CNL
Soltu.DM.10G028900	CNL
Soltu.DM.10G028930	CNL
Soltu.DM.10G029360	CNL
Soltu.DM.10G029380	CNL
Soltu.DM.10G029400	CNL
Soltu.DM.10G029420	CNL
Soltu.DM.10G029460	CNL
Soltu.DM.10G030070	CNL
Soltu.DM.10G030080	CNL
Soltu.DM.11G001680	CNL
Soltu.DM.11G001810	TNL
Soltu.DM.11G001840	TNL
Soltu.DM.11G001920	TNL
Soltu.DM.11G002030	TNL
Soltu.DM.11G002150	TNL
Soltu.DM.11G002180	TNL
Soltu.DM.11G002210	TNL
Soltu.DM.11G003310	CNL
Soltu.DM.11G003490	CNL
Soltu.DM.11G004930	CNL
Soltu.DM.11G007010	CNL
Soltu.DM.11G007040	CNL
Soltu.DM.11G007100	CNL
Soltu.DM.11G007110	CNL
Soltu.DM.11G007150	CNL
Soltu.DM.11G007160	CNL
Soltu.DM.11G007180	CNL
Soltu.DM.11G007190	CNL
Soltu.DM.11G007200	CNL
Soltu.DM.11G007210	CNL
Soltu.DM.11G007240	CNL
Soltu.DM.11G007330	CNL
Soltu.DM.11G007340	CNL
Soltu.DM.11G007350	CNL
Soltu.DM.11G007370	CNL
Soltu.DM.11G007390	CNL
Soltu.DM.11G007400	CNL
Soltu.DM.11G007410	CNL
Soltu.DM.11G010580	TNL
Soltu.DM.11G011990	CNL
Soltu.DM.11G013270	CNL
Soltu.DM.11G018820	CNL
Soltu.DM.11G019760	TNL
Soltu.DM.11G022390	CNL
Soltu.DM.11G023350	CNL
Soltu.DM.11G023460	CNL
Soltu.DM.11G024050	CNL
Soltu.DM.11G024080	CNL
Soltu.DM.11G024230	CNL
Soltu.DM.11G024850	CNL
Soltu.DM.11G024960	CNL
Soltu.DM.11G024990	CNL
Soltu.DM.11G025660	CNL
Soltu.DM.12G002390	CNL
Soltu.DM.12G002410	CNL
Soltu.DM.12G002440	CNL
Soltu.DM.12G003230	TNL
Soltu.DM.12G003390	CNL
Soltu.DM.12G004740	CNL
Soltu.DM.12G004760	CNL
Soltu.DM.12G004780	CNL
Soltu.DM.12G010500	CNL
Soltu.DM.12G018590	CNL
Soltu.DM.12G020290	CNL
Soltu.DM.12G020790	CNL
Soltu.DM.12G021580	CNL
Soltu.DM.12G022840	CNL
Soltu.DM.12G023380	CNL
Soltu.DM.12G023460	CNL
Soltu.DM.12G023480	CNL
Soltu.DM.12G023490	CNL
Soltu.DM.12G023500	CNL
Soltu.DM.12G023510	CNL
Soltu.DM.12G024060	CNL
Soltu.DM.12G026510	CNL
Soltu.DM.12G026540	CNL
Soltu.DM.12G026550	CNL
Soltu.DM.12G028130	CNL
Soltu.DM.12G028160	CNL
Soltu.DM.12G028170	CNL
Soltu.DM.12G028190	CNL
Soltu.DM.12G028200	CNL
Soltu.DM.12G028250	CNL
Soltu.DM.S000270	CNL
Soltu.DM.S000310	CNL
Soltu.DM.S000320	CNL
Soltu.DM.S000330	CNL
Soltu.DM.S000580	CNL
Soltu.DM.S001830	CNL
