# Supplementary material for: Genome-wide DNA methylation landscape and its association with the transcriptome reprogramming in potato in response to Phytophthora infestans infection
Source: Hortic Res. 2025 Nov 4;13(2):uhaf297. doi: 10.1093/hr/uhaf297 (PMC12923267; doi:10.1093/hr/uhaf297)
Supplement: Web_Material_uhaf297 [file web_material_uhaf297.zip › Data S3.xlsx]

## Sheet: Sheet1
Gene	TF-family
Soltu.DM.01G000270	C2H2
Soltu.DM.01G000280	C2H2
Soltu.DM.01G002310	EIL
Soltu.DM.01G002650	NF-YA
Soltu.DM.01G002740	Dof
Soltu.DM.01G002850	TALE
Soltu.DM.01G003140	E2F/DP
Soltu.DM.01G003710	C3H
Soltu.DM.01G003810	TCP
Soltu.DM.01G004650	NF-YA
Soltu.DM.01G005780	GRAS
Soltu.DM.01G005870	bZIP
Soltu.DM.01G005960	MYB
Soltu.DM.01G006000	B3
Soltu.DM.01G006210	EIL
Soltu.DM.01G006940	bZIP
Soltu.DM.01G008330	C2H2
Soltu.DM.01G009150	HD-ZIP
Soltu.DM.01G009960	MYB
Soltu.DM.01G011430	C3H
Soltu.DM.01G011450	bHLH
Soltu.DM.01G014730	LBD
Soltu.DM.01G015420	C2H2
Soltu.DM.01G017610	ERF
Soltu.DM.01G018070	ERF
Soltu.DM.01G018600	MYB
Soltu.DM.01G019080	M-type_MADS
Soltu.DM.01G019140	WRKY
Soltu.DM.01G019550	M-type_MADS
Soltu.DM.01G019550	M-type_MADS
Soltu.DM.01G019580	M-type_MADS
Soltu.DM.01G019590	M-type_MADS
Soltu.DM.01G019590	M-type_MADS
Soltu.DM.01G019630	M-type_MADS
Soltu.DM.01G019630	M-type_MADS
Soltu.DM.01G019720	M-type_MADS
Soltu.DM.01G019720	M-type_MADS
Soltu.DM.01G019730	M-type_MADS
Soltu.DM.01G019730	M-type_MADS
Soltu.DM.01G019800	GRAS
Soltu.DM.01G019810	GRAS
Soltu.DM.01G020210	C2H2
Soltu.DM.01G020260	GATA
Soltu.DM.01G020310	ARR-B
Soltu.DM.01G020620	Trihelix
Soltu.DM.01G020660	Trihelix
Soltu.DM.01G020710	Trihelix
Soltu.DM.01G020840	ERF
Soltu.DM.01G021500	M-type_MADS
Soltu.DM.01G021730	M-type_MADS
Soltu.DM.01G022060	NF-YB
Soltu.DM.01G022440	ERF
Soltu.DM.01G022450	C3H
Soltu.DM.01G023070	M-type_MADS
Soltu.DM.01G023110	M-type_MADS
Soltu.DM.01G023150	M-type_MADS
Soltu.DM.01G023150	M-type_MADS
Soltu.DM.01G023150	M-type_MADS
Soltu.DM.01G023150	M-type_MADS
Soltu.DM.01G023150	M-type_MADS
Soltu.DM.01G023150	M-type_MADS
Soltu.DM.01G023150	M-type_MADS
Soltu.DM.01G023150	M-type_MADS
Soltu.DM.01G023160	M-type_MADS
Soltu.DM.01G023320	SBP
Soltu.DM.01G024050	M-type_MADS
Soltu.DM.01G024050	M-type_MADS
Soltu.DM.01G024050	M-type_MADS
Soltu.DM.01G024050	M-type_MADS
Soltu.DM.01G024050	M-type_MADS
Soltu.DM.01G024050	M-type_MADS
Soltu.DM.01G024050	M-type_MADS
Soltu.DM.01G024050	M-type_MADS
Soltu.DM.01G024670	MYB
Soltu.DM.01G024740	B3
Soltu.DM.01G024850	bZIP
Soltu.DM.01G024950	GRAS
Soltu.DM.01G024960	GRAS
Soltu.DM.01G024980	WRKY
Soltu.DM.01G025110	WRKY
Soltu.DM.01G025160	MYB_related
Soltu.DM.01G025440	SBP
Soltu.DM.01G026640	MIKC_MADS
Soltu.DM.01G027400	NF-YA
Soltu.DM.01G027470	C3H
Soltu.DM.01G027520	MYB
Soltu.DM.01G027830	bHLH
Soltu.DM.01G028200	MYB_related
Soltu.DM.01G028230	C3H
Soltu.DM.01G028260	HD-ZIP
Soltu.DM.01G028690	C2H2
Soltu.DM.01G028910	B3
Soltu.DM.01G028950	B3
Soltu.DM.01G029190	bHLH
Soltu.DM.01G029200	bHLH
Soltu.DM.01G030180	Trihelix
Soltu.DM.01G030510	WRKY
Soltu.DM.01G030540	NAC
Soltu.DM.01G030980	ERF
Soltu.DM.01G031000	ERF
Soltu.DM.01G031130	HD-ZIP
Soltu.DM.01G031210	ERF
Soltu.DM.01G031370	SBP
Soltu.DM.01G031400	GATA
Soltu.DM.01G031430	bHLH
Soltu.DM.01G031470	C2H2
Soltu.DM.01G031590	GRAS
Soltu.DM.01G031660	YABBY
Soltu.DM.01G032060	LBD
Soltu.DM.01G032080	LBD
Soltu.DM.01G032200	GRF
Soltu.DM.01G032350	HD-ZIP
Soltu.DM.01G032490	ERF
Soltu.DM.01G032640	TCP
Soltu.DM.01G032700	MIKC_MADS
Soltu.DM.01G032720	MIKC_MADS
Soltu.DM.01G033220	NAC
Soltu.DM.01G033280	MYB
Soltu.DM.01G033560	BES1
Soltu.DM.01G034120	M-type_MADS
Soltu.DM.01G034130	MYB_related
Soltu.DM.01G034200	WRKY
Soltu.DM.01G034570	bZIP
Soltu.DM.01G034620	ERF
Soltu.DM.01G034750	WRKY
Soltu.DM.01G034990	B3
Soltu.DM.01G035000	B3
Soltu.DM.01G035180	bHLH
Soltu.DM.01G035200	ARF
Soltu.DM.01G035240	Dof
Soltu.DM.01G035490	HD-ZIP
Soltu.DM.01G035540	bHLH
Soltu.DM.01G035650	Trihelix
Soltu.DM.01G035880	MYB_related
Soltu.DM.01G035890	NF-YC
Soltu.DM.01G035980	EIL
Soltu.DM.01G036040	AP2
Soltu.DM.01G036380	B3
Soltu.DM.01G036510	bZIP
Soltu.DM.01G037130	GeBP
Soltu.DM.01G037390	M-type_MADS
Soltu.DM.01G037400	M-type_MADS
Soltu.DM.01G037420	M-type_MADS
Soltu.DM.01G037430	M-type_MADS
Soltu.DM.01G037450	M-type_MADS
Soltu.DM.01G037470	M-type_MADS
Soltu.DM.01G037480	M-type_MADS
Soltu.DM.01G037480	M-type_MADS
Soltu.DM.01G037490	M-type_MADS
Soltu.DM.01G037490	M-type_MADS
Soltu.DM.01G037500	M-type_MADS
Soltu.DM.01G037670	LBD
Soltu.DM.01G038290	bHLH
Soltu.DM.01G039040	NF-YB
Soltu.DM.01G039060	C2H2
Soltu.DM.01G039930	GRAS
Soltu.DM.01G039950	GATA
Soltu.DM.01G040220	bZIP
Soltu.DM.01G040260	TALE
Soltu.DM.01G040730	C3H
Soltu.DM.01G041140	bHLH
Soltu.DM.01G041210	MYB
Soltu.DM.01G041550	NAC
Soltu.DM.01G041980	ZF-HD
Soltu.DM.01G042050	ARF
Soltu.DM.01G042480	M-type_MADS
Soltu.DM.01G042700	TCP
Soltu.DM.01G042730	ZF-HD
Soltu.DM.01G042750	ZF-HD
Soltu.DM.01G042780	M-type_MADS
Soltu.DM.01G042790	bZIP
Soltu.DM.01G043420	GATA
Soltu.DM.01G043440	GATA
Soltu.DM.01G043490	GATA
Soltu.DM.01G043510	GATA
Soltu.DM.01G043530	GATA
Soltu.DM.01G043710	WRKY
Soltu.DM.01G043800	bZIP
Soltu.DM.01G043960	Trihelix
Soltu.DM.01G044140	NAC
Soltu.DM.01G045080	MIKC_MADS
Soltu.DM.01G045330	GATA
Soltu.DM.01G045340	GATA
Soltu.DM.01G045500	M-type_MADS
Soltu.DM.01G045570	B3
Soltu.DM.01G045770	bHLH
Soltu.DM.01G046100	M-type_MADS
Soltu.DM.01G046110	M-type_MADS
Soltu.DM.01G046340	MYB_related
Soltu.DM.01G046530	bHLH
Soltu.DM.01G046560	C2H2
Soltu.DM.01G046580	LBD
Soltu.DM.01G046800	HB-PHD
Soltu.DM.01G047360	bHLH
Soltu.DM.01G047370	bHLH
Soltu.DM.01G047380	bHLH
Soltu.DM.01G047390	bHLH
Soltu.DM.01G047500	GATA
Soltu.DM.01G047610	B3
Soltu.DM.01G047620	B3
Soltu.DM.01G047630	B3
Soltu.DM.01G047650	B3
Soltu.DM.01G047760	ERF
Soltu.DM.01G047820	G2-like
Soltu.DM.01G047970	GATA
Soltu.DM.01G048710	B3
Soltu.DM.01G049450	MYB_related
Soltu.DM.01G049480	MYB_related
Soltu.DM.01G049490	bHLH
Soltu.DM.01G049720	bZIP
Soltu.DM.01G049830	TALE
Soltu.DM.01G049960	SRS
Soltu.DM.01G050010	DBB
Soltu.DM.01G050150	GATA
Soltu.DM.01G050220	DBB
Soltu.DM.01G050320	BBR-BPC
Soltu.DM.01G050330	bZIP
Soltu.DM.01G050340	C3H
Soltu.DM.01G050710	bHLH
Soltu.DM.01G051040	MYB
Soltu.DM.01G051130	bZIP
Soltu.DM.01G052130	MYB_related
Soltu.DM.02G000210	GeBP
Soltu.DM.02G001010	B3
Soltu.DM.02G001060	GeBP
Soltu.DM.02G001600	GeBP
Soltu.DM.02G002210	B3
Soltu.DM.02G002710	WRKY
Soltu.DM.02G003110	NF-YA
Soltu.DM.02G003130	HD-ZIP
Soltu.DM.02G003400	Trihelix
Soltu.DM.02G003430	M-type_MADS
Soltu.DM.02G004200	WRKY
Soltu.DM.02G004510	MYB_related
Soltu.DM.02G004560	NAC
Soltu.DM.02G004720	ARF
Soltu.DM.02G004740	ARF
Soltu.DM.02G004750	ARF
Soltu.DM.02G005400	NAC
Soltu.DM.02G005490	G2-like
Soltu.DM.02G005490	G2-like
Soltu.DM.02G005500	G2-like
Soltu.DM.02G005520	G2-like
Soltu.DM.02G005520	G2-like
Soltu.DM.02G005530	NAC
Soltu.DM.02G005540	NAC
Soltu.DM.02G005570	NAC
Soltu.DM.02G005580	NAC
Soltu.DM.02G005680	bZIP
Soltu.DM.02G005780	NAC
Soltu.DM.02G005790	NAC
Soltu.DM.02G005800	NAC
Soltu.DM.02G006190	GATA
Soltu.DM.02G006210	SRS
Soltu.DM.02G006290	bZIP
Soltu.DM.02G006490	bHLH
Soltu.DM.02G006580	GATA
Soltu.DM.02G006740	C2H2
Soltu.DM.02G006760	HD-ZIP
Soltu.DM.02G006820	BES1
Soltu.DM.02G007350	bHLH
Soltu.DM.02G007420	HD-ZIP
Soltu.DM.02G007530	MYB_related
Soltu.DM.02G007670	M-type_MADS
Soltu.DM.02G008050	WRKY
Soltu.DM.02G008090	AP2
Soltu.DM.02G008260	LBD
Soltu.DM.02G008270	LBD
Soltu.DM.02G008650	B3
Soltu.DM.02G008660	B3
Soltu.DM.02G008670	B3
Soltu.DM.02G008680	B3
Soltu.DM.02G008840	TALE
Soltu.DM.02G009110	MIKC_MADS
Soltu.DM.02G009190	TCP
Soltu.DM.02G009420	ERF
Soltu.DM.02G009520	M-type_MADS
Soltu.DM.02G009620	Dof
Soltu.DM.02G009800	ZF-HD
Soltu.DM.02G009820	ZF-HD
Soltu.DM.02G009830	ZF-HD
Soltu.DM.02G009840	MYB
Soltu.DM.02G009880	bHLH
Soltu.DM.02G009910	HD-ZIP
Soltu.DM.02G009930	WRKY
Soltu.DM.02G010440	MYB
Soltu.DM.02G010470	LBD
Soltu.DM.02G010940	TCP
Soltu.DM.02G011910	C2H2
Soltu.DM.02G012450	LBD
Soltu.DM.02G012710	LSD
Soltu.DM.02G012860	HD-ZIP
Soltu.DM.02G012890	NF-YA
Soltu.DM.02G012960	NAC
Soltu.DM.02G013920	bHLH
Soltu.DM.02G014150	WRKY
Soltu.DM.02G015130	BES1
Soltu.DM.02G015140	HSF
Soltu.DM.02G015200	HSF
Soltu.DM.02G015370	WRKY
Soltu.DM.02G015850	G2-like
Soltu.DM.02G016000	Trihelix
Soltu.DM.02G016040	Dof
Soltu.DM.02G016150	bHLH
Soltu.DM.02G016520	TCP
Soltu.DM.02G016650	ERF
Soltu.DM.02G016660	ERF
Soltu.DM.02G016680	WOX
Soltu.DM.02G016800	VOZ
Soltu.DM.02G016930	ARF
Soltu.DM.02G016980	HD-ZIP
Soltu.DM.02G017000	NAC
Soltu.DM.02G017280	ERF
Soltu.DM.02G017370	SBP
Soltu.DM.02G017380	Dof
Soltu.DM.02G017390	Dof
Soltu.DM.02G017700	LSD
Soltu.DM.02G017750	HSF
Soltu.DM.02G018030	Dof
Soltu.DM.02G018190	MYB_related
Soltu.DM.02G018710	HSF
Soltu.DM.02G018840	MYB
Soltu.DM.02G019300	bHLH
Soltu.DM.02G019480	C2H2
Soltu.DM.02G019530	bHLH
Soltu.DM.02G019860	HD-ZIP
Soltu.DM.02G020400	G2-like
Soltu.DM.02G020430	WRKY
Soltu.DM.02G020620	TALE
Soltu.DM.02G021450	MYB_related
Soltu.DM.02G021850	MYB
Soltu.DM.02G021990	C3H
Soltu.DM.02G022330	MYB_related
Soltu.DM.02G022350	MYB_related
Soltu.DM.02G022590	WOX
Soltu.DM.02G022610	C2H2
Soltu.DM.02G023720	GeBP
Soltu.DM.02G023940	WOX
Soltu.DM.02G024140	BBR-BPC
Soltu.DM.02G024190	NAC
Soltu.DM.02G024270	DBB
Soltu.DM.02G024340	C3H
Soltu.DM.02G024400	GATA
Soltu.DM.02G024440	MIKC_MADS
Soltu.DM.02G024490	SRS
Soltu.DM.02G024680	bZIP
Soltu.DM.02G025030	ZF-HD
Soltu.DM.02G025070	GATA
Soltu.DM.02G025200	GRAS
Soltu.DM.02G025440	C2H2
Soltu.DM.02G025460	GRAS
Soltu.DM.02G025470	bZIP
Soltu.DM.02G025490	HD-ZIP
Soltu.DM.02G025760	LBD
Soltu.DM.02G026270	C3H
Soltu.DM.02G026760	bHLH
Soltu.DM.02G026970	bHLH
Soltu.DM.02G027060	bHLH
Soltu.DM.02G027070	bHLH
Soltu.DM.02G027080	bHLH
Soltu.DM.02G027200	HD-ZIP
Soltu.DM.02G027260	MYB
Soltu.DM.02G027350	GRF
Soltu.DM.02G027390	bZIP
Soltu.DM.02G027660	GRAS
Soltu.DM.02G027820	LBD
Soltu.DM.02G027840	GRAS
Soltu.DM.02G028190	MYB
Soltu.DM.02G028310	WRKY
Soltu.DM.02G028400	ERF
Soltu.DM.02G028420	AP2
Soltu.DM.02G028560	bHLH
Soltu.DM.02G028760	bHLH
Soltu.DM.02G028870	HSF
Soltu.DM.02G028930	ERF
Soltu.DM.02G029000	B3
Soltu.DM.02G029290	LBD
Soltu.DM.02G029300	G2-like
Soltu.DM.02G029480	Dof
Soltu.DM.02G029580	Dof
Soltu.DM.02G029650	B3
Soltu.DM.02G029880	TALE
Soltu.DM.02G029980	TCP
Soltu.DM.02G030260	CO-like
Soltu.DM.02G030280	CO-like
Soltu.DM.02G030370	bZIP
Soltu.DM.02G030580	MIKC_MADS
Soltu.DM.02G030590	MIKC_MADS
Soltu.DM.02G030600	MYB
Soltu.DM.02G030790	TCP
Soltu.DM.02G031400	WRKY
Soltu.DM.02G031430	ERF
Soltu.DM.02G031540	MYB
Soltu.DM.02G031550	NAC
Soltu.DM.02G031630	Dof
Soltu.DM.02G031730	MYB
Soltu.DM.02G031770	NAC
Soltu.DM.02G031830	bHLH
Soltu.DM.02G031850	HD-ZIP
Soltu.DM.02G032140	LBD
Soltu.DM.02G032430	E2F/DP
Soltu.DM.02G032810	HD-ZIP
Soltu.DM.02G033280	LBD
Soltu.DM.02G033440	NAC
Soltu.DM.02G033800	MYB
Soltu.DM.02G034240	C2H2
Soltu.DM.02G034320	WRKY
Soltu.DM.02G034390	GRAS
Soltu.DM.02G034530	B3
Soltu.DM.03G000270	NAC
Soltu.DM.03G000440	bHLH
Soltu.DM.03G000640	MYB
Soltu.DM.03G001120	BES1
Soltu.DM.03G001130	HSF
Soltu.DM.03G001930	ERF
Soltu.DM.03G001980	Dof
Soltu.DM.03G002870	HD-ZIP
Soltu.DM.03G002920	MYB_related
Soltu.DM.03G003160	ARF
Soltu.DM.03G003830	GATA
Soltu.DM.03G003850	SRS
Soltu.DM.03G004150	bHLH
Soltu.DM.03G004290	HD-ZIP
Soltu.DM.03G004330	HD-ZIP
Soltu.DM.03G004340	HD-ZIP
Soltu.DM.03G004340	HD-ZIP
Soltu.DM.03G004380	HD-ZIP
Soltu.DM.03G005150	bZIP
Soltu.DM.03G005290	bZIP
Soltu.DM.03G005770	AP2
Soltu.DM.03G005790	ERF
Soltu.DM.03G005900	bHLH
Soltu.DM.03G006350	TCP
Soltu.DM.03G007440	WRKY
Soltu.DM.03G008820	MYB
Soltu.DM.03G009340	C2H2
Soltu.DM.03G011080	LBD
Soltu.DM.03G012570	EIL
Soltu.DM.03G013150	bHLH
Soltu.DM.03G013170	ERF
Soltu.DM.03G013180	ERF
Soltu.DM.03G013210	LBD
Soltu.DM.03G013350	WRKY
Soltu.DM.03G013380	M-type_MADS
Soltu.DM.03G013380	M-type_MADS
Soltu.DM.03G013380	M-type_MADS
Soltu.DM.03G013380	M-type_MADS
Soltu.DM.03G013380	M-type_MADS
Soltu.DM.03G013380	M-type_MADS
Soltu.DM.03G013380	M-type_MADS
Soltu.DM.03G013380	M-type_MADS
Soltu.DM.03G014010	MYB_related
Soltu.DM.03G014020	MYB_related
Soltu.DM.03G014030	MYB_related
Soltu.DM.03G014030	MYB_related
Soltu.DM.03G014040	MYB
Soltu.DM.03G014050	MYB
Soltu.DM.03G014070	C2H2
Soltu.DM.03G014550	ERF
Soltu.DM.03G014560	ERF
Soltu.DM.03G014570	ERF
Soltu.DM.03G014580	ERF
Soltu.DM.03G016330	bHLH
Soltu.DM.03G016470	M-type_MADS
Soltu.DM.03G016530	TCP
Soltu.DM.03G016540	TCP
Soltu.DM.03G016550	TCP
Soltu.DM.03G016620	C3H
Soltu.DM.03G016710	ERF
Soltu.DM.03G016720	ERF
Soltu.DM.03G016720	ERF
Soltu.DM.03G016730	ERF
Soltu.DM.03G016740	ERF
Soltu.DM.03G016750	ERF
Soltu.DM.03G017090	HD-ZIP
Soltu.DM.03G017140	HSF
Soltu.DM.03G017510	MYB
Soltu.DM.03G017980	C2H2
Soltu.DM.03G018280	GRAS
Soltu.DM.03G019030	MYB_related
Soltu.DM.03G019140	MYB
Soltu.DM.03G019230	HD-ZIP
Soltu.DM.03G019240	NAC
Soltu.DM.03G019370	C2H2
Soltu.DM.03G019380	ZF-HD
Soltu.DM.03G019670	bHLH
Soltu.DM.03G020500	C3H
Soltu.DM.03G020710	HSF
Soltu.DM.03G021360	NAC
Soltu.DM.03G021710	GRF
Soltu.DM.03G021840	HD-ZIP
Soltu.DM.03G022060	WRKY
Soltu.DM.03G022070	WRKY
Soltu.DM.03G022080	WRKY
Soltu.DM.03G022110	Dof
Soltu.DM.03G022310	Nin-like
Soltu.DM.03G022370	B3
Soltu.DM.03G022490	C2H2
Soltu.DM.03G022520	G2-like
Soltu.DM.03G022520	G2-like
Soltu.DM.03G022860	WRKY
Soltu.DM.03G022880	bHLH
Soltu.DM.03G022940	ERF
Soltu.DM.03G024100	MIKC_MADS
Soltu.DM.03G024190	NF-YC
Soltu.DM.03G024200	NF-YC
Soltu.DM.03G024210	NF-YC
Soltu.DM.03G024240	NF-YC
Soltu.DM.03G024250	NF-YC
Soltu.DM.03G024350	GRAS
Soltu.DM.03G024820	NF-YC
Soltu.DM.03G024850	B3
Soltu.DM.03G024980	C3H
Soltu.DM.03G024990	C2H2
Soltu.DM.03G026020	MYB
Soltu.DM.03G026060	LBD
Soltu.DM.03G026680	LBD
Soltu.DM.03G026770	MYB
Soltu.DM.03G026810	Dof
Soltu.DM.03G027000	WRKY
Soltu.DM.03G027170	HD-ZIP
Soltu.DM.03G027460	MYB_related
Soltu.DM.03G027480	bHLH
Soltu.DM.03G027560	MYB_related
Soltu.DM.03G027690	E2F/DP
Soltu.DM.03G027790	C2H2
Soltu.DM.03G028170	NAC
Soltu.DM.03G028180	NAC
Soltu.DM.03G028180	NAC
Soltu.DM.03G028180	NAC
Soltu.DM.03G028180	NAC
Soltu.DM.03G028370	NAC
Soltu.DM.03G028380	NAC
Soltu.DM.03G028420	NF-YB
Soltu.DM.03G028470	ERF
Soltu.DM.03G028850	bHLH
Soltu.DM.03G028980	MIKC_MADS
Soltu.DM.03G028990	SBP
Soltu.DM.03G029160	TCP
Soltu.DM.03G029280	C2H2
Soltu.DM.03G029550	MYB_related
Soltu.DM.03G029560	MYB_related
Soltu.DM.03G029570	C2H2
Soltu.DM.03G029660	bHLH
Soltu.DM.03G029980	NAC
Soltu.DM.03G030040	M-type_MADS
Soltu.DM.03G030070	Dof
Soltu.DM.03G030200	MYB
Soltu.DM.03G030410	TCP
Soltu.DM.03G030430	bHLH
Soltu.DM.03G030500	C3H
Soltu.DM.03G030510	C3H
Soltu.DM.03G030680	ERF
Soltu.DM.03G030960	WRKY
Soltu.DM.03G031230	C2H2
Soltu.DM.03G031310	ERF
Soltu.DM.03G031420	ERF
Soltu.DM.03G031550	ERF
Soltu.DM.03G031940	ERF
Soltu.DM.03G032420	LFY
Soltu.DM.03G032450	ERF
Soltu.DM.03G032480	Trihelix
Soltu.DM.03G032540	ARF
Soltu.DM.03G032550	bHLH
Soltu.DM.03G032660	NF-X1
Soltu.DM.03G033140	WOX
Soltu.DM.03G033440	MYB
Soltu.DM.03G033800	MYB
Soltu.DM.03G033840	bHLH
Soltu.DM.03G034020	LBD
Soltu.DM.03G034030	CO-like
Soltu.DM.03G034070	ERF
Soltu.DM.03G034270	MYB
Soltu.DM.03G034300	TCP
Soltu.DM.03G034330	ERF
Soltu.DM.03G035230	bHLH
Soltu.DM.03G035320	HD-ZIP
Soltu.DM.03G035540	ERF
Soltu.DM.03G035590	GATA
Soltu.DM.03G035640	HD-ZIP
Soltu.DM.03G035970	bHLH
Soltu.DM.03G036120	C2H2
Soltu.DM.03G036130	Dof
Soltu.DM.03G036460	C2H2
Soltu.DM.03G036540	MYB
Soltu.DM.03G036640	MYB_related
Soltu.DM.03G036750	NF-YA
Soltu.DM.03G036800	MYB_related
Soltu.DM.03G036820	Trihelix
Soltu.DM.03G037200	GRAS
Soltu.DM.03G037290	ERF
Soltu.DM.04G000830	MYB
Soltu.DM.04G000840	NAC
Soltu.DM.04G000930	bHLH
Soltu.DM.04G001010	MYB
Soltu.DM.04G001110	HD-ZIP
Soltu.DM.04G001950	ERF
Soltu.DM.04G002190	NAC
Soltu.DM.04G002320	bHLH
Soltu.DM.04G002400	M-type_MADS
Soltu.DM.04G003420	ARR-B
Soltu.DM.04G004030	BBR-BPC
Soltu.DM.04G004250	G2-like
Soltu.DM.04G004270	C2H2
Soltu.DM.04G004350	C3H
Soltu.DM.04G004510	MYB
Soltu.DM.04G004780	MYB
Soltu.DM.04G005970	NAC
Soltu.DM.04G006070	NF-YB
Soltu.DM.04G006820	MYB
Soltu.DM.04G007680	GRAS
Soltu.DM.04G007690	MYB_related
Soltu.DM.04G007700	bZIP
Soltu.DM.04G008290	ERF
Soltu.DM.04G008570	ZF-HD
Soltu.DM.04G008700	bHLH
Soltu.DM.04G008930	ERF
Soltu.DM.04G009310	GRAS
Soltu.DM.04G010320	G2-like
Soltu.DM.04G010390	GATA
Soltu.DM.04G010530	B3
Soltu.DM.04G010610	C2H2
Soltu.DM.04G010950	HSF
Soltu.DM.04G012660	M-type_MADS
Soltu.DM.04G012660	M-type_MADS
Soltu.DM.04G012820	HD-ZIP
Soltu.DM.04G013250	M-type_MADS
Soltu.DM.04G014160	S1Fa-like
Soltu.DM.04G015430	ERF
Soltu.DM.04G015510	ERF
Soltu.DM.04G015530	ARR-B
Soltu.DM.04G017650	M-type_MADS
Soltu.DM.04G017850	M-type_MADS
Soltu.DM.04G019140	AP2
Soltu.DM.04G019240	NF-YB
Soltu.DM.04G019340	MYB_related
Soltu.DM.04G019370	LBD
Soltu.DM.04G019380	MYB
Soltu.DM.04G019440	MYB
Soltu.DM.04G019860	ERF
Soltu.DM.04G020900	bHLH
Soltu.DM.04G020920	bZIP
Soltu.DM.04G021020	bZIP
Soltu.DM.04G021630	ERF
Soltu.DM.04G021690	EIL
Soltu.DM.04G021960	M-type_MADS
Soltu.DM.04G022170	M-type_MADS
Soltu.DM.04G022450	bZIP
Soltu.DM.04G022900	NF-YB
Soltu.DM.04G023540	WRKY
Soltu.DM.04G023980	WRKY
Soltu.DM.04G024100	ERF
Soltu.DM.04G025480	NAC
Soltu.DM.04G025480	NAC
Soltu.DM.04G025480	NAC
Soltu.DM.04G025480	NAC
Soltu.DM.04G025530	MYB
Soltu.DM.04G025540	GRAS
Soltu.DM.04G025880	C3H
Soltu.DM.04G025930	B3
Soltu.DM.04G025980	M-type_MADS
Soltu.DM.04G026220	Dof
Soltu.DM.04G026570	bZIP
Soltu.DM.04G026750	bZIP
Soltu.DM.04G027080	Trihelix
Soltu.DM.04G027450	ERF
Soltu.DM.04G027820	NAC
Soltu.DM.04G027830	NAC
Soltu.DM.04G027860	NAC
Soltu.DM.04G028050	NAC
Soltu.DM.04G028070	NAC
Soltu.DM.04G028130	WRKY
Soltu.DM.04G028250	NAC
Soltu.DM.04G028340	ERF
Soltu.DM.04G028540	bZIP
Soltu.DM.04G029170	ERF
Soltu.DM.04G029740	MYB
Soltu.DM.04G029800	C2H2
Soltu.DM.04G030160	GeBP
Soltu.DM.04G030250	HD-ZIP
Soltu.DM.04G030360	bHLH
Soltu.DM.04G030580	ZF-HD
Soltu.DM.04G030640	bHLH
Soltu.DM.04G030840	bHLH
Soltu.DM.04G030890	MIKC_MADS
Soltu.DM.04G030970	MYB_related
Soltu.DM.04G031220	GATA
Soltu.DM.04G031540	bHLH
Soltu.DM.04G031920	TALE
Soltu.DM.04G031930	HD-ZIP
Soltu.DM.04G031980	MYB
Soltu.DM.04G032190	bHLH
Soltu.DM.04G032200	AP2
Soltu.DM.04G032220	GRF
Soltu.DM.04G032270	bZIP
Soltu.DM.04G032760	bHLH
Soltu.DM.04G032780	C2H2
Soltu.DM.04G032790	LBD
Soltu.DM.04G033180	MYB
Soltu.DM.04G033320	WRKY
Soltu.DM.04G033390	ERF
Soltu.DM.04G033400	WOX
Soltu.DM.04G033420	NAC
Soltu.DM.04G033440	bHLH
Soltu.DM.04G033520	HSF
Soltu.DM.04G033540	bHLH
Soltu.DM.04G033590	bZIP
Soltu.DM.04G033980	B3
Soltu.DM.04G034270	MYB
Soltu.DM.04G034500	Dof
Soltu.DM.04G034570	G2-like
Soltu.DM.04G034890	NAC
Soltu.DM.04G034930	BES1
Soltu.DM.04G035090	C2H2
Soltu.DM.04G035460	MYB_related
Soltu.DM.04G035520	ZF-HD
Soltu.DM.04G035540	MYB_related
Soltu.DM.04G035810	bHLH
Soltu.DM.04G035840	bZIP
Soltu.DM.04G035880	TALE
Soltu.DM.04G035890	TALE
Soltu.DM.04G036000	ERF
Soltu.DM.04G036080	SRS
Soltu.DM.04G036110	MIKC_MADS
Soltu.DM.04G036140	DBB
Soltu.DM.04G036290	BBR-BPC
Soltu.DM.04G036300	bZIP
Soltu.DM.04G036350	ARF
Soltu.DM.04G036470	E2F/DP
Soltu.DM.04G036490	C2H2
Soltu.DM.04G037680	Nin-like
Soltu.DM.04G037930	NAC
Soltu.DM.04G038150	bZIP
Soltu.DM.05G000300	WRKY
Soltu.DM.05G000580	WRKY
Soltu.DM.05G000590	C2H2
Soltu.DM.05G001040	SBP
Soltu.DM.05G001060	MIKC_MADS
Soltu.DM.05G001440	bHLH
Soltu.DM.05G001620	bHLH
Soltu.DM.05G001710	bZIP
Soltu.DM.05G002510	TCP
Soltu.DM.05G002530	bHLH
Soltu.DM.05G002570	NAC
Soltu.DM.05G002600	RAV
Soltu.DM.05G002670	G2-like
Soltu.DM.05G002740	bZIP
Soltu.DM.05G002760	bHLH
Soltu.DM.05G003020	ERF
Soltu.DM.05G003130	C3H
Soltu.DM.05G003160	LBD
Soltu.DM.05G003170	CO-like
Soltu.DM.05G003250	ERF
Soltu.DM.05G003270	MYB
Soltu.DM.05G003280	bHLH
Soltu.DM.05G003330	C2H2
Soltu.DM.05G004270	C3H
Soltu.DM.05G004700	MYB
Soltu.DM.05G004710	MYB_related
Soltu.DM.05G004910	HD-ZIP
Soltu.DM.05G005130	G2-like
Soltu.DM.05G005140	Dof
Soltu.DM.05G005150	MYB
Soltu.DM.05G005300	NAC
Soltu.DM.05G005350	MYB
Soltu.DM.05G005360	MYB
Soltu.DM.05G005450	ZF-HD
Soltu.DM.05G005480	NAC
Soltu.DM.05G005900	TCP
Soltu.DM.05G006160	bHLH
Soltu.DM.05G006190	HD-ZIP
Soltu.DM.05G006220	MYB
Soltu.DM.05G006310	Whirly
Soltu.DM.05G006430	HD-ZIP
Soltu.DM.05G006790	bHLH
Soltu.DM.05G007480	C2H2
Soltu.DM.05G008590	NF-YB
Soltu.DM.05G008720	NF-YB
Soltu.DM.05G008730	NF-YB
Soltu.DM.05G008740	NF-YB
Soltu.DM.05G008750	NF-YB
Soltu.DM.05G008770	NF-YB
Soltu.DM.05G008880	MYB_related
Soltu.DM.05G009240	TALE
Soltu.DM.05G009290	M-type_MADS
Soltu.DM.05G009590	M-type_MADS
Soltu.DM.05G009650	M-type_MADS
Soltu.DM.05G009700	MYB_related
Soltu.DM.05G009710	MYB_related
Soltu.DM.05G009730	MYB_related
Soltu.DM.05G009740	MYB
Soltu.DM.05G009880	ERF
Soltu.DM.05G010540	ARR-B
Soltu.DM.05G010590	MYB
Soltu.DM.05G010910	bHLH
Soltu.DM.05G011180	NF-YC
Soltu.DM.05G011190	NF-YC
Soltu.DM.05G011200	NF-YC
Soltu.DM.05G011210	NF-YC
Soltu.DM.05G011230	NF-YC
Soltu.DM.05G011240	NF-YC
Soltu.DM.05G011260	NF-YC
Soltu.DM.05G011280	NF-YC
Soltu.DM.05G011290	NF-YC
Soltu.DM.05G011310	NF-YC
Soltu.DM.05G011320	NF-YC
Soltu.DM.05G011340	NF-YC
Soltu.DM.05G011380	NF-YC
Soltu.DM.05G011400	NF-YC
Soltu.DM.05G011410	NF-YC
Soltu.DM.05G011420	NF-YC
Soltu.DM.05G011750	NF-YC
Soltu.DM.05G011910	SBP
Soltu.DM.05G011950	NF-YB
Soltu.DM.05G012060	M-type_MADS
Soltu.DM.05G012070	MIKC_MADS
Soltu.DM.05G012120	SBP
Soltu.DM.05G012130	WRKY
Soltu.DM.05G012520	CO-like
Soltu.DM.05G013300	Trihelix
Soltu.DM.05G013510	MIKC_MADS
Soltu.DM.05G013590	ZF-HD
Soltu.DM.05G013590	ZF-HD
Soltu.DM.05G013600	ZF-HD
Soltu.DM.05G013610	ZF-HD
Soltu.DM.05G013610	ZF-HD
Soltu.DM.05G014240	NAC
Soltu.DM.05G016470	M-type_MADS
Soltu.DM.05G016470	M-type_MADS
Soltu.DM.05G016480	M-type_MADS
Soltu.DM.05G016480	M-type_MADS
Soltu.DM.05G016710	NAC
Soltu.DM.05G017200	CO-like
Soltu.DM.05G018860	CO-like
Soltu.DM.05G019150	ARF
Soltu.DM.05G019320	M-type_MADS
Soltu.DM.05G019450	MYB
Soltu.DM.05G019830	bZIP
Soltu.DM.05G019960	WRKY
Soltu.DM.05G019980	WRKY
Soltu.DM.05G019990	WRKY
Soltu.DM.05G020000	WRKY
Soltu.DM.05G020200	bHLH
Soltu.DM.05G020210	ERF
Soltu.DM.05G020550	ERF
Soltu.DM.05G020580	ERF
Soltu.DM.05G020620	C2H2
Soltu.DM.05G020820	G2-like
Soltu.DM.05G020900	ERF
Soltu.DM.05G021030	GRAS
Soltu.DM.05G021070	GeBP
Soltu.DM.05G021130	AP2
Soltu.DM.05G021190	ZF-HD
Soltu.DM.05G021210	ZF-HD
Soltu.DM.05G021250	HD-ZIP
Soltu.DM.05G021900	EIL
Soltu.DM.05G022060	ERF
Soltu.DM.05G022070	ERF
Soltu.DM.05G022080	ERF
Soltu.DM.05G022450	ERF
Soltu.DM.05G022630	MYB
Soltu.DM.05G022870	MYB
Soltu.DM.05G023080	GRAS
Soltu.DM.05G023150	MYB
Soltu.DM.05G023240	SBP
Soltu.DM.05G023310	MYB
Soltu.DM.05G023360	WRKY
Soltu.DM.05G023410	GRAS
Soltu.DM.05G023550	GATA
Soltu.DM.05G023840	bHLH
Soltu.DM.05G024540	GRAS
Soltu.DM.05G024580	MYB_related
Soltu.DM.05G024870	ARR-B
Soltu.DM.05G024880	GATA
Soltu.DM.05G024900	MYB
Soltu.DM.05G025040	Dof
Soltu.DM.05G025230	C2H2
Soltu.DM.05G025580	MYB
Soltu.DM.05G025810	MYB
Soltu.DM.05G026160	NAC
Soltu.DM.05G026170	NAC
Soltu.DM.05G026450	WRKY
Soltu.DM.05G026520	M-type_MADS
Soltu.DM.05G026640	G2-like
Soltu.DM.05G026740	ARF
Soltu.DM.05G026820	GATA
Soltu.DM.05G027190	NAC
Soltu.DM.06G000090	MYB
Soltu.DM.06G000140	bZIP
Soltu.DM.06G000170	GRAS
Soltu.DM.06G000570	NF-YB
Soltu.DM.06G000990	C3H
Soltu.DM.06G001090	WRKY
Soltu.DM.06G001380	NAC
Soltu.DM.06G002140	bHLH
Soltu.DM.06G002620	B3
Soltu.DM.06G002830	LBD
Soltu.DM.06G003930	G2-like
Soltu.DM.06G004050	GRAS
Soltu.DM.06G004060	MYB_related
Soltu.DM.06G004320	M-type_MADS
Soltu.DM.06G004320	M-type_MADS
Soltu.DM.06G004440	MYB_related
Soltu.DM.06G004450	MYB_related
Soltu.DM.06G005080	C2H2
Soltu.DM.06G005290	Dof
Soltu.DM.06G005360	LBD
Soltu.DM.06G005590	M-type_MADS
Soltu.DM.06G006390	B3
Soltu.DM.06G006470	B3
Soltu.DM.06G006970	HD-ZIP
Soltu.DM.06G007260	HD-ZIP
Soltu.DM.06G009050	LBD
Soltu.DM.06G009320	bHLH
Soltu.DM.06G009770	bHLH
Soltu.DM.06G009920	M-type_MADS
Soltu.DM.06G009920	M-type_MADS
Soltu.DM.06G010060	Trihelix
Soltu.DM.06G010110	G2-like
Soltu.DM.06G010230	LBD
Soltu.DM.06G010320	ERF
Soltu.DM.06G010630	bHLH
Soltu.DM.06G010800	LBD
Soltu.DM.06G011010	HD-ZIP
Soltu.DM.06G011020	HD-ZIP
Soltu.DM.06G011030	HD-ZIP
Soltu.DM.06G011040	HD-ZIP
Soltu.DM.06G011050	HD-ZIP
Soltu.DM.06G011060	HD-ZIP
Soltu.DM.06G011070	HD-ZIP
Soltu.DM.06G011430	bZIP
Soltu.DM.06G011870	bZIP
Soltu.DM.06G011950	WRKY
Soltu.DM.06G012210	M-type_MADS
Soltu.DM.06G012250	MYB
Soltu.DM.06G012270	MYB
Soltu.DM.06G012280	MYB
Soltu.DM.06G012280	MYB
Soltu.DM.06G012300	MYB
Soltu.DM.06G012300	MYB
Soltu.DM.06G012310	MYB
Soltu.DM.06G012330	MYB_related
Soltu.DM.06G012420	B3
Soltu.DM.06G012430	B3
Soltu.DM.06G012440	B3
Soltu.DM.06G012820	M-type_MADS
Soltu.DM.06G012840	M-type_MADS
Soltu.DM.06G012840	M-type_MADS
Soltu.DM.06G012840	M-type_MADS
Soltu.DM.06G012920	ERF
Soltu.DM.06G013040	HB-other
Soltu.DM.06G013050	HB-other
Soltu.DM.06G013130	HD-ZIP
Soltu.DM.06G013280	GRAS
Soltu.DM.06G013470	MYB_related
Soltu.DM.06G013640	ERF
Soltu.DM.06G014070	HD-ZIP
Soltu.DM.06G014100	ERF
Soltu.DM.06G014570	MYB
Soltu.DM.06G014710	C2H2
Soltu.DM.06G015000	HSF
Soltu.DM.06G015850	C3H
Soltu.DM.06G015870	C3H
Soltu.DM.06G015880	ERF
Soltu.DM.06G017300	NAC
Soltu.DM.06G017610	bZIP
Soltu.DM.06G018130	HD-ZIP
Soltu.DM.06G018250	GATA
Soltu.DM.06G018300	M-type_MADS
Soltu.DM.06G018400	ARR-B
Soltu.DM.06G018550	C2H2
Soltu.DM.06G018840	WRKY
Soltu.DM.06G018850	G2-like
Soltu.DM.06G019150	G2-like
Soltu.DM.06G019180	NAC
Soltu.DM.06G019590	ERF
Soltu.DM.06G020020	C2H2
Soltu.DM.06G020050	NAC
Soltu.DM.06G020280	TCP
Soltu.DM.06G020450	MYB
Soltu.DM.06G020510	bHLH
Soltu.DM.06G020780	MIKC_MADS
Soltu.DM.06G021380	NAC
Soltu.DM.06G021380	NAC
Soltu.DM.06G021380	NAC
Soltu.DM.06G021380	NAC
Soltu.DM.06G022200	ERF
Soltu.DM.06G022270	G2-like
Soltu.DM.06G022630	C2H2
Soltu.DM.06G022660	LBD
Soltu.DM.06G022820	bHLH
Soltu.DM.06G024040	ERF
Soltu.DM.06G024060	C2H2
Soltu.DM.06G024270	WRKY
Soltu.DM.06G024390	AP2
Soltu.DM.06G024810	bHLH
Soltu.DM.06G025050	NAC
Soltu.DM.06G025210	TCP
Soltu.DM.06G025280	NF-YB
Soltu.DM.06G025370	Dof
Soltu.DM.06G025430	MIKC_MADS
Soltu.DM.06G025480	TCP
Soltu.DM.06G025680	bHLH
Soltu.DM.06G025800	NAC
Soltu.DM.06G025850	Dof
Soltu.DM.06G025970	MYB
Soltu.DM.06G026030	TCP
Soltu.DM.06G026360	MYB_related
Soltu.DM.06G026430	M-type_MADS
Soltu.DM.06G026620	Dof
Soltu.DM.06G026660	MYB
Soltu.DM.06G026810	LBD
Soltu.DM.06G026840	MYB
Soltu.DM.06G027010	C3H
Soltu.DM.06G027560	HD-ZIP
Soltu.DM.06G027620	C2H2
Soltu.DM.06G027630	BBR-BPC
Soltu.DM.06G027870	bHLH
Soltu.DM.06G028050	C3H
Soltu.DM.06G028080	HSF
Soltu.DM.06G028250	WOX
Soltu.DM.06G028380	NAC
Soltu.DM.06G028530	DBB
Soltu.DM.06G028550	FAR1
Soltu.DM.06G028560	FAR1
Soltu.DM.06G029020	MYB
Soltu.DM.06G029100	EIL
Soltu.DM.06G029120	EIL
Soltu.DM.06G029310	YABBY
Soltu.DM.06G029370	B3
Soltu.DM.06G029400	E2F/DP
Soltu.DM.06G029500	TALE
Soltu.DM.06G029540	B3
Soltu.DM.06G029550	NAC
Soltu.DM.06G029750	bZIP
Soltu.DM.06G029790	C2H2
Soltu.DM.06G030160	C2H2
Soltu.DM.06G031130	MYB_related
Soltu.DM.06G031190	C2H2
Soltu.DM.06G031200	C2H2
Soltu.DM.06G031390	WOX
Soltu.DM.06G031420	Dof
Soltu.DM.06G031580	MYB_related
Soltu.DM.06G031590	GRAS
Soltu.DM.06G031660	G2-like
Soltu.DM.06G032070	MYB
Soltu.DM.06G032120	C2H2
Soltu.DM.06G032140	MYB
Soltu.DM.06G032320	C3H
Soltu.DM.06G032460	bZIP
Soltu.DM.06G032620	LBD
Soltu.DM.06G032740	LBD
Soltu.DM.06G032820	MYB_related
Soltu.DM.06G032840	GRAS
Soltu.DM.06G032890	ERF
Soltu.DM.06G033020	LBD
Soltu.DM.06G033480	bHLH
Soltu.DM.06G033750	Trihelix
Soltu.DM.06G033960	B3
Soltu.DM.06G033970	B3
Soltu.DM.06G034230	NAC
Soltu.DM.06G034280	MYB
Soltu.DM.06G034320	LBD
Soltu.DM.06G034400	bHLH
Soltu.DM.07G000240	ARR-B
Soltu.DM.07G000480	bHLH
Soltu.DM.07G000700	WRKY
Soltu.DM.07G001900	CO-like
Soltu.DM.07G002070	MYB
Soltu.DM.07G002170	NAC
Soltu.DM.07G002210	C2H2
Soltu.DM.07G002530	TALE
Soltu.DM.07G003440	MYB
Soltu.DM.07G003610	YABBY
Soltu.DM.07G004540	HB-PHD
Soltu.DM.07G006060	ARF
Soltu.DM.07G006830	bHLH
Soltu.DM.07G007140	AP2
Soltu.DM.07G007310	ARR-B
Soltu.DM.07G007330	ARR-B
Soltu.DM.07G010910	MYB_related
Soltu.DM.07G010930	HRT-like
Soltu.DM.07G011140	HD-ZIP
Soltu.DM.07G011520	GATA
Soltu.DM.07G011740	bHLH
Soltu.DM.07G011880	HSF
Soltu.DM.07G012640	HD-ZIP
Soltu.DM.07G012670	HD-ZIP
Soltu.DM.07G012680	HD-ZIP
Soltu.DM.07G012780	M-type_MADS
Soltu.DM.07G013020	ARF
Soltu.DM.07G013860	M-type_MADS
Soltu.DM.07G014110	GRAS
Soltu.DM.07G014300	bHLH
Soltu.DM.07G014330	ARF
Soltu.DM.07G014720	G2-like
Soltu.DM.07G014960	CO-like
Soltu.DM.07G015370	SAP
Soltu.DM.07G015980	GRAS
Soltu.DM.07G015990	WRKY
Soltu.DM.07G016680	ERF
Soltu.DM.07G016940	G2-like
Soltu.DM.07G017160	WRKY
Soltu.DM.07G017700	MYB
Soltu.DM.07G018070	bHLH
Soltu.DM.07G018110	M-type_MADS
Soltu.DM.07G018170	M-type_MADS
Soltu.DM.07G018200	GeBP
Soltu.DM.07G018240	GeBP
Soltu.DM.07G018340	GeBP
Soltu.DM.07G018380	bHLH
Soltu.DM.07G018410	GRAS
Soltu.DM.07G018770	MYB
Soltu.DM.07G018780	MYB
Soltu.DM.07G018790	MYB
Soltu.DM.07G018830	MYB
Soltu.DM.07G018870	MYB
Soltu.DM.07G019030	MYB
Soltu.DM.07G019210	B3
Soltu.DM.07G019440	HD-ZIP
Soltu.DM.07G019630	ERF
Soltu.DM.07G020030	SBP
Soltu.DM.07G020080	C3H
Soltu.DM.07G020160	NAC
Soltu.DM.07G020160	NAC
Soltu.DM.07G020160	NAC
Soltu.DM.07G020160	NAC
Soltu.DM.07G020170	NAC
Soltu.DM.07G020180	NAC
Soltu.DM.07G020230	G2-like
Soltu.DM.07G020270	NAC
Soltu.DM.07G020290	C2H2
Soltu.DM.07G020410	bZIP
Soltu.DM.07G020450	TCP
Soltu.DM.07G020650	bHLH
Soltu.DM.07G020870	NAC
Soltu.DM.07G020890	Trihelix
Soltu.DM.07G021100	WRKY
Soltu.DM.07G021690	HSF
Soltu.DM.07G021930	MIKC_MADS
Soltu.DM.07G022090	WRKY
Soltu.DM.07G023170	STAT
Soltu.DM.07G023300	DBB
Soltu.DM.07G023340	bHLH
Soltu.DM.07G023350	bHLH
Soltu.DM.07G023390	NAC
Soltu.DM.07G023410	BES1
Soltu.DM.07G023850	TCP
Soltu.DM.07G023890	bZIP
Soltu.DM.07G023980	HD-ZIP
Soltu.DM.07G024010	NAC
Soltu.DM.07G024130	SBP
Soltu.DM.07G024710	NAC
Soltu.DM.07G024720	NAC
Soltu.DM.07G025150	bHLH
Soltu.DM.07G025300	GRAS
Soltu.DM.07G025330	C2H2
Soltu.DM.07G025430	bHLH
Soltu.DM.07G026580	ERF
Soltu.DM.07G026960	WRKY
Soltu.DM.07G026970	GRAS
Soltu.DM.07G027240	NF-YB
Soltu.DM.07G027310	NF-YB
Soltu.DM.07G027990	C2H2
Soltu.DM.07G028050	WRKY
Soltu.DM.07G028090	C2H2
Soltu.DM.07G028210	GRAS
Soltu.DM.07G028300	NAC
Soltu.DM.07G028450	NAC
Soltu.DM.07G028550	MYB
Soltu.DM.08G000060	ERF
Soltu.DM.08G000070	ERF
Soltu.DM.08G000080	ERF
Soltu.DM.08G000760	HD-ZIP
Soltu.DM.08G000970	ERF
Soltu.DM.08G001050	GATA
Soltu.DM.08G001080	Trihelix
Soltu.DM.08G001250	NAC
Soltu.DM.08G002010	CO-like
Soltu.DM.08G002060	B3
Soltu.DM.08G002290	WRKY
Soltu.DM.08G002340	B3
Soltu.DM.08G002370	B3
Soltu.DM.08G002390	B3
Soltu.DM.08G002400	B3
Soltu.DM.08G002430	B3
Soltu.DM.08G002700	bZIP
Soltu.DM.08G002790	NAC
Soltu.DM.08G002930	Trihelix
Soltu.DM.08G002970	MYB
Soltu.DM.08G002990	MYB
Soltu.DM.08G003000	MYB
Soltu.DM.08G003080	MYB
Soltu.DM.08G003130	BES1
Soltu.DM.08G003530	GRF
Soltu.DM.08G003670	bZIP
Soltu.DM.08G003720	G2-like
Soltu.DM.08G004140	bHLH
Soltu.DM.08G004690	WRKY
Soltu.DM.08G004700	WRKY
Soltu.DM.08G004720	ERF
Soltu.DM.08G004830	Nin-like
Soltu.DM.08G004870	MYB
Soltu.DM.08G004890	Dof
Soltu.DM.08G005020	B3
Soltu.DM.08G005030	B3
Soltu.DM.08G005070	NAC
Soltu.DM.08G005120	bHLH
Soltu.DM.08G005330	Nin-like
Soltu.DM.08G005510	GRAS
Soltu.DM.08G009980	TALE
Soltu.DM.08G009990	C2H2
Soltu.DM.08G011730	bZIP
Soltu.DM.08G011740	HB-other
Soltu.DM.08G012490	Nin-like
Soltu.DM.08G012550	NF-YA
Soltu.DM.08G012710	WRKY
Soltu.DM.08G012940	bHLH
Soltu.DM.08G013140	HSF
Soltu.DM.08G013220	C2H2
Soltu.DM.08G013300	LBD
Soltu.DM.08G013580	TALE
Soltu.DM.08G014080	MYB_related
Soltu.DM.08G014110	C3H
Soltu.DM.08G014710	M-type_MADS
Soltu.DM.08G014710	M-type_MADS
Soltu.DM.08G014710	M-type_MADS
Soltu.DM.08G014710	M-type_MADS
Soltu.DM.08G014710	M-type_MADS
Soltu.DM.08G014710	M-type_MADS
Soltu.DM.08G014710	M-type_MADS
Soltu.DM.08G014790	M-type_MADS
Soltu.DM.08G014820	HD-ZIP
Soltu.DM.08G014830	GATA
Soltu.DM.08G015040	ERF
Soltu.DM.08G015650	CPP
Soltu.DM.08G015800	MIKC_MADS
Soltu.DM.08G015900	WRKY
Soltu.DM.08G015910	WRKY
Soltu.DM.08G017520	NAC
Soltu.DM.08G017590	NAC
Soltu.DM.08G017610	NAC
Soltu.DM.08G017610	NAC
Soltu.DM.08G017610	NAC
Soltu.DM.08G017690	NAC
Soltu.DM.08G017690	NAC
Soltu.DM.08G017690	NAC
Soltu.DM.08G017720	NAC
Soltu.DM.08G018560	Trihelix
Soltu.DM.08G018820	NAC
Soltu.DM.08G019530	bZIP
Soltu.DM.08G019590	bZIP
Soltu.DM.08G019960	bHLH
Soltu.DM.08G019980	bHLH
Soltu.DM.08G021510	GRF
Soltu.DM.08G022000	BBR-BPC
Soltu.DM.08G022140	HD-ZIP
Soltu.DM.08G022150	AP2
Soltu.DM.08G022200	G2-like
Soltu.DM.08G022390	HSF
Soltu.DM.08G022510	MYB_related
Soltu.DM.08G022520	MYB
Soltu.DM.08G022630	bHLH
Soltu.DM.08G022770	bHLH
Soltu.DM.08G022840	C2H2
Soltu.DM.08G022900	LSD
Soltu.DM.08G022950	NAC
Soltu.DM.08G023050	ARR-B
Soltu.DM.08G023900	GATA
Soltu.DM.08G024150	ERF
Soltu.DM.08G024160	ERF
Soltu.DM.08G024170	ERF
Soltu.DM.08G024310	HD-ZIP
Soltu.DM.08G024350	MYB_related
Soltu.DM.08G024640	ERF
Soltu.DM.08G024650	ERF
Soltu.DM.08G024830	C2H2
Soltu.DM.08G024840	C2H2
Soltu.DM.08G025130	GRAS
Soltu.DM.08G025380	YABBY
Soltu.DM.08G025410	NAC
Soltu.DM.08G025560	MYB
Soltu.DM.08G026760	MIKC_MADS
Soltu.DM.08G026780	TALE
Soltu.DM.08G026800	TCP
Soltu.DM.08G026940	ERF
Soltu.DM.08G027050	GRAS
Soltu.DM.08G027190	HSF
Soltu.DM.08G027230	MYB
Soltu.DM.08G027870	bHLH
Soltu.DM.08G028150	TALE
Soltu.DM.08G028350	WRKY
Soltu.DM.08G028370	WRKY
Soltu.DM.08G028390	AP2
Soltu.DM.08G028410	AP2
Soltu.DM.08G028420	AP2
Soltu.DM.08G028690	ERF
Soltu.DM.08G028850	WRKY
Soltu.DM.08G028970	ERF
Soltu.DM.08G029550	ARF
Soltu.DM.08G029670	Nin-like
Soltu.DM.08G029680	Nin-like
Soltu.DM.08G029830	MYB
Soltu.DM.08G029850	Dof
Soltu.DM.08G030060	bHLH
Soltu.DM.08G030120	GRF
Soltu.DM.08G030170	NAC
Soltu.DM.08G030310	B3
Soltu.DM.09G000550	MYB
Soltu.DM.09G001100	MYB
Soltu.DM.09G001530	TALE
Soltu.DM.09G001810	C2H2
Soltu.DM.09G001820	C2H2
Soltu.DM.09G002050	GRAS
Soltu.DM.09G002130	MYB
Soltu.DM.09G002150	MYB
Soltu.DM.09G002280	Dof
Soltu.DM.09G002290	E2F/DP
Soltu.DM.09G002470	LBD
Soltu.DM.09G002650	G2-like
Soltu.DM.09G002650	G2-like
Soltu.DM.09G002750	B3
Soltu.DM.09G003620	bZIP
Soltu.DM.09G004040	Trihelix
Soltu.DM.09G004220	HSF
Soltu.DM.09G004470	Trihelix
Soltu.DM.09G004490	Trihelix
Soltu.DM.09G004510	HD-ZIP
Soltu.DM.09G005110	C2H2
Soltu.DM.09G005350	MYB
Soltu.DM.09G005570	TCP
Soltu.DM.09G005830	ARF
Soltu.DM.09G006060	MYB_related
Soltu.DM.09G006080	MYB_related
Soltu.DM.09G006080	MYB_related
Soltu.DM.09G006080	MYB_related
Soltu.DM.09G006090	MYB_related
Soltu.DM.09G006100	MYB_related
Soltu.DM.09G006120	C2H2
Soltu.DM.09G006190	S1Fa-like
Soltu.DM.09G006260	M-type_MADS
Soltu.DM.09G006530	NF-YB
Soltu.DM.09G006570	AP2
Soltu.DM.09G006830	MYB
Soltu.DM.09G007960	G2-like
Soltu.DM.09G008910	G2-like
Soltu.DM.09G008990	GRAS
Soltu.DM.09G009310	Trihelix
Soltu.DM.09G009310	Trihelix
Soltu.DM.09G009310	Trihelix
Soltu.DM.09G009350	HB-other
Soltu.DM.09G009360	HB-other
Soltu.DM.09G009490	WRKY
Soltu.DM.09G010050	MYB_related
Soltu.DM.09G010050	MYB_related
Soltu.DM.09G010050	MYB_related
Soltu.DM.09G011140	WRKY
Soltu.DM.09G013210	C2H2
Soltu.DM.09G013210	C2H2
Soltu.DM.09G014860	C2H2
Soltu.DM.09G015460	FAR1
Soltu.DM.09G015470	FAR1
Soltu.DM.09G016940	bHLH
Soltu.DM.09G017360	ERF
Soltu.DM.09G017380	HSF
Soltu.DM.09G017430	B3
Soltu.DM.09G018460	M-type_MADS
Soltu.DM.09G018470	M-type_MADS
Soltu.DM.09G018570	bHLH
Soltu.DM.09G019360	bHLH
Soltu.DM.09G019660	bHLH
Soltu.DM.09G020330	HSF
Soltu.DM.09G020340	HSF
Soltu.DM.09G020350	HSF
Soltu.DM.09G020360	C2H2
Soltu.DM.09G020510	bHLH
Soltu.DM.09G020830	WRKY
Soltu.DM.09G020850	HD-ZIP
Soltu.DM.09G020860	HD-ZIP
Soltu.DM.09G020870	HD-ZIP
Soltu.DM.09G021060	C2H2
Soltu.DM.09G021090	LBD
Soltu.DM.09G021100	LBD
Soltu.DM.09G021190	ERF
Soltu.DM.09G021200	ERF
Soltu.DM.09G021300	GRAS
Soltu.DM.09G021350	NAC
Soltu.DM.09G022940	CO-like
Soltu.DM.09G023050	C3H
Soltu.DM.09G023140	NF-YB
Soltu.DM.09G023150	C2H2
Soltu.DM.09G023730	ERF
Soltu.DM.09G023920	GATA
Soltu.DM.09G024880	CPP
Soltu.DM.09G025050	HSF
Soltu.DM.09G025650	bHLH
Soltu.DM.09G025970	ZF-HD
Soltu.DM.09G026140	C2H2
Soltu.DM.09G026470	bHLH
Soltu.DM.09G026500	ERF
Soltu.DM.09G026510	ERF
Soltu.DM.09G026520	ERF
Soltu.DM.09G026730	MYB
Soltu.DM.09G027500	MYB
Soltu.DM.09G027540	GRAS
Soltu.DM.09G027550	GRAS
Soltu.DM.09G028130	GATA
Soltu.DM.09G028410	Nin-like
Soltu.DM.09G028830	bHLH
Soltu.DM.09G028940	G2-like
Soltu.DM.09G030640	bHLH
Soltu.DM.09G031110	bHLH
Soltu.DM.09G031210	bHLH
Soltu.DM.10G000020	NAC
Soltu.DM.10G000080	MYB_related
Soltu.DM.10G000400	HD-ZIP
Soltu.DM.10G000540	MYB
Soltu.DM.10G000640	MYB
Soltu.DM.10G000790	WRKY
Soltu.DM.10G000860	MYB
Soltu.DM.10G001250	ERF
Soltu.DM.10G001700	bHLH
Soltu.DM.10G002030	bHLH
Soltu.DM.10G002230	NAC
Soltu.DM.10G002480	HD-ZIP
Soltu.DM.10G003730	WRKY
Soltu.DM.10G003970	G2-like
Soltu.DM.10G004620	MYB
Soltu.DM.10G004690	TCP
Soltu.DM.10G004780	VOZ
Soltu.DM.10G004970	SBP
Soltu.DM.10G005000	ERF
Soltu.DM.10G005270	bHLH
Soltu.DM.10G005280	bHLH
Soltu.DM.10G005890	WRKY
Soltu.DM.10G006150	M-type_MADS
Soltu.DM.10G006230	C2H2
Soltu.DM.10G006230	C2H2
Soltu.DM.10G006870	MIKC_MADS
Soltu.DM.10G007130	HD-ZIP
Soltu.DM.10G007140	HD-ZIP
Soltu.DM.10G007610	C2H2
Soltu.DM.10G008880	SBP
Soltu.DM.10G009010	GATA
Soltu.DM.10G009280	ERF
Soltu.DM.10G011320	MYB
Soltu.DM.10G011870	M-type_MADS
Soltu.DM.10G012320	C3H
Soltu.DM.10G012340	NAC
Soltu.DM.10G013570	bHLH
Soltu.DM.10G013710	bHLH
Soltu.DM.10G014050	M-type_MADS
Soltu.DM.10G014570	C2H2
Soltu.DM.10G015000	bZIP
Soltu.DM.10G015090	MYB_related
Soltu.DM.10G015090	MYB_related
Soltu.DM.10G015090	MYB_related
Soltu.DM.10G015420	ERF
Soltu.DM.10G015440	ERF
Soltu.DM.10G015440	ERF
Soltu.DM.10G015450	ERF
Soltu.DM.10G015800	MYB_related
Soltu.DM.10G016330	SRS
Soltu.DM.10G017480	MYB
Soltu.DM.10G017560	bZIP
Soltu.DM.10G017860	NAC
Soltu.DM.10G018230	GRAS
Soltu.DM.10G019280	ERF
Soltu.DM.10G019290	ERF
Soltu.DM.10G019300	ERF
Soltu.DM.10G019320	BES1
Soltu.DM.10G019380	G2-like
Soltu.DM.10G019890	MYB
Soltu.DM.10G020110	TALE
Soltu.DM.10G020490	GRAS
Soltu.DM.10G020610	Dof
Soltu.DM.10G020670	GRAS
Soltu.DM.10G020700	GRAS
Soltu.DM.10G021130	S1Fa-like
Soltu.DM.10G021890	WRKY
Soltu.DM.10G021990	G2-like
Soltu.DM.10G022080	C2H2
Soltu.DM.10G023760	WRKY
Soltu.DM.10G023770	MYB_related
Soltu.DM.10G023790	AP2
Soltu.DM.10G024000	C2H2
Soltu.DM.10G024480	MYB
Soltu.DM.10G024590	C2H2
Soltu.DM.10G024590	C2H2
Soltu.DM.10G024830	Trihelix
Soltu.DM.10G024840	ERF
Soltu.DM.10G024900	GRF
Soltu.DM.10G024990	G2-like
Soltu.DM.10G025140	B3
Soltu.DM.10G025860	MYB
Soltu.DM.10G025990	bZIP
Soltu.DM.10G026020	MYB
Soltu.DM.10G026430	G2-like
Soltu.DM.10G026470	MYB_related
Soltu.DM.10G026630	bZIP
Soltu.DM.10G026740	ERF
Soltu.DM.10G026850	HD-ZIP
Soltu.DM.10G026930	C3H
Soltu.DM.10G026950	G2-like
Soltu.DM.10G027000	bZIP
Soltu.DM.10G027100	ERF
Soltu.DM.10G027110	MYB_related
Soltu.DM.10G027120	C3H
Soltu.DM.10G027160	C2H2
Soltu.DM.10G027310	MIKC_MADS
Soltu.DM.10G027730	bHLH
Soltu.DM.10G027760	bHLH
Soltu.DM.10G028040	HSF
Soltu.DM.10G028210	NAC
Soltu.DM.10G028280	NAC
Soltu.DM.10G028300	NF-YA
Soltu.DM.10G028330	NAC
Soltu.DM.10G028340	NAC
Soltu.DM.10G028350	C3H
Soltu.DM.10G028410	bHLH
Soltu.DM.10G028960	C2H2
Soltu.DM.10G029240	C3H
Soltu.DM.10G029270	G2-like
Soltu.DM.10G029290	SBP
Soltu.DM.10G029320	bZIP
Soltu.DM.10G029660	E2F/DP
Soltu.DM.10G029720	bHLH
Soltu.DM.10G029880	G2-like
Soltu.DM.10G029910	bZIP
Soltu.DM.10G030190	C2H2
Soltu.DM.10G030340	bZIP
Soltu.DM.11G000120	NF-YB
Soltu.DM.11G000160	Trihelix
Soltu.DM.11G000400	GRAS
Soltu.DM.11G001040	HD-ZIP
Soltu.DM.11G001260	G2-like
Soltu.DM.11G001290	ERF
Soltu.DM.11G001300	ERF
Soltu.DM.11G001310	ERF
Soltu.DM.11G002330	GRAS
Soltu.DM.11G002540	MYB
Soltu.DM.11G002690	Dof
Soltu.DM.11G003050	MIKC_MADS
Soltu.DM.11G003320	bHLH
Soltu.DM.11G003380	HD-ZIP
Soltu.DM.11G003730	C3H
Soltu.DM.11G004130	AP2
Soltu.DM.11G004320	HSF
Soltu.DM.11G004610	C2H2
Soltu.DM.11G004620	NAC
Soltu.DM.11G004630	NAC
Soltu.DM.11G007730	C2H2
Soltu.DM.11G007940	ERF
Soltu.DM.11G008090	NAC
Soltu.DM.11G008220	bHLH
Soltu.DM.11G008540	GRAS
Soltu.DM.11G008900	Trihelix
Soltu.DM.11G009740	NAC
Soltu.DM.11G009850	MYB_related
Soltu.DM.11G010110	C2H2
Soltu.DM.11G010130	GRAS
Soltu.DM.11G010440	MYB_related
Soltu.DM.11G010450	MYB_related
Soltu.DM.11G010540	ARF
Soltu.DM.11G010930	GRAS
Soltu.DM.11G011130	ERF
Soltu.DM.11G011390	NAC
Soltu.DM.11G011910	G2-like
Soltu.DM.11G011910	G2-like
Soltu.DM.11G012030	M-type_MADS
Soltu.DM.11G012210	M-type_MADS
Soltu.DM.11G012270	M-type_MADS
Soltu.DM.11G012290	M-type_MADS
Soltu.DM.11G012310	TCP
Soltu.DM.11G012470	bZIP
Soltu.DM.11G012550	G2-like
Soltu.DM.11G013170	MIKC_MADS
Soltu.DM.11G013450	M-type_MADS
Soltu.DM.11G013750	M-type_MADS
Soltu.DM.11G013770	M-type_MADS
Soltu.DM.11G013810	M-type_MADS
Soltu.DM.11G013830	M-type_MADS
Soltu.DM.11G015100	ERF
Soltu.DM.11G015110	ERF
Soltu.DM.11G016120	ERF
Soltu.DM.11G016470	M-type_MADS
Soltu.DM.11G016710	MYB_related
Soltu.DM.11G016910	bZIP
Soltu.DM.11G016930	Whirly
Soltu.DM.11G017610	Nin-like
Soltu.DM.11G017690	B3
Soltu.DM.11G017780	LBD
Soltu.DM.11G017890	bHLH
Soltu.DM.11G017940	bZIP
Soltu.DM.11G017980	AP2
Soltu.DM.11G018030	B3
Soltu.DM.11G018180	C2H2
Soltu.DM.11G018220	Nin-like
Soltu.DM.11G018220	Nin-like
Soltu.DM.11G018220	Nin-like
Soltu.DM.11G018220	Nin-like
Soltu.DM.11G018220	Nin-like
Soltu.DM.11G018230	Nin-like
Soltu.DM.11G018230	Nin-like
Soltu.DM.11G018230	Nin-like
Soltu.DM.11G018230	Nin-like
Soltu.DM.11G018230	Nin-like
Soltu.DM.11G018240	Nin-like
Soltu.DM.11G018240	Nin-like
Soltu.DM.11G018240	Nin-like
Soltu.DM.11G018240	Nin-like
Soltu.DM.11G018240	Nin-like
Soltu.DM.11G018260	Nin-like
Soltu.DM.11G018270	Nin-like
Soltu.DM.11G018270	Nin-like
Soltu.DM.11G018270	Nin-like
Soltu.DM.11G018270	Nin-like
Soltu.DM.11G018270	Nin-like
Soltu.DM.11G018300	Nin-like
Soltu.DM.11G018300	Nin-like
Soltu.DM.11G018300	Nin-like
Soltu.DM.11G018300	Nin-like
Soltu.DM.11G018300	Nin-like
Soltu.DM.11G018350	Nin-like
Soltu.DM.11G018360	Nin-like
Soltu.DM.11G018410	Nin-like
Soltu.DM.11G018410	Nin-like
Soltu.DM.11G018410	Nin-like
Soltu.DM.11G018410	Nin-like
Soltu.DM.11G018410	Nin-like
Soltu.DM.11G018420	Nin-like
Soltu.DM.11G018430	Nin-like
Soltu.DM.11G018440	Nin-like
Soltu.DM.11G018440	Nin-like
Soltu.DM.11G018440	Nin-like
Soltu.DM.11G018440	Nin-like
Soltu.DM.11G018440	Nin-like
Soltu.DM.11G018460	Nin-like
Soltu.DM.11G018460	Nin-like
Soltu.DM.11G018460	Nin-like
Soltu.DM.11G018460	Nin-like
Soltu.DM.11G018460	Nin-like
Soltu.DM.11G018470	Nin-like
Soltu.DM.11G018480	Nin-like
Soltu.DM.11G018480	Nin-like
Soltu.DM.11G018480	Nin-like
Soltu.DM.11G018480	Nin-like
Soltu.DM.11G018480	Nin-like
Soltu.DM.11G018500	Nin-like
Soltu.DM.11G018850	SRS
Soltu.DM.11G019010	bZIP
Soltu.DM.11G019030	HSF
Soltu.DM.11G019070	M-type_MADS
Soltu.DM.11G019080	M-type_MADS
Soltu.DM.11G019080	M-type_MADS
Soltu.DM.11G019080	M-type_MADS
Soltu.DM.11G019190	HB-other
Soltu.DM.11G019800	ARR-B
Soltu.DM.11G019810	ARR-B
Soltu.DM.11G019910	NF-YA
Soltu.DM.11G020060	MYB
Soltu.DM.11G020390	Dof
Soltu.DM.11G020560	ARR-B
Soltu.DM.11G020580	ARR-B
Soltu.DM.11G020590	ARR-B
Soltu.DM.11G020840	C2H2
Soltu.DM.11G021550	M-type_MADS
Soltu.DM.11G021700	G2-like
Soltu.DM.11G021900	NF-YB
Soltu.DM.11G022040	NAC
Soltu.DM.11G022160	NAC
Soltu.DM.11G022210	E2F/DP
Soltu.DM.11G022320	TALE
Soltu.DM.11G022400	MYB_related
Soltu.DM.11G022570	ARF
Soltu.DM.11G022610	C2H2
Soltu.DM.11G022800	TALE
Soltu.DM.11G022960	GATA
Soltu.DM.11G022970	ARF
Soltu.DM.11G023000	HD-ZIP
Soltu.DM.11G023110	MYB_related
Soltu.DM.11G023150	M-type_MADS
Soltu.DM.11G023160	M-type_MADS
Soltu.DM.11G023690	C3H
Soltu.DM.11G023940	MYB
Soltu.DM.11G024310	MYB
Soltu.DM.11G024670	YABBY
Soltu.DM.11G025050	MYB
Soltu.DM.11G025180	NF-YC
Soltu.DM.11G025240	C2H2
Soltu.DM.11G025380	ERF
Soltu.DM.11G025750	LBD
Soltu.DM.11G025780	Dof
Soltu.DM.11G025890	AP2
Soltu.DM.11G026120	Whirly
Soltu.DM.11G026500	C2H2
Soltu.DM.11G026510	C2H2
Soltu.DM.11G026520	C2H2
Soltu.DM.11G026530	C2H2
Soltu.DM.11G026550	C2H2
Soltu.DM.11G026560	C2H2
Soltu.DM.11G026570	C2H2
Soltu.DM.11G026620	MYB
Soltu.DM.12G000530	LBD
Soltu.DM.12G000540	bHLH
Soltu.DM.12G000660	Trihelix
Soltu.DM.12G001040	GRAS
Soltu.DM.12G001190	HB-other
Soltu.DM.12G001580	ARR-B
Soltu.DM.12G001590	GATA
Soltu.DM.12G001740	GRAS
Soltu.DM.12G001810	MYB
Soltu.DM.12G001820	MYB
Soltu.DM.12G001830	MYB
Soltu.DM.12G002380	bHLH
Soltu.DM.12G002600	HSF
Soltu.DM.12G002660	B3
Soltu.DM.12G002760	G2-like
Soltu.DM.12G003910	CO-like
Soltu.DM.12G004050	WRKY
Soltu.DM.12G004310	GRF
Soltu.DM.12G005270	DBB
Soltu.DM.12G005330	MYB_related
Soltu.DM.12G005350	MYB_related
Soltu.DM.12G005470	BES1
Soltu.DM.12G006170	C2H2
Soltu.DM.12G006180	C2H2
Soltu.DM.12G006460	bHLH
Soltu.DM.12G006740	bHLH
Soltu.DM.12G006760	MIKC_MADS
Soltu.DM.12G006770	MIKC_MADS
Soltu.DM.12G007090	M-type_MADS
Soltu.DM.12G007090	M-type_MADS
Soltu.DM.12G007120	ERF
Soltu.DM.12G007270	bZIP
Soltu.DM.12G007340	NAC
Soltu.DM.12G007380	WRKY
Soltu.DM.12G007390	WRKY
Soltu.DM.12G007400	WRKY
Soltu.DM.12G007790	ERF
Soltu.DM.12G008880	ERF
Soltu.DM.12G009080	MYB
Soltu.DM.12G010020	MYB_related
Soltu.DM.12G010270	HD-ZIP
Soltu.DM.12G010320	ERF
Soltu.DM.12G010580	Trihelix
Soltu.DM.12G010820	M-type_MADS
Soltu.DM.12G011090	WRKY
Soltu.DM.12G011580	ARF
Soltu.DM.12G012100	bHLH
Soltu.DM.12G012130	NAC
Soltu.DM.12G012870	NF-YB
Soltu.DM.12G012970	C3H
Soltu.DM.12G013460	C3H
Soltu.DM.12G013500	C3H
Soltu.DM.12G014160	SBP
Soltu.DM.12G014220	M-type_MADS
Soltu.DM.12G014220	M-type_MADS
Soltu.DM.12G014220	M-type_MADS
Soltu.DM.12G014730	C3H
Soltu.DM.12G014730	C3H
Soltu.DM.12G014740	C3H
Soltu.DM.12G014740	C3H
Soltu.DM.12G015530	NF-YB
Soltu.DM.12G015820	M-type_MADS
Soltu.DM.12G015820	M-type_MADS
Soltu.DM.12G015820	M-type_MADS
Soltu.DM.12G015820	M-type_MADS
Soltu.DM.12G015820	M-type_MADS
Soltu.DM.12G015820	M-type_MADS
Soltu.DM.12G015820	M-type_MADS
Soltu.DM.12G015820	M-type_MADS
Soltu.DM.12G020220	M-type_MADS
Soltu.DM.12G020600	NAC
Soltu.DM.12G020640	G2-like
Soltu.DM.12G020860	M-type_MADS
Soltu.DM.12G020870	M-type_MADS
Soltu.DM.12G020880	M-type_MADS
Soltu.DM.12G020910	M-type_MADS
Soltu.DM.12G020910	M-type_MADS
Soltu.DM.12G020910	M-type_MADS
Soltu.DM.12G020910	M-type_MADS
Soltu.DM.12G020910	M-type_MADS
Soltu.DM.12G020910	M-type_MADS
Soltu.DM.12G020910	M-type_MADS
Soltu.DM.12G020910	M-type_MADS
Soltu.DM.12G020920	M-type_MADS
Soltu.DM.12G021270	WRKY
Soltu.DM.12G022230	GRAS
Soltu.DM.12G022350	DBB
Soltu.DM.12G022800	ERF
Soltu.DM.12G023220	HD-ZIP
Soltu.DM.12G023290	MYB
Soltu.DM.12G023370	ERF
Soltu.DM.12G023600	NF-YB
Soltu.DM.12G023690	WRKY
Soltu.DM.12G023800	CO-like
Soltu.DM.12G023850	G2-like
Soltu.DM.12G023940	ARF
Soltu.DM.12G024950	HSF
Soltu.DM.12G025060	CPP
Soltu.DM.12G025190	B3
Soltu.DM.12G025240	ERF
Soltu.DM.12G025630	C3H
Soltu.DM.12G025640	MYB
Soltu.DM.12G025790	MYB_related
Soltu.DM.12G025800	GATA
Soltu.DM.12G025880	bHLH
Soltu.DM.12G026000	NF-YA
Soltu.DM.12G026290	ERF
Soltu.DM.12G026490	C3H
Soltu.DM.12G026580	ERF
Soltu.DM.12G026680	YABBY
Soltu.DM.12G027500	bHLH
Soltu.DM.12G027730	ARR-B
Soltu.DM.12G027800	HB-other
Soltu.DM.12G027870	AP2
Soltu.DM.12G028120	G2-like
Soltu.DM.12G028390	bZIP
Soltu.DM.12G028480	Trihelix
Soltu.DM.12G028890	Nin-like
Soltu.DM.12G028900	WRKY
Soltu.DM.12G029330	NAC
Soltu.DM.12G029960	TCP
Soltu.DM.S000660	Nin-like
Soltu.DM.S000660	Nin-like
Soltu.DM.S000660	Nin-like
Soltu.DM.S000660	Nin-like
Soltu.DM.S000660	Nin-like
Soltu.DM.S000710	Nin-like
Soltu.DM.S000710	Nin-like
Soltu.DM.S000710	Nin-like
Soltu.DM.S000710	Nin-like
Soltu.DM.S000710	Nin-like
Soltu.DM.S001020	M-type_MADS
Soltu.DM.S001020	M-type_MADS
Soltu.DM.S001530	NAC
Soltu.DM.S001530	NAC
Soltu.DM.S001530	NAC
Soltu.DM.S001710	M-type_MADS
Soltu.DM.S001710	M-type_MADS
